# Supplementary material for: A comprehensive survey of copy number variation in 18 diverse pig populations and identification of candidate copy number variable genes associated with complex traits
Source: BMC Genomics. 2012 Dec 27;13:733. doi: 10.1186/1471-2164-13-733 (PMC3543711; doi:10.1186/1471-2164-13-733)
Supplement: Additional file 1 — Table S1. CNVRs identified in this study and its state. [file 1471-2164-13-733-S1.xls]

## Sheet: Table S1
Table S1 CNVRs identified in this study and its state
ID	chromosome	start	end	state
CNVR1	1	3189426	3282730	gain
CNVR2	1	7288741	7436591	loss
CNVR3	1	9569872	9622704	loss
CNVR4	1	11181248	11261185	loss
CNVR5	1	20463826	20867366	loss
CNVR6	1	25730080	25822112	gain
CNVR7	1	34437536	34735325	loss
CNVR8	1	40645077	40795695	loss
CNVR9	1	46028574	46197863	loss
CNVR10	1	48913544	48997120	gain/loss
CNVR11	1	51671808	52093058	loss
CNVR12	1	52884774	52958755	gain
CNVR13	1	57421664	57625861	loss
CNVR14	1	59244511	59789227	loss
CNVR15	1	66263343	66548538	loss
CNVR16	1	67334294	67458584	loss
CNVR17	1	69223005	70243865	gain/loss
CNVR18	1	77798848	78061517	loss
CNVR19	1	82273833	82335564	loss
CNVR20	1	84007856	84360641	loss
CNVR21	1	92347854	100449909	gain/loss
CNVR22	1	102125744	102290540	loss
CNVR23	1	109280791	109597972	loss
CNVR24	1	117404197	117678551	loss
CNVR25	1	138456206	138510729	loss
CNVR26	1	158674631	158809805	loss
CNVR27	1	162976215	163064944	loss
CNVR28	1	172101967	172748312	loss
CNVR29	1	175226043	175320914	gain
CNVR30	1	192734647	192978414	gain
CNVR31	1	193873995	194258004	loss
CNVR32	1	202186717	202238343	loss
CNVR33	1	206038795	206265866	loss
CNVR34	1	219857954	219966680	gain
CNVR35	1	241074745	241169954	loss
CNVR36	1	249789892	250350357	loss
CNVR37	1	252313042	252728896	loss
CNVR38	1	257779227	257848098	gain
CNVR39	1	261612459	261879538	loss
CNVR40	1	264047505	264198063	loss
CNVR41	1	267977629	268124492	loss
CNVR42	1	272760898	273060114	loss
CNVR43	1	275263478	275354296	loss
CNVR44	1	278639334	278768504	gain
CNVR45	1	281690882	281777220	loss
CNVR46	1	283508465	283864264	loss
CNVR47	1	284386253	284552738	gain/loss
CNVR48	1	285891436	286007661	gain
CNVR49	1	293812537	293991451	gain
CNVR50	1	294821198	295462741	gain/loss
CNVR51	1	295676469	297172866	gain/loss
CNVR52	1	301616746	301911374	loss
CNVR53	1	302114766	302368593	gain/loss
CNVR54	1	303916695	304359610	gain
CNVR55	1	307216272	307629453	loss
CNVR56	1	308247592	308436938	gain
CNVR57	1	311929352	312025143	loss
CNVR58	1	312227906	312829468	gain/loss
CNVR59	1	313111618	313205232	gain
CNVR60	1	315136569	315294865	gain
CNVR61	2	5766853	6201646	loss
CNVR62	2	8244738	8884302	loss
CNVR63	2	9733580	9833961	loss
CNVR64	2	11607296	11671716	gain
CNVR65	2	12456588	12532027	gain
CNVR66	2	13743143	14105818	gain/loss
CNVR67	2	15119720	15583828	gain/loss
CNVR68	2	16171247	16592765	loss
CNVR69	2	18091227	18175338	gain
CNVR70	2	20130547	20263226	loss
CNVR71	2	21225522	21409980	loss
CNVR72	2	22230468	22436674	loss
CNVR73	2	25457790	25735920	loss
CNVR74	2	30699776	30768496	gain
CNVR75	2	32124159	32434203	loss
CNVR76	2	37724222	37785204	gain
CNVR77	2	38882603	39227865	loss
CNVR78	2	45986058	47166445	loss
CNVR79	2	56784798	57021596	loss
CNVR80	2	68396199	68486415	gain
CNVR81	2	88859718	90070448	loss
CNVR82	2	93353856	93629545	gain
CNVR83	2	107975061	108078869	loss
CNVR84	2	111482948	111578926	loss
CNVR85	2	113782065	113924972	loss
CNVR86	2	130371168	130448340	loss
CNVR87	2	134591805	134644602	loss
CNVR88	2	135067152	135150969	gain
CNVR89	2	135438019	135552272	loss
CNVR90	2	138715235	138808957	gain
CNVR91	2	139525787	139865658	loss
CNVR92	2	143423036	143480924	gain
CNVR93	2	144474777	144806694	loss
CNVR94	2	149012060	149184709	gain
CNVR95	2	149214534	149340081	loss
CNVR96	2	150603568	150657842	loss
CNVR97	2	160802237	160889162	gain
CNVR98	3	2882816	3029529	gain
CNVR99	3	4001915	4108882	gain
CNVR100	3	5713062	5780597	loss
CNVR101	3	9157999	9548495	loss
CNVR102	3	11745371	12173098	loss
CNVR103	3	15271927	15359797	gain/loss
CNVR104	3	16792664	16920601	loss
CNVR105	3	17349049	17509970	loss
CNVR106	3	24895227	25029824	gain
CNVR107	3	26392557	26517625	loss
CNVR108	3	27912117	28226320	loss
CNVR109	3	47675208	47915429	gain
CNVR110	3	48500096	48603844	loss
CNVR111	3	53282731	53366162	gain
CNVR112	3	55631951	55778196	loss
CNVR113	3	60254948	60322525	gain
CNVR114	3	64636494	65138723	gain
CNVR115	3	66384152	66442291	loss
CNVR116	3	68404896	68603892	gain
CNVR117	3	68872452	68984089	gain
CNVR118	3	71406187	71524438	loss
CNVR119	3	81359225	81525061	gain/loss
CNVR120	3	94706101	94910712	loss
CNVR121	3	100396701	100536654	loss
CNVR122	3	103518298	103708934	loss
CNVR123	3	106353987	106573802	loss
CNVR124	3	111512674	111626632	loss
CNVR125	3	111723853	112051649	gain/loss
CNVR126	3	113941940	113993246	gain
CNVR127	3	119339715	119819676	gain/loss
CNVR128	3	120293272	120344603	loss
CNVR129	3	122082651	122369183	loss
CNVR130	3	129847043	130133580	gain/loss
CNVR131	3	131701981	131810076	loss
CNVR132	3	139185514	139271021	gain
CNVR133	3	144353522	144740773	gain
CNVR134	4	365406	445237	loss
CNVR135	4	1667139	1846790	gain
CNVR136	4	4582015	4638347	loss
CNVR137	4	6094937	6172315	loss
CNVR138	4	19775001	20189129	gsin/loss
CNVR139	4	26165289	26324825	gain/loss
CNVR140	4	27041022	27502346	loss
CNVR141	4	28830257	28935985	gain
CNVR142	4	34338016	34504124	gain/loss
CNVR143	4	37963505	38015849	loss
CNVR144	4	41709444	41867894	gain/loss
CNVR145	4	54194466	54270731	loss
CNVR146	4	95719612	95799742	gain
CNVR147	4	105222446	105327717	loss
CNVR148	4	110253648	110460210	loss
CNVR149	4	118600728	118669009	loss
CNVR150	4	123734056	123819209	gain
CNVR151	4	127271258	127354633	loss
CNVR152	4	133976248	134029125	gain
CNVR153	4	134095051	134159362	loss
CNVR154	4	139599066	139666819	gain
CNVR155	4	141076482	141168172	loss
CNVR156	5	189721	444834	loss
CNVR157	5	1864156	2209406	gain/loss
CNVR158	5	3225607	3454190	gain
CNVR159	5	11262998	11709337	gain/loss
CNVR160	5	13119379	13200721	gain
CNVR161	5	21238084	22568532	gain/loss
CNVR162	5	27258927	27391528	loss
CNVR163	5	27892051	27970414	loss
CNVR164	5	28124798	28393068	gain/loss
CNVR165	5	39105695	39176750	gain
CNVR166	5	39588852	39851609	gain/loss
CNVR167	5	59715533	59854673	loss
CNVR168	5	63974180	64057971	gain
CNVR169	5	65533763	65810346	gain
CNVR170	5	66355133	66429637	gain
CNVR171	5	72528496	72934486	gain
CNVR172	5	76567897	76781248	loss
CNVR173	5	77904763	77961118	loss
CNVR174	5	79209484	79283385	gain
CNVR175	5	79366287	79473382	gain/loss
CNVR176	5	81043360	81133615	gain
CNVR177	5	84240368	84405613	loss
CNVR178	5	85035347	85234765	gain
CNVR179	5	88318935	88600430	gain
CNVR180	5	92886063	92957318	loss
CNVR181	5	94716543	94786562	loss
CNVR182	5	98033433	98238681	loss
CNVR183	5	100262523	100334409	loss
CNVR184	5	100752235	100881229	gain/loss
CNVR185	5	102979194	103157290	loss
CNVR186	5	104455559	104693932	loss
CNVR187	5	106881250	106979109	loss
CNVR188	6	3110815	3441810	gain
CNVR189	6	3814021	4169571	gain/loss
CNVR190	6	5476010	5629545	loss
CNVR191	6	10012272	10075550	gain
CNVR192	6	12765377	12980787	gain
CNVR193	6	13679250	13812780	loss
CNVR194	6	20641134	20705341	loss
CNVR195	6	35530406	35666943	loss
CNVR196	6	36106926	36165212	gain
CNVR197	6	45508033	45617812	loss
CNVR198	6	46893592	47321053	loss
CNVR199	6	49802217	50638891	loss
CNVR200	6	57685509	58094994	loss
CNVR201	6	75365266	75435624	loss
CNVR202	6	81530709	81785630	loss
CNVR203	6	86276694	86558700	gain/loss
CNVR204	6	90560363	90806162	gain
CNVR205	6	91183206	91261800	loss
CNVR206	6	93163271	93287207	loss
CNVR207	6	94624455	94972910	gain/loss
CNVR208	6	109789591	109870440	loss
CNVR209	6	119614722	119723888	loss
CNVR210	6	125599706	125686795	gain
CNVR211	6	125803062	125959704	loss
CNVR212	6	128989993	129202570	loss
CNVR213	6	134444944	134502839	gain
CNVR214	6	138401742	138646379	gain
CNVR215	6	139535744	140080043	loss
CNVR216	6	140365032	140649286	loss
CNVR217	6	141025042	141094271	loss
CNVR218	6	141759588	141940557	loss
CNVR219	6	143194905	143263519	loss
CNVR220	6	143932163	144807148	gain/loss
CNVR221	6	145421170	145742078	gain/loss
CNVR222	6	153443734	153749532	loss
CNVR223	6	155201518	155463113	gain
CNVR224	6	156612041	156664538	gain
CNVR225	7	1611710	1780404	loss
CNVR226	7	3154424	3224311	gain
CNVR227	7	3929970	4064048	gain
CNVR228	7	5278628	5331127	loss
CNVR229	7	7049418	7141492	gain
CNVR230	7	9922060	10031634	gain/loss
CNVR231	7	12641640	12710295	gain
CNVR232	7	14380504	14431562	loss
CNVR233	7	15842505	16088981	gain/loss
CNVR234	7	20159272	20439045	loss
CNVR235	7	24703970	24777963	gain
CNVR236	7	25171813	26269643	gain/loss
CNVR237	7	45173179	45305380	gain
CNVR238	7	58981610	59092787	loss
CNVR239	7	59301838	59758209	gain/loss
CNVR240	7	62954233	63015573	gain/loss
CNVR241	7	80866152	81035442	loss
CNVR242	7	82147895	82456371	gain
CNVR243	7	83877848	84567848	gain/loss
CNVR244	7	95923867	96022766	gain/loss
CNVR245	7	98604384	98671730	loss
CNVR246	7	100129337	100195980	gain
CNVR247	7	103866076	104108293	loss
CNVR248	7	106067880	106219423	loss
CNVR249	7	109307501	109444813	loss
CNVR250	7	111308562	111876616	gain
CNVR251	7	118979653	119107637	loss
CNVR252	7	120751772	120856560	gain
CNVR253	7	122108807	122169441	gain
CNVR254	7	123030372	123350175	gain/loss
CNVR255	7	133400943	133768886	gain/loss
CNVR256	8	424993	924576	gain
CNVR257	8	2467999	2660140	gain
CNVR258	8	4952997	5065847	loss
CNVR259	8	5586768	5748214	gain
CNVR260	8	17889049	18169869	gain
CNVR261	8	20573269	20845249	loss
CNVR262	8	23033602	23096394	gain
CNVR263	8	23147683	23234622	loss
CNVR264	8	23836218	23935848	gain/loss
CNVR265	8	25646079	26012508	loss
CNVR266	8	35526849	35774390	loss
CNVR267	8	37294943	37392092	loss
CNVR268	8	43425758	43955459	gain
CNVR269	8	50726353	50863927	loss
CNVR270	8	51464536	51580681	loss
CNVR271	8	65548795	66132957	loss
CNVR272	8	66847097	67167251	loss
CNVR273	8	79116366	79187782	gain
CNVR274	8	90767365	91033467	loss
CNVR275	8	96557136	96651246	gain
CNVR276	8	100629167	100706635	loss
CNVR277	8	108840104	108900479	gain
CNVR278	8	110985246	111104427	gain
CNVR279	8	114376195	114671101	gain
CNVR280	8	122249328	122365670	loss
CNVR281	8	128703259	128966268	loss
CNVR282	8	130585411	130653806	gain
CNVR283	8	131607526	131837615	gain
CNVR284	8	133098927	133456311	gain
CNVR285	8	133830721	133950496	gain
CNVR286	8	136506304	136942252	loss
CNVR287	8	137438833	137544921	loss
CNVR288	8	140966269	141101888	gain
CNVR289	8	141980614	142117695	loss
CNVR290	9	3598721	3721967	gain
CNVR291	9	5186145	5532623	gain
CNVR292	9	5757660	5851208	loss
CNVR293	9	7178792	7278963	loss
CNVR294	9	11043193	11133568	gain
CNVR295	9	11519204	11595423	loss
CNVR296	9	12401337	12830636	gain/loss
CNVR297	9	21456861	21918234	gain
CNVR298	9	28305490	28414446	gain
CNVR299	9	32670608	33331814	gain
CNVR300	9	45011963	45265083	loss
CNVR301	9	54704039	54765313	gain
CNVR302	9	62083176	62147077	gain
CNVR303	9	64649980	64773963	loss
CNVR304	9	73652335	73743623	gain
CNVR305	9	85547743	85644823	gain
CNVR306	9	99803398	100035391	loss
CNVR307	9	114306266	114426064	loss
CNVR308	9	118767400	119174341	loss
CNVR309	9	139686763	140017900	gain
CNVR310	9	140073822	140242929	loss
CNVR311	9	148148688	148799183	loss
CNVR312	9	148985546	149052611	gain/loss
CNVR313	9	150429155	150643062	gain
CNVR314	10	664729	1116045	gain/loss
CNVR315	10	1542312	1758720	gain/loss
CNVR316	10	4757722	5084435	loss
CNVR317	10	5836223	6116151	loss
CNVR318	10	7002238	7112139	gain
CNVR319	10	9755633	10127523	loss
CNVR320	10	10226360	10444127	loss
CNVR321	10	11654673	11840159	gain
CNVR322	10	13693769	13854281	gain
CNVR323	10	17334796	17556278	loss
CNVR324	10	19613497	19774783	loss
CNVR325	10	24753519	24984526	gain/loss
CNVR326	10	26120414	26317199	loss
CNVR327	10	30930425	31381667	gain
CNVR328	10	35677320	35912867	gain
CNVR329	10	48418252	48611202	gain/loss
CNVR330	10	49018537	49121399	gain
CNVR331	10	51128127	51237002	gain
CNVR332	10	51505929	51570192	gain/loss
CNVR333	10	53962494	54186189	gain
CNVR334	10	64535089	64711238	gain
CNVR335	10	69899496	70158066	gain
CNVR336	10	73167205	73286224	gain
CNVR337	11	3450801	3539390	gain
CNVR338	11	4584102	4932317	gain
CNVR339	11	8253141	8372688	gain
CNVR340	11	10497125	10555706	gain
CNVR341	11	11870573	12031063	loss
CNVR342	11	20495264	20602827	gain/loss
CNVR343	11	21681862	21804561	gain
CNVR344	11	26534774	26591544	gain
CNVR345	11	27293298	27433171	gain
CNVR346	11	27718673	27954931	gain/loss
CNVR347	11	29125223	29212417	gain
CNVR348	11	29592086	29994790	gain
CNVR349	11	32581919	32878292	gain/loss
CNVR350	11	35866787	36037488	gain/loss
CNVR351	11	39815374	40013884	gain
CNVR352	11	40927966	40982195	loss
CNVR353	11	43582814	44113334	gain
CNVR354	11	45003730	45537697	gain
CNVR355	11	45857201	45927843	loss
CNVR356	11	46459624	46616903	gain
CNVR357	11	49681894	49765012	loss
CNVR358	11	51114485	51188421	loss
CNVR359	11	53365157	53614036	gain
CNVR360	11	60976002	61052892	loss
CNVR361	11	62443488	63662140	gain/loss
CNVR362	11	64534485	64629699	gain
CNVR363	11	67256698	67548214	gain
CNVR364	11	69644086	69710091	gain
CNVR365	11	70508069	71882063	gain/loss
CNVR366	11	74712101	74765904	loss
CNVR367	11	75908532	76088355	gain
CNVR368	11	76377968	76483089	gain
CNVR369	11	76943269	77070947	loss
CNVR370	11	83473618	83550410	gain
CNVR371	12	5078288	5154794	gain
CNVR372	12	7402572	7651064	gain
CNVR373	12	9877780	10017988	gain
CNVR374	12	16019344	16298385	gain
CNVR375	12	17351240	17403368	loss
CNVR376	12	17879819	18699257	gain/loss
CNVR377	12	19447395	19735966	loss
CNVR378	12	20266930	20565887	loss
CNVR379	12	30823563	31335320	loss
CNVR380	12	39538432	39729413	loss
CNVR381	12	44971304	45304676	gain
CNVR382	12	47628529	47729442	gain
CNVR383	12	50854966	50930355	gain
CNVR384	12	53095817	53322741	loss
CNVR385	12	55801721	55864166	loss
CNVR386	12	56000017	56111732	gain
CNVR387	12	61253099	61310149	gain
CNVR388	12	61949270	62003215	loss
CNVR389	12	62262840	62421422	gain
CNVR390	13	3271618	3528614	gain
CNVR391	13	8908034	9084150	gain
CNVR392	13	11720192	11778021	gain/loss
CNVR393	13	12316674	12422724	loss
CNVR394	13	14196420	14367209	loss
CNVR395	13	15658474	15785723	loss
CNVR396	13	19683797	19750520	gain
CNVR397	13	27103555	27228257	gain
CNVR398	13	27302274	27360104	gain
CNVR399	13	31366160	31423614	loss
CNVR400	13	35888107	36096052	loss
CNVR401	13	44553736	44609177	loss
CNVR402	13	59941517	60165976	gain
CNVR403	13	60647697	60744903	loss
CNVR404	13	64777517	65326283	gain/loss
CNVR405	13	68045456	68128761	gain
CNVR406	13	92062196	92262954	gain
CNVR407	13	92650317	92939983	gain
CNVR408	13	103033108	103194490	loss
CNVR409	13	124460320	124569396	gain
CNVR410	13	132139207	132329454	loss
CNVR411	13	142131038	142572873	loss
CNVR412	13	144065180	144299267	gain/loss
CNVR413	13	150558312	150625248	gain
CNVR414	13	158967851	159463409	loss
CNVR415	13	161870403	161931711	gain
CNVR416	13	162145114	162369780	gain
CNVR417	13	167366505	167436360	gain
CNVR418	13	168481409	168571937	gain
CNVR419	13	170944031	171115291	gain
CNVR420	13	171333765	173078781	gain/loss
CNVR421	13	174498904	174630020	gain/loss
CNVR422	13	180783037	180877890	gain
CNVR423	13	188406762	188906506	gain/loss
CNVR424	13	190490787	190742109	gain
CNVR425	13	197265635	197373950	loss
CNVR426	13	198288173	198378920	gain
CNVR427	13	199102591	199308789	gain/loss
CNVR428	13	200623145	200836718	gain/loss
CNVR429	13	206260602	206424312	loss
CNVR430	13	209155239	210371170	gain/loss
CNVR431	13	213446014	213545042	loss
CNVR432	13	214051182	214145454	loss
CNVR433	13	214321039	214441381	gain
CNVR434	13	214555116	215188154	gain/loss
CNVR435	13	215695832	215936425	loss
CNVR436	14	570328	873585	gain
CNVR437	14	2742319	2865914	gain/loss
CNVR438	14	3287652	3557219	gain
CNVR439	14	4117715	4225563	gain
CNVR440	14	5594172	5697285	gain
CNVR441	14	6606811	6747693	gain
CNVR442	14	7363912	7418622	loss
CNVR443	14	8613934	8709543	loss
CNVR444	14	9598057	9714684	loss
CNVR445	14	11989764	12229929	gain/loss
CNVR446	14	14829391	14922687	gain
CNVR447	14	17250219	17374883	gain
CNVR448	14	18052581	18116518	loss
CNVR449	14	19336577	19467538	loss
CNVR450	14	20698075	20820863	gain
CNVR451	14	21157940	21214238	loss
CNVR452	14	41977281	42057436	loss
CNVR453	14	46263109	46409010	gain
CNVR454	14	46900923	46954938	gain
CNVR455	14	47196197	47801982	gain/loss
CNVR456	14	48731419	48962616	loss
CNVR457	14	50282254	50440156	loss
CNVR458	14	52390327	52507834	gain/loss
CNVR459	14	53021844	53100973	loss
CNVR460	14	54680715	55103517	gain/loss
CNVR461	14	57335272	57425367	gain
CNVR462	14	60260097	60447769	loss
CNVR463	14	71727282	71780726	gain
CNVR464	14	81099062	81222592	loss
CNVR465	14	89402153	89494786	gain
CNVR466	14	92596732	92846405	loss
CNVR467	14	99757737	99814376	gain
CNVR468	14	101770612	102244897	gain
CNVR469	14	102629597	102728645	gain/loss
CNVR470	14	103086988	103663341	gain
CNVR471	14	106744337	107218916	gain/loss
CNVR472	14	108155183	108220063	loss
CNVR473	14	110488052	110541284	gain
CNVR474	14	113074497	113136615	gain
CNVR475	14	115670478	115742329	gain
CNVR476	14	136868271	137021586	gain
CNVR477	14	137870875	138031007	gain
CNVR478	14	138936993	138987380	gain
CNVR479	14	140051310	140258303	gain
CNVR480	14	144588446	144909224	loss
CNVR481	14	146232609	146301674	gain
CNVR482	14	149521868	149682553	gain
CNVR483	14	150074467	150409861	loss
CNVR484	14	151979117	152519743	loss
CNVR485	15	955995	1047733	gain
CNVR486	15	9256776	9315063	gain
CNVR487	15	13011787	13090159	loss
CNVR488	15	13727587	13800772	loss
CNVR489	15	13833344	14063398	gain
CNVR490	15	15115750	15336530	loss
CNVR491	15	17767215	17819850	gain/loss
CNVR492	15	18321962	18570351	gain
CNVR493	15	18898353	19122717	gain
CNVR494	15	24082367	24182701	gain
CNVR495	15	24623255	24804276	gain
CNVR496	15	26551247	26636494	gain
CNVR497	15	26776090	26975496	gain
CNVR498	15	31248853	31670677	gain
CNVR499	15	32273088	32344245	loss
CNVR500	15	37557147	37678374	loss
CNVR501	15	38053141	38140836	gain
CNVR502	15	73494751	73987697	gain
CNVR503	15	77418445	77668806	gain
CNVR504	15	100549307	100681987	loss
CNVR505	15	109196356	109474833	loss
CNVR506	15	114904751	114987540	loss
CNVR507	15	117243429	117434181	gain/loss
CNVR508	15	120085758	120257203	loss
CNVR509	15	126713626	127082018	gain
CNVR510	15	130955234	131160221	loss
CNVR511	15	131870059	131996123	gain
CNVR512	15	134334621	134397712	gain
CNVR513	15	139144003	139253731	loss
CNVR514	15	143675001	143775146	loss
CNVR515	15	145437903	145525519	loss
CNVR516	15	151968517	152024615	gain
CNVR517	16	1761311	2366658	gain
CNVR518	16	2586955	3167796	gain
CNVR519	16	3710908	3770806	gain/loss
CNVR520	16	7028854	7109987	loss
CNVR521	16	7555642	7700720	gain
CNVR522	16	15245636	15519203	loss
CNVR523	16	15711247	16006121	loss
CNVR524	16	20940967	21011283	loss
CNVR525	16	41100070	41257150	loss
CNVR526	16	41790806	42082484	gain
CNVR527	16	44362264	44429692	loss
CNVR528	16	47536798	47650300	loss
CNVR529	16	55691446	55879762	loss
CNVR530	16	60183758	60234820	loss
CNVR531	16	65078151	65804465	gain/loss
CNVR532	16	71265863	71347260	loss
CNVR533	16	71439338	71895853	loss
CNVR534	16	72978205	73071316	gain
CNVR535	16	74145099	74197529	loss
CNVR536	16	79310320	79601155	gain
CNVR537	17	15175	6079617	gain/loss
CNVR538	17	6267307	6420022	gain
CNVR539	17	7070964	7170537	gain
CNVR540	17	8246800	8378945	gain
CNVR541	17	8838964	9137676	gain/loss
CNVR542	17	9863762	9921867	loss
CNVR543	17	10087010	10276748	gain
CNVR544	17	14437528	14689234	gain
CNVR545	17	16688125	16929710	loss
CNVR546	17	21951279	22183010	loss
CNVR547	17	24173210	24272318	loss
CNVR548	17	33090432	33305459	gain
CNVR549	17	34032332	34098244	gain
CNVR550	17	34611338	34725793	gain
CNVR551	17	37195298	37270121	loss
CNVR552	17	39427256	39541102	loss
CNVR553	17	39723338	39890962	gain
CNVR554	17	42130999	42270757	loss
CNVR555	17	55266286	55420280	gain
CNVR556	17	61918740	62154426	loss
CNVR557	17	62460256	62582882	loss
CNVR558	18	3142699	3289940	loss
CNVR559	18	3346636	3457161	gain
CNVR560	18	11682038	11891293	loss
CNVR561	18	27001689	32149496	loss
CNVR562	18	37613752	38135940	gain/loss
CNVR563	18	41863317	42030856	gain
CNVR564	18	52593486	52652875	loss
CNVR565	18	53821231	54075324	loss
