# Supplementary material for: A comprehensive survey of copy number variation in 18 diverse pig populations and identification of candidate copy number variable genes associated with complex traits
Source: BMC Genomics. 2012 Dec 27;13:733. doi: 10.1186/1471-2164-13-733 (PMC3543711; doi:10.1186/1471-2164-13-733)
Supplement: Additional file 2 — Table S3. Primers and probes used for qPCR assays. [file 1471-2164-13-733-S2.xls]

## Sheet: Table S3
Table S3 Primers and probes used for qPCR assays
CNVR ID	Region	No. of tested animals	Forward primer	Reverse primer	Probe
CNVR329	chr10:48418252-48611202	6	TGGGCTACATCGTTAAAGAAGAGG	GGCTGGTACAGTGACTACTCAAG	FAM-TGTGTCCTTGCCTGCCTTCTTCCTTCCT-TAMRA
CNVR361	chr11:62443488-63662140	6	CCCAGCACCATTTATTGAAGAGAC	GGATAGAAAGCCCAGAAATTAACCC	FAM-TTTCGCCACTGTATGTTCTTGCCTCCTTTGTC-TAMRA
CNVR419	chr13: 170944031-171115291	6	CTCCCAGTCCATCCCTCTCC	GTGAACCCATATACAGAAAGGAAGC	FAM-TCCTCCTACGCATCGGCAACCACAAGT-TAMRA
CNVR482	chr14:149521868-149682553	6	CGCTTCCTTCATCCCTCGTC	CCCTCACCCACTCCCTATCC	FAM-TTCGCACCTGGACGCACGCTTGATG-TAMRA
CNVR502	chr15:73494751-73987697	6	ACGGGAACTCCAGGATTCATATTC	ACTCAGACAGGAAATGATGGTAGG	FAM-CAACTGACTGCTGAACTTCTGCGGAGGC-TAMRA
CNVR509	chr15:126713626-127082018	6	GGTTCAAAGGTTAGGAGTCAAATAGG	GTGGTGTAGGTCGCAGACATG	FAM-CACCAGCCTATGCCACAGCCACAGC-TAMRA
CNVR531	chr16:65249108-65249251	12	CAAGGTGGTAGCAGGGTTGG	GAAGATAAAGGCAGCGAACATGG	FAM-ACAAGCCAAGGAACACCAAGGATTGCCAG-TAMRA
Beta-actin (Control)			TCGATCATGAAGTGCGACGTG	GTGATCTCCTTCTGCATCCTGTC	FAM-ATCAGGAAGGACCTCTACGCCAACACGG-TAMRA

## Sheet: Sheet2
Name-9.5	Chr	Pos		Name-10.2	Chr	Pos
ASGA0000005	1	27086		ASGA0083371	chr1	170756	1	Chr1	254736576	254866450	ALGA0008890	MARC0065800	271640996	271867216	:	Chr1:271640996-271867216
ALGA0000009	1	52297		MARC0044150	chr1	286933	2	Chr10	41986768	42596992	ALGA0058798	ALGA0058870	48418252	49255139	:	Chr10:48418252-49255139
ALGA0000014	1	79712		ASGA0000014	chr1	342481	3	Chr11	56830622	57333283	ALGA0062534	ASGA0051005	62443488	62443488	:	Chr11:62443488-62443488
ASGA0000014	1	126334		ASGA0000021	chr1	489855	4	Chr12	5242516	5425901	H3GA0033163	ASGA0090707	7552342	7552342	:	Chr12:7552342-7552342
ASGA0000021	1	152975		H3GA0000026	chr1	509928	5	chr13	118559146	119208025	ALGA0072650	ALGA0072719	170528819	170528819	:	chr13:170528819-170528819
H3GA0000026	1	173200		ALGA0000009	chr1	538161	6	Chr14	144787072	144947757	M1GA0019777	H3GA0043362	149521868	149521868	:	Chr14:149521868-149521868
ALGA0000021	1	210130		ALGA0000014	chr1	565627	7	Chr14	32133883	32721177	INRA0043463	INRA0043496	34028866	34028866	:	Chr14:34028866-34028866
INRA0000015	1	250644		H3GA0000032	chr1	573088	8	Chr15	110735028	110911341	ALGA0086944	ASGA0070468	130294867	130294867	:	Chr15:130294867-130294867
H3GA0000032	1	268032		ASGA0000005	chr1	632827	9	chr15	61640098	62144809	DRGA0015200	DRGA0015202	73595492	73595492	:	chr15:73595492-73595492
ALGA0000022	1	286363		INRA0000015	chr1	744240	10	chr15	107945351	108294990	ASGA0070423	H3GA0044872	126713626	126713626	:	chr15:126713626-126713626
M1GA0000060	1	310320		M1GA0000060	chr1	791056	11	Chr16	57731796	58267555	ASGA0073707	DRGA0016268	65078151	65078151	:	Chr16:65078151-65078151
ASGA0000047	1	332755		ASGA0000047	chr1	813652	12	chr17	12963930	13172683	ALGA0093405	ALGA0093363	16268680	16268680	:	chr17:16268680-16268680
M1GA0000069	1	382803		H3GA0000048	chr1	830091	13	Chr2	11797086	11895886	ALGA0012094	ALGA0012129	14105818	14105818	:	Chr2:14105818-14105818
DRGA0000001	1	421519		ALGA0000021	chr1	861439
H3GA0000048	1	471829		ALGA0000022	chr1	865364
MARC0110724	1	520967		M1GA0000069	chr1	947141
ASGA0000050	1	535399		DRGA0000001	chr1	985857
MARC0052624	1	558900		ASGA0000050	chr1	1067148
MARC0075674	1	596307		MARC0072195	chr1	1080620
H3GA0000057	1	693712		MARC0052624	chr1	1090647
M1GA0000081	1	701011		MARC0110724	chr1	1166552
H3GA0000058	1	707412		MARC0075674	chr1	1182154
ALGA0000046	1	743066		H3GA0000057	chr1	1220227
ALGA0000047	1	757192		ASGA0000071	chr1	1296974
ASGA0000071	1	843822		ALGA0000047	chr1	1300464
M1GA0000100	1	905716		ALGA0000046	chr1	1314590
H3GA0000077	1	928357		H3GA0000058	chr1	1350244
H3GA0000082	1	950475		M1GA0000081	chr1	1356594
ASGA0000091	1	975428		ASGA0000091	chr1	1526732
M1GA0000135	1	996367		M1GA0000139	chr1	1560667
M1GA0000139	1	1009363		H3GA0000077	chr1	1614750
M1GA0000151	1	1034037		M1GA0000100	chr1	1637442
M1GA0000158	1	1063721		M1GA0000151	chr1	1759432
ALGA0000087	1	1104027		M1GA0000135	chr1	1797155
M1GA0000397	1	1134735		H3GA0000082	chr1	1843489
ALGA0000232	1	1161246		M1GA0000158	chr1	1860883
ALGA0000218	1	1200735		ALGA0000087	chr1	1901240
CASI0007833	1	1444403		M1GA0000397	chr1	1932003
MARC0028827	1	1587584		ALGA0000232	chr1	1958514
ASGA0000304	1	1620851		ASGA0000309	chr1	2010349			10.2				9.59
ASGA0083458	1	1807417		ASGA0000304	chr1	2040352			ALGA0008890	chr1	271640996		ALGA0008890	1	254736576
ASGA0101285	1	1837211		ALGA0000218	chr1	2051900			ALGA0008881	chr1	271733106		ASGA0006466	1	254769765
ASGA0102762	1	1911873		MARC0028827	chr1	2073619			ASGA0006456	chr1	271797073		MARC0041042	1	254809954
MARC0076778	1	1913531		ASGA0000323	chr1	2139706			MARC0041042	chr1	271810771		MARC0020244	1	254847850
ASGA0086709	1	1968795		ALGA0000251	chr1	2153932			MARC0020244	chr1	271848668		MARC0065800	1	254866450
ALGA0112852	1	1972688		MARC0049965	chr1	2242104			MARC0065800	chr1	271867216
DRGA0017627	1	2091685		CASI0007833	chr1	2335493
H3GA0056137	1	2139285		ASGA0083458	chr1	2406794
H3GA0052387	1	2214272		ASGA0102762	chr1	2530735
ASGA0098570	1	2241054		MARC0076778	chr1	2532393
ASGA0085025	1	2241794		MARC0015795	chr1	2546845
MARC0096709	1	2252231		ASGA0101285	chr1	2596362
ASGA0085437	1	2257474		ASGA0086709	chr1	2633678
MARC0063358	1	2263216		ALGA0112852	chr1	2637659
MARC0001272	1	2321538		MARC0058092	chr1	2647399
ASGA0000264	1	2335506		DRGA0017627	chr1	2737789
ALGA0000195	1	2351297		H3GA0056137	chr1	2760895
ALGA0000188	1	2367874		MARC0039661	chr1	2780208
MARC0000620	1	2380744		ASGA0098570	chr1	2789574
H3GA0000220	1	2393816		MARC0063358	chr1	2829500
M1GA0000376	1	2449048		ASGA0085437	chr1	2835242
ASGA0000285	1	2487640		MARC0096709	chr1	2840543
ASGA0000192	1	2511693		H3GA0052387	chr1	2908940
MARC0011088	1	2564781		ASGA0000264	chr1	2950020
ALGA0000172	1	2665974		ALGA0000195	chr1	2965787
DIAS0002496	1	2699313		H3GA0000220	chr1	2995480
M1GA0000288	1	2731951		ASGA0000285	chr1	3035532
M1GA0000282	1	2762877		MARC0001272	chr1	3052419
M1GA0000278	1	2778246		ALGA0000188	chr1	3067596
MARC0040142	1	2789931		M1GA0000376	chr1	3113793
ALGA0000133	1	2815141		M1GA0000188	chr1	3189426
ASGA0000170	1	2836341		H3GA0000123	chr1	3216075
ALGA0000134	1	2865414		M1GA0000195	chr1	3230220
MARC0038011	1	2882476		MARC0018011	chr1	3253477
ASGA0000179	1	2909947		MARC0070292	chr1	3282730
ALGA0000131	1	2948530		MARC0072453	chr1	3303927
H3GA0000180	1	2962017		ALGA0000112	chr1	3327918
M1GA0000233	1	2973124		MARC0076699	chr1	3359213
ALGA0000120	1	3057173		MARC0041017	chr1	3380361
M1GA0000188	1	3092768		ALGA0000120	chr1	3414845
H3GA0000123	1	3119468		M1GA0000233	chr1	3458697
M1GA0000195	1	3133562		H3GA0000180	chr1	3472017
MARC0018011	1	3156819		ALGA0000131	chr1	3485019
MARC0070292	1	3186072		MARC0038011	chr1	3505464
MARC0072453	1	3207320		ALGA0000134	chr1	3528078
ALGA0000112	1	3231311		ASGA0000170	chr1	3533283
MARC0076699	1	3263140		ALGA0000133	chr1	3539284
MARC0041017	1	3284288		ASGA0000179	chr1	3582534
H3GA0000310	1	3327232		MARC0040142	chr1	3601271
DIAS0001378	1	3362724		M1GA0000278	chr1	3613007
ALGA0000269	1	3390511		M1GA0000282	chr1	3628325
H3GA0000320	1	3415519		M1GA0000288	chr1	3659127
ALGA0000277	1	3438119		ASGA0000192	chr1	3674852
ASGA0000364	1	3461740		ALGA0000172	chr1	3724750
ASGA0000370	1	3473804		MARC0011088	chr1	3809933
ALGA0000288	1	3503710		DIAS0001378	chr1	3859307
ALGA0000289	1	3517639		H3GA0000310	chr1	3871501
ALGA0000297	1	3547171		ALGA0000269	chr1	3877542
M1GA0000475	1	3562054		H3GA0000320	chr1	3902600
ALGA0000300	1	3575593		ALGA0000300	chr1	3977158
ALGA0108678	1	3577096		ALGA0000277	chr1	4022389
MARC0021314	1	3642836		ASGA0000364	chr1	4045959
MARC0083899	1	3649220		ASGA0000370	chr1	4058074
MARC0087450	1	3690814		ALGA0000288	chr1	4087929
INRA0000110	1	3765423		ALGA0000289	chr1	4101909
ALGA0000303	1	3961332		ALGA0000297	chr1	4131390
ALGA0000305	1	4015906		M1GA0000475	chr1	4146273
M1GA0000482	1	4068994		ALGA0108678	chr1	4150601
ASGA0000390	1	4089588		MARC0021314	chr1	4216392
INRA0000119	1	4144639		MARC0083899	chr1	4222776
ALGA0000312	1	4169369		MARC0087450	chr1	4264479
H3GA0000347	1	4185638		INRA0000110	chr1	4339088
ALGA0000319	1	4206003		ALGA0000303	chr1	4365518
ALGA0000323	1	4248843		MARC0102958	chr1	4402313
MARC0008402	1	4263629		M1GA0000482	chr1	4644117
ASGA0000414	1	4286127		ASGA0000390	chr1	4664711
ALGA0000331	1	4309110		INRA0000119	chr1	4709162
M1GA0000495	1	4329690		ALGA0000312	chr1	4733892
ALGA0000339	1	4352012		H3GA0000347	chr1	4750161
ASGA0000427	1	4386510		ALGA0000319	chr1	4770526
ASGA0000422	1	4404967		ALGA0000323	chr1	4813417
M1GA0000498	1	4410948		ASGA0000414	chr1	4850701
ASGA0000430	1	4426329		ALGA0000331	chr1	4873634
ASGA0000434	1	4588149		M1GA0000495	chr1	4894265
DRGA0000017	1	4627505		ASGA0000427	chr1	4917615
ASGA0000440	1	4650936		ASGA0000422	chr1	4936024
ALGA0000354	1	4673982		ALGA0000339	chr1	4947929
ALGA0000356	1	4690802		ASGA0000430	chr1	4968647
MARC0003894	1	4726900		M1GA0000498	chr1	4979417
ALGA0000370	1	4772926		ASGA0000434	chr1	5205892
ALGA0000368	1	4790972		DRGA0000017	chr1	5247022
ALGA0000376	1	4806989		ASGA0000440	chr1	5270453
ALGA0000375	1	4824547		ALGA0000354	chr1	5293964
ASGA0000452	1	4900541		ALGA0000356	chr1	5310903
M1GA0000501	1	4984562		ALGA0000376	chr1	5377573
ASGA0000453	1	5004976		ALGA0000375	chr1	5395131
ALGA0000381	1	5029717		ALGA0000370	chr1	5470283
ALGA0000383	1	5042067		ALGA0000368	chr1	5488329
INRA0000194	1	5153613		ASGA0000452	chr1	5604801
ALGA0000386	1	5215038		ALGA0000381	chr1	5614910
ALGA0000388	1	5220333		ALGA0000383	chr1	5627071
MARC0007285	1	5246023		ASGA0000453	chr1	5633346
ALGA0000393	1	5279840		M1GA0000501	chr1	5653811
ALGA0000397	1	5322177		INRA0000194	chr1	5707804
MARC0031530	1	5348767		ALGA0000386	chr1	5732081
ALGA0000407	1	5363738		ALGA0000388	chr1	6010365
ASGA0000475	1	5393161		MARC0007285	chr1	6036055
MARC0097015	1	5435081		ALGA0000393	chr1	6069821
ALGA0000427	1	5455486		ALGA0000397	chr1	6112158
ASGA0000490	1	5482473		MARC0031530	chr1	6138799
H3GA0000401	1	5507083		ALGA0000407	chr1	6153766
ALGA0000431	1	5528235		ASGA0000475	chr1	6183138
ALGA0000436	1	5551976		MARC0097015	chr1	6225057
ALGA0000440	1	5576363		ALGA0000427	chr1	6245514
ALGA0000441	1	5610461		ASGA0000490	chr1	6272450
MARC0023660	1	5644901		H3GA0000401	chr1	6297109
ALGA0000442	1	5676681		ALGA0000431	chr1	6318209
INRA0000229	1	5717059		ALGA0000436	chr1	6341950
MARC0028762	1	5738420		ALGA0000440	chr1	6366337
ALGA0000451	1	5764526		ALGA0000441	chr1	6400435
MARC0095028	1	5776149		MARC0023660	chr1	6434875
ALGA0000458	1	5788940		ALGA0000442	chr1	6466655
MARC0036469	1	5812787		INRA0000229	chr1	6507497
DRGA0000033	1	5853735		MARC0028762	chr1	6528858
ALGA0000474	1	5878645		ALGA0000451	chr1	6554964
MARC0010743	1	5919704		MARC0095028	chr1	6566536
ASGA0000548	1	5947115		ALGA0000458	chr1	6579327
DRGA0000038	1	6001177		MARC0036469	chr1	6603225
M1GA0000537	1	6023620		DRGA0000041	chr1	6685439
DRGA0000040	1	6029481		ASGA0000554	chr1	6705592
DRGA0000041	1	6069465		ALGA0000492	chr1	6735120
ASGA0000554	1	6089618		ASGA0000556	chr1	6750778
ALGA0000492	1	6119197		H3GA0000454	chr1	6764028
ASGA0000556	1	6134855		ALGA0000501	chr1	6793265
H3GA0000454	1	6148054		H3GA0000459	chr1	6809701
ALGA0000501	1	6177291		MARC0069522	chr1	6834332
H3GA0000459	1	6193727		MARC0016720	chr1	6850651
MARC0016720	1	6213107		ALGA0115616	chr1	6943100
MARC0069522	1	6229274		MARC0014438	chr1	6981859
ALGA0108518	1	6331986		ALGA0108518	chr1	6986608
ALGA0115616	1	6349075		ALGA0119138	chr1	7149806
ALGA0119138	1	6477700		ASGA0104958	chr1	7152246
ASGA0104958	1	6480140		MARC0021584	chr1	7169568
MARC0021584	1	6497411		MARC0004054	chr1	7189106
MARC0004054	1	6510051		MARC0027411	chr1	7190448
MARC0027411	1	6511393		ALGA0123376	chr1	7193623
ALGA0123376	1	6514619		H3GA0000476	chr1	7211765
H3GA0000476	1	6532710		M1GA0000547	chr1	7242281
M1GA0000547	1	6563226		MARC0034880	chr1	7268471
MARC0034880	1	6589416		INRA0000290	chr1	7288741
INRA0000290	1	6608955		ALGA0000507	chr1	7310289
ALGA0000507	1	6630503		ALGA0000523	chr1	7350254
ALGA0000523	1	6670519		ASGA0000576	chr1	7410249
ASGA0000576	1	6730515		ASGA0000578	chr1	7436591
ASGA0000578	1	6756806		M1GA0000549	chr1	7487678
M1GA0000549	1	6807944		MARC0097604	chr1	7511838
MARC0097604	1	6832053		INRA0000314	chr1	7532162
INRA0000314	1	6852428		ALGA0000538	chr1	7562715
ALGA0000538	1	6882930		ASGA0095912	chr1	7637481
ASGA0095912	1	6951616		SIRI0000433	chr1	7734445
SIRI0000433	1	6988333		SIRI0000431	chr1	7734665
ASGA0000589	1	7048637		ASGA0000589	chr1	7781841
ALGA0000557	1	7081023		MARC0059741	chr1	7802695
ASGA0000601	1	7103396		ALGA0000557	chr1	7814251
H3GA0000512	1	7124129		ASGA0000601	chr1	7836573
H3GA0000513	1	7137223		H3GA0000512	chr1	7857357
MARC0074666	1	7156982		H3GA0000513	chr1	7870451
H3GA0000521	1	7179473		MARC0074666	chr1	7890159
ASGA0000625	1	7211164		H3GA0000521	chr1	7912701
H3GA0000529	1	7237080		ASGA0000625	chr1	7932710
ASGA0000636	1	7258861		H3GA0000529	chr1	7983109
ASGA0000640	1	7296083		ASGA0000636	chr1	8004890
ALGA0000593	1	7317512		ASGA0000640	chr1	8042112
MARC0015128	1	7360912		ALGA0000593	chr1	8063541
M1GA0000567	1	7377159		M1GA0000567	chr1	8123187
ALGA0000601	1	7417384		ALGA0000601	chr1	8163361
MARC0061528	1	7445580		MARC0061528	chr1	8191608
ASGA0000657	1	7463265		ASGA0000657	chr1	8209242
ASGA0000671	1	7486711		ASGA0000671	chr1	8232739
MARC0022150	1	7501133		MARC0022150	chr1	8247161
ALGA0000623	1	7517216		ALGA0000623	chr1	8263244
M1GA0000587	1	7542741		M1GA0000587	chr1	8288718
M1GA0000589	1	7571254		MARC0023375	chr1	8321584
MARC0048394	1	7639909		ALGA0000641	chr1	8348389
ALGA0000641	1	7654840		MARC0048394	chr1	8363320
ASGA0000700	1	7738446		M1GA0000589	chr1	8432026
MARC0023375	1	7797889		ALGA0000646	chr1	8505596
M1GA0000600	1	7843067		ASGA0000700	chr1	8531297
MARC0068181	1	7870267		ASGA0000706	chr1	8564922
ALGA0121161	1	7911379		H3GA0000571	chr1	8600391
ASGA0000706	1	7960980		M1GA0000600	chr1	8638997
H3GA0000571	1	7981602		M1GA0000601	chr1	8715201
ALGA0000646	1	8033159		M1GA0000603	chr1	8726913
M1GA0000601	1	8054925		MARC0068181	chr1	8728718
ALGA0117149	1	8135580		ALGA0121161	chr1	8770199
ASGA0089637	1	8143057		ALGA0117149	chr1	8795856
ASGA0098909	1	8148520		ASGA0089637	chr1	8803333
ALGA0108557	1	8195096		ASGA0098909	chr1	8808745
INRA0000409	1	8226669		ALGA0108557	chr1	8855372
ASGA0000723	1	8239987		INRA0000409	chr1	8886894
MARC0077389	1	8260791		ASGA0000723	chr1	8900212
ALGA0000673	1	8282135		MARC0077389	chr1	8921067
ASGA0000710	1	8298607		ALGA0000673	chr1	8942360
H3GA0000581	1	8353981		ASGA0000712	chr1	8988180
ASGA0000712	1	8408298		ASGA0000710	chr1	9007321
H3GA0000587	1	8425459		H3GA0000581	chr1	9151288
ALGA0000682	1	8530654		ALGA0000682	chr1	9201130
M1GA0000623	1	8551458		M1GA0000623	chr1	9221985
MARC0027776	1	8620588		H3GA0000587	chr1	9267828
MARC0072970	1	8653995		MARC0027776	chr1	9291066
H3GA0000586	1	8667088		MARC0072970	chr1	9324586
ALGA0000683	1	8742440		H3GA0000586	chr1	9338399
MARC0089489	1	8755764		ALGA0000683	chr1	9414129
MARC0005058	1	8813637		MARC0089489	chr1	9427454
H3GA0000596	1	8832088		MARC0005058	chr1	9485275
ASGA0000733	1	8854337		INRA0000425	chr1	9497045
DRGA0000058	1	8870525		ASGA0000751	chr1	9518318
ALGA0000696	1	8907169		H3GA0000596	chr1	9547624
ALGA0000698	1	8936069		ASGA0000733	chr1	9569872
ASGA0000746	1	8962615		DRGA0000058	chr1	9586111
ASGA0000751	1	8988029		MARC0110433	chr1	9599991
INRA0000425	1	9009305		ALGA0000696	chr1	9622704
ASGA0000769	1	9031580		ALGA0000698	chr1	9651655
MARC0091139	1	9056026		ASGA0000746	chr1	9676758
MARC0084646	1	9070425		ASGA0000769	chr1	9751196
ALGA0000717	1	9104824		MARC0091139	chr1	9775693
DIAS0003564	1	9139192		MARC0084646	chr1	9790092
ALGA0000725	1	9153368		ALGA0000717	chr1	9824440
ALGA0000727	1	9174582		MARC0027297	chr1	9836331
ALGA0000728	1	9187879		DIAS0003564	chr1	9858808
ASGA0000791	1	9205767		ALGA0000725	chr1	9872984
ALGA0000732	1	9231936		ALGA0000727	chr1	9894249
ALGA0000741	1	9265226		ALGA0000728	chr1	9907546
MARC0070803	1	9290718		ASGA0000791	chr1	9925434
ASGA0000804	1	9329181		ALGA0000732	chr1	9951603
ALGA0000749	1	9350655		ALGA0000741	chr1	9984842
MARC0002939	1	9372621		ASGA0000804	chr1	10048848
ASGA0000817	1	9400948		ALGA0000749	chr1	10070322
DRGA0000063	1	9414723		MARC0002939	chr1	10142237
ALGA0000769	1	9434682		ASGA0000817	chr1	10170564
ALGA0000773	1	9451540		DRGA0000063	chr1	10184339
MARC0078284	1	9475903		ALGA0000769	chr1	10204349
ALGA0000778	1	9499210		M1GA0000672	chr1	10271509
MARC0036513	1	9543679		ALGA0000773	chr1	10275177
M1GA0000672	1	9555473		ALGA0000778	chr1	10295470
DRGA0000068	1	9574499		MARC0078284	chr1	10318726
ASGA0000856	1	9626706		ASGA0000856	chr1	10393512
ALGA0000781	1	9643818		ALGA0000781	chr1	10410624
ALGA0000792	1	9663330		M1GA0000685	chr1	10419906
H3GA0000689	1	9675304		ASGA0000870	chr1	10441116
H3GA0000686	1	9691482		H3GA0000686	chr1	10467169
ASGA0000870	1	9717535		H3GA0000689	chr1	10483398
M1GA0000685	1	9738745		ALGA0000792	chr1	10495372
ALGA0000795	1	9757608		ASGA0095734	chr1	10518467
ASGA0000892	1	9783015		ASGA0082737	chr1	10541915
M1GA0000701	1	9802846		ASGA0104776	chr1	10549302
ASGA0000909	1	9821245		ALGA0000795	chr1	10693322
H3GA0000708	1	9853075		ASGA0000892	chr1	10707503
ASGA0000922	1	9875062		M1GA0000701	chr1	10727470
ALGA0000837	1	9911365		ASGA0000909	chr1	10745981
ASGA0000925	1	9939691		H3GA0000708	chr1	10762818
ASGA0000928	1	9955504		ASGA0000922	chr1	10777632
H3GA0000711	1	10016951		ALGA0000837	chr1	10804890
ALGA0000848	1	10064816		ASGA0000928	chr1	10873656
ASGA0000934	1	10090257		ASGA0000925	chr1	10891684
SIRI0000226	1	10115688		ALGA0000848	chr1	10903449
ALGA0000863	1	10144206		ASGA0000934	chr1	10931163
ALGA0000864	1	10170347		ASGA0089621	chr1	10942526
ASGA0000942	1	10238235		SIRI0000226	chr1	10949247
M1GA0000720	1	10249707		ALGA0120737	chr1	11015351
MARC0092460	1	10321582		ASGA0090359	chr1	11032109
MARC0071858	1	10331302		ALGA0114715	chr1	11181248
MARC0020708	1	10385971		ALGA0111013	chr1	11187951
ASGA0104413	1	10474982		ASGA0100683	chr1	11225636
ASGA0000947	1	10617343		ASGA0097955	chr1	11234129
INRA0000573	1	10638458		ALGA0104333	chr1	11237815
H3GA0000722	1	10663802		ASGA0100150	chr1	11259746
M1GA0000722	1	10684269		ALGA0110679	chr1	11261185
H3GA0000727	1	10706627		MARC0067098	chr1	11270043
ALGA0000882	1	10738130		ASGA0096629	chr1	11270636
ASGA0000959	1	10765622		ASGA0101578	chr1	11278294
H3GA0000737	1	10778797		H3GA0056341	chr1	11282708
ASGA0000966	1	10816280		M1GA0025022	chr1	11282938
MARC0041880	1	10833629		ALGA0111616	chr1	11283332
ALGA0000889	1	10856876		ASGA0103410	chr1	11289228
ASGA0000969	1	10885858		ASGA0106115	chr1	11301653
MARC0101458	1	10962545		MARC0092460	chr1	11314995
MARC0010870	1	10979919		MARC0071858	chr1	11324206
H3GA0000741	1	10992754		ASGA0104413	chr1	11468888
INRA0000606	1	11007603		ASGA0000947	chr1	11734351
MARC0086704	1	11062886		ALGA0106880	chr1	11762368
DRGA0000082	1	11089624		MARC0002588	chr1	11764186
INRA0000615	1	11112952		ASGA0103576	chr1	11768887
H3GA0000744	1	11127427		H3GA0000722	chr1	11830741
ASGA0000972	1	11140196		M1GA0000722	chr1	11851208
ALGA0000898	1	11167272		H3GA0000727	chr1	11873566
ALGA0000900	1	11260397		ALGA0000882	chr1	11905018
ASGA0000973	1	11336093		ASGA0000959	chr1	11932510
MARC0049090	1	11356848		H3GA0000737	chr1	11945736
MARC0004771	1	11408482		ALGA0000889	chr1	12024877
ALGA0000913	1	11429247		ASGA0000966	chr1	12036682
H3GA0000753	1	11462110		ASGA0000969	chr1	12063437
ALGA0122196	1	11493152		MARC0101458	chr1	12081654
H3GA0053978	1	11496269		INRA0000606	chr1	12189444
ALGA0108231	1	11516509		MARC0086704	chr1	12245094
ASGA0000982	1	11545668		DRGA0000082	chr1	12309740
MARC0019433	1	11576249		H3GA0000744	chr1	12319972
ALGA0000922	1	11590541		ASGA0000972	chr1	12332690
ASGA0000986	1	11611005		INRA0000615	chr1	12373338
ALGA0000926	1	11628137		ALGA0000898	chr1	12394296
ASGA0000992	1	11652068		H3GA0000741	chr1	12459957
DRGA0000091	1	11668022		ALGA0000900	chr1	12546034
MARC0083567	1	11684401		ASGA0000973	chr1	12572871
DRGA0000093	1	11706227		MARC0049090	chr1	12593626
MARC0056894	1	11732582		MARC0004771	chr1	12645209
H3GA0000774	1	11765672		ALGA0000913	chr1	12665974
ALGA0000960	1	11784596		MARC0017979	chr1	12682937
MARC0037098	1	11797884		H3GA0000753	chr1	12698888
MARC0089438	1	11811639		MARC0072001	chr1	12713043
ALGA0000957	1	11824012		ALGA0122196	chr1	12730052
ASGA0001011	1	11855610		H3GA0053978	chr1	12733169
ALGA0000953	1	11876282		ALGA0108231	chr1	12753460
H3GA0000785	1	11887880		ASGA0000982	chr1	12782568
ALGA0000950	1	11912571		MARC0019433	chr1	12813200
CASI0010077	1	11943996		ALGA0000922	chr1	12827441
ALGA0000962	1	11969075		ASGA0000986	chr1	12851077
MARC0006874	1	11992736		ALGA0000926	chr1	12868209
ALGA0000972	1	12041976		ASGA0000992	chr1	12892089
ASGA0001024	1	12085547		DRGA0000091	chr1	12908094
M1GA0000742	1	12230322		MARC0083567	chr1	12924473
H3GA0000794	1	12283843		DRGA0000093	chr1	12946299
ASGA0001039	1	12306271		H3GA0000774	chr1	13005744
ALGA0000990	1	12318396		ALGA0000962	chr1	13043007
ALGA0000995	1	12348136		CASI0010077	chr1	13068895
ASGA0001052	1	12363148		ALGA0000950	chr1	13100320
ASGA0001055	1	12382535		H3GA0000785	chr1	13124812
H3GA0000815	1	12404164		ALGA0000953	chr1	13136611
ALGA0001007	1	12432860		ASGA0001011	chr1	13157349
ASGA0001065	1	12448283		MARC0056894	chr1	13174067
ASGA0001071	1	12464441		ALGA0000957	chr1	13213803
MARC0015953	1	12486849		MARC0089438	chr1	13226176
MARC0052278	1	12514430		MARC0037098	chr1	13239931
ALGA0001018	1	12547545		ALGA0000960	chr1	13253219
ALGA0001019	1	12572746		ALGA0001027	chr1	13345867
H3GA0000823	1	12587015		ALGA0001028	chr1	13363514
H3GA0000824	1	12602535		ASGA0001083	chr1	13385916
CASI0009218	1	12625192		MARC0070235	chr1	13417613
MARC0018001	1	12678227		M1GA0000757	chr1	13462756
M1GA0000757	1	12693668		MARC0018001	chr1	13478197
ALGA0001027	1	12743123		ALGA0001032	chr1	13507291
ALGA0001028	1	12760719		ASGA0001071	chr1	13576633
ASGA0001083	1	12783121		ASGA0001065	chr1	13592791
MARC0070235	1	12814869		ALGA0001007	chr1	13608163
ALGA0001032	1	12836129		H3GA0000815	chr1	13636910
M1GA0000759	1	12852955		ASGA0001055	chr1	13658539
MARC0016632	1	12879020		ASGA0001052	chr1	13677926
ASGA0001096	1	12918562		ALGA0000995	chr1	13692938
ALGA0001039	1	12940672		ALGA0000972	chr1	13760382
MARC0034448	1	12969567		MARC0006874	chr1	13810191
ASGA0001086	1	12989634		M1GA0000742	chr1	13836763
ALGA0001037	1	13003237		H3GA0000794	chr1	13860547
ALGA0001067	1	13057386		ASGA0001039	chr1	13882873
MARC0018479	1	13080890		ALGA0000990	chr1	13895002
ASGA0001117	1	13101226		ASGA0001024	chr1	13972300
ALGA0001075	1	13116212		MARC0008026	chr1	14038761
MARC0099846	1	13158497		ALGA0001037	chr1	14097456
DRGA0000100	1	13167505		ASGA0001086	chr1	14111830
ASGA0001122	1	13179616		MARC0034448	chr1	14131868
ASGA0001125	1	13199268		M1GA0000759	chr1	14167370
ALGA0111979	1	13314277		ALGA0001039	chr1	14190614
MARC0037754	1	13342898		ASGA0001096	chr1	14213367
INRA0060577	1	13355961		MARC0016632	chr1	14253409
ALGA0102988	1	13383614		ALGA0001067	chr1	14279020
ASGA0089650	1	13457079		MARC0068793	chr1	14312780
ALGA0112050	1	13519383		DRGA0000100	chr1	14336280
ALGA0001109	1	13673917		MARC0099846	chr1	14342009
ASGA0001137	1	13712149		ASGA0001122	chr1	14378568
ALGA0001096	1	13733158		ASGA0001125	chr1	14398220
ALGA0001100	1	13755110		ALGA0001075	chr1	14429319
MARC0111198	1	13790297		ASGA0001117	chr1	14444305
DRGA0000110	1	13859379		ALGA0008126	chr1	14471846
ALGA0001112	1	13884832		MARC0037754	chr1	14587100
DRGA0000109	1	13886637		INRA0060577	chr1	14600163
H3GA0000845	1	13925084		ALGA0102988	chr1	14735550
DRGA0000114	1	13953127		ALGA0111979	chr1	14750836
ALGA0001119	1	13981222		ASGA0089650	chr1	14766155
ASGA0001154	1	14023850		ALGA0112050	chr1	14824483
ASGA0001155	1	14036735		ASGA0082971	chr1	14840497
MARC0111542	1	14071019		ALGA0001109	chr1	14874949
ALGA0001127	1	14091169		ALGA0001100	chr1	14917295
ALGA0001129	1	14122154		ALGA0001112	chr1	15045014
M1GA0000773	1	14148595		DRGA0000109	chr1	15046605
H3GA0000848	1	14173523		MARC0111198	chr1	15113907
ASGA0001160	1	14194935		ALGA0001096	chr1	15148919
H3GA0000849	1	14216492		ASGA0001137	chr1	15169904
INRA0000796	1	14237248		DRGA0000110	chr1	15231294
INRA0000803	1	14281077		H3GA0000845	chr1	15308638
MARC0018427	1	14313753		DRGA0000114	chr1	15336681
ALGA0001145	1	14332198		ALGA0001119	chr1	15364776
ASGA0001168	1	14348249		ASGA0001154	chr1	15407353
ALGA0001149	1	14453380		ASGA0001155	chr1	15420289
MARC0059733	1	14486896		MARC0111542	chr1	15454574
ALGA0001154	1	14519313		ALGA0001127	chr1	15474723
ASGA0001170	1	14532958		ALGA0001129	chr1	15505708
ALGA0001156	1	14565982		M1GA0000773	chr1	15532149
MARC0032404	1	14606301		H3GA0000848	chr1	15557077
MARC0082193	1	14649999		ASGA0001160	chr1	15578489
DRGA0000138	1	14659905		H3GA0000849	chr1	15600046
ALGA0001160	1	14676046		INRA0000796	chr1	15620751
ALGA0001163	1	14690710		INRA0000803	chr1	15664596
MARC0023380	1	14771397		MARC0018427	chr1	15697323
ALGA0001167	1	14798237		ALGA0001145	chr1	15715768
ASGA0001176	1	14813425		ASGA0001168	chr1	15731768
ASGA0001178	1	14834766		MARC0059733	chr1	15793004
MARC0057601	1	14857587		ALGA0001149	chr1	15826996
DRGA0000143	1	14874422		ASGA0001170	chr1	15846521
ASGA0001179	1	14894930		ALGA0001154	chr1	15880718
ALGA0001182	1	14933788		ALGA0001156	chr1	15898670
M1GA0000775	1	14953907		MARC0032404	chr1	15923875
ALGA0001191	1	14998390		MARC0082193	chr1	15955722
DRGA0000148	1	15024236		DRGA0000138	chr1	15972840
ASGA0001198	1	15039329		ALGA0001160	chr1	15980570
M1GA0000776	1	15052776		ALGA0001163	chr1	15995234
DRGA0000153	1	15079239		M1GA0000775	chr1	16038746
DRGA0000154	1	15097084		ALGA0001182	chr1	16058814
ASGA0001200	1	15118545		ASGA0001179	chr1	16097672
ALGA0001206	1	15167636		DRGA0000143	chr1	16118180
M1GA0000784	1	15203008		MARC0057601	chr1	16135015
M1GA0000785	1	15228883		ASGA0001178	chr1	16157836
ASGA0001214	1	15282687		ASGA0001176	chr1	16179177
ALGA0001212	1	15324738		ALGA0001167	chr1	16194416
DRGA0000162	1	15381757		ALGA0001191	chr1	16342952
ALGA0121036	1	15403505		DRGA0000148	chr1	16368964
MARC0045047	1	15415050		ASGA0001198	chr1	16384057
ASGA0090411	1	15415763		M1GA0000776	chr1	16397453
ALGA0120068	1	15515921		DRGA0000153	chr1	16423967
ALGA0001216	1	15541558		DRGA0000154	chr1	16441812
MARC0027620	1	15638502		ASGA0001200	chr1	16463222
ALGA0001224	1	15755454		ALGA0001206	chr1	16512364
ALGA0001225	1	15784535		M1GA0000785	chr1	16529866
ALGA0001228	1	15813271		M1GA0000784	chr1	16564506
ASGA0001236	1	15826225		ASGA0001214	chr1	16597513
ALGA0001232	1	15847847		ALGA0001216	chr1	16618413
ASGA0001241	1	15861183		ALGA0001212	chr1	16639564
ASGA0001243	1	15878449		DRGA0000162	chr1	16695951
MARC0039402	1	15917075		ALGA0121036	chr1	16767735
DIAS0004684	1	15939228		MARC0045047	chr1	16779229
ASGA0001260	1	15962275		ASGA0090411	chr1	16779942
ALGA0001244	1	15985668		ALGA0120068	chr1	16870187
MARC0023478	1	16012359		MARC0027620	chr1	17004757
H3GA0000902	1	16034698		ALGA0001224	chr1	17037654
ASGA0001279	1	16063254		ALGA0001225	chr1	17066735
H3GA0000905	1	16075018		ALGA0001228	chr1	17095420
ALGA0001269	1	16086937		ASGA0001236	chr1	17108374
ASGA0001286	1	16104860		ALGA0001232	chr1	17130047
DRGA0000172	1	16127684		ASGA0001241	chr1	17143383
ALGA0001281	1	16156664		ASGA0001243	chr1	17160649
ASGA0001297	1	16179918		MARC0039402	chr1	17199275
ALGA0001286	1	16197233		ASGA0001260	chr1	17256410
ASGA0001308	1	16225112		ALGA0001244	chr1	17279854
ASGA0001310	1	16238348		MARC0023478	chr1	17306494
H3GA0000916	1	16258616		H3GA0000902	chr1	17328884
ASGA0001318	1	16290768		ASGA0001279	chr1	17357389
ASGA0001319	1	16304749		H3GA0000905	chr1	17369153
H3GA0000926	1	16328393		ALGA0001269	chr1	17381072
ALGA0001311	1	16343747		ASGA0001286	chr1	17399028
ALGA0001317	1	16370794		DRGA0000172	chr1	17421909
DRGA0000174	1	16387198		ALGA0001281	chr1	17450838
H3GA0000934	1	16408439		ASGA0001297	chr1	17474143
ALGA0001327	1	16428757		ALGA0001286	chr1	17491407
ALGA0001328	1	16445454		ASGA0001308	chr1	17519338
H3GA0000940	1	16472226		ASGA0001310	chr1	17532523
ALGA0001330	1	16500183		H3GA0000916	chr1	17552791
DRGA0000179	1	16533083		ASGA0001318	chr1	17584994
H3GA0000945	1	16544750		ASGA0001319	chr1	17598924
ALGA0001335	1	16564855		H3GA0000926	chr1	17622619
M1GA0000808	1	16580616		ALGA0001311	chr1	17637973
ALGA0001340	1	16595517		DRGA0000174	chr1	17718617
H3GA0000953	1	16618199		ALGA0001327	chr1	17739695
ASGA0001356	1	16641554		H3GA0000934	chr1	17764074
ALGA0001347	1	16665469		ALGA0001328	chr1	17771632
INRA0000913	1	16694536		ALGA0001317	chr1	17786299
ASGA0001360	1	16763243		DRGA0000179	chr1	17832152
MARC0096524	1	16855802		H3GA0000945	chr1	17843819
ASGA0001363	1	16877976		ALGA0001330	chr1	17849409
H3GA0000957	1	16923768		ALGA0001335	chr1	17891197
ASGA0001366	1	16936045		M1GA0000808	chr1	17907009
H3GA0000960	1	16957396		ALGA0001340	chr1	17921859
ALGA0001351	1	17000081		H3GA0000953	chr1	17944541
MARC0112780	1	17023289		ASGA0001356	chr1	17967946
MARC0028295	1	17070854		ALGA0001347	chr1	17991862
H3GA0000965	1	17140790		INRA0000913	chr1	18020929
ASGA0001374	1	17169306		ASGA0001360	chr1	18089636
MARC0089964	1	17196544		ASGA0001363	chr1	18150850
ASGA0001376	1	17218840		H3GA0000957	chr1	18196642
H3GA0000975	1	17252097		ASGA0001366	chr1	18208869
H3GA0000976	1	17282277		H3GA0000960	chr1	18280269
DIAS0001671	1	17308056		MARC0028295	chr1	18323717
H3GA0000980	1	17336363		ALGA0001351	chr1	18349279
ALGA0001370	1	17353783		MARC0112780	chr1	18352419
H3GA0000982	1	17379057		MARC0089964	chr1	18437984
ASGA0001384	1	17403648		ASGA0001374	chr1	18465222
ASGA0001391	1	17452356		H3GA0000965	chr1	18493738
ASGA0001394	1	17472899		H3GA0000975	chr1	18595164
ASGA0001396	1	17562341		H3GA0000976	chr1	18625445
ALGA0001386	1	17603107		ASGA0001376	chr1	18644699
H3GA0000987	1	17628611		H3GA0000982	chr1	18662634
M1GA0000819	1	17650578		H3GA0000980	chr1	18700687
ALGA0001393	1	17675822		ALGA0001370	chr1	18714850
ASGA0001403	1	17707272		DIAS0001671	chr1	18749667
DRGA0000182	1	17728149		ASGA0001384	chr1	18770251
H3GA0001002	1	17748412		ASGA0001391	chr1	18818908
DRGA0000183	1	17774040		ASGA0001394	chr1	18839502
ALGA0001410	1	17813408		ASGA0001396	chr1	18928944
ASGA0001418	1	17826800		ALGA0001386	chr1	18969710
ASGA0001419	1	17838083		H3GA0000987	chr1	18995163
ASGA0001422	1	17876297		M1GA0000819	chr1	19017181
H3GA0001012	1	17925436		ALGA0001393	chr1	19042425
H3GA0001013	1	17936973		ASGA0001403	chr1	19073875
ASGA0097745	1	18047000		DRGA0000182	chr1	19094701
ASGA0101644	1	18089554		H3GA0001002	chr1	19252976
MARC0043586	1	18105678		M1GA0024837	chr1	19271839
ALGA0001427	1	18133343		ALGA0109024	chr1	19298050
ALGA0001428	1	18146095		ASGA0001422	chr1	19312605
ASGA0001432	1	18162604		ALGA0001410	chr1	19331887
ALGA0001436	1	18194686		ASGA0001418	chr1	19345101
ASGA0001443	1	18221928		ASGA0001419	chr1	19356435
ALGA0001445	1	18255168		DRGA0000183	chr1	19401895
ALGA0001447	1	18292561		H3GA0001012	chr1	19460835
ASGA0001457	1	18336817		H3GA0001013	chr1	19472372
ASGA0001459	1	18354321		ASGA0097745	chr1	19585039
ASGA0001464	1	18386159		MARC0043586	chr1	19609094
ALGA0124174	1	18428931		ASGA0101644	chr1	19625057
ALGA0120614	1	18439156		ALGA0124174	chr1	19735970
MARC0030993	1	18454068		ALGA0120614	chr1	19746144
ASGA0001471	1	18468465		MARC0030993	chr1	19761056
ALGA0001463	1	18491616		ALGA0001463	chr1	19798005
M1GA0000832	1	18512546		M1GA0000832	chr1	19818935
ASGA0001482	1	18534435		ASGA0001482	chr1	19840875
ASGA0001489	1	18560754		ASGA0001489	chr1	19867415
ALGA0001482	1	18583770		ALGA0001482	chr1	19890380
ALGA0001485	1	18597181		ALGA0001485	chr1	19903791
ALGA0001488	1	18625780		ASGA0001497	chr1	19992800
ASGA0001497	1	18638409		ALGA0001499	chr1	20009618
H3GA0001055	1	18645428		ALGA0001488	chr1	20022938
ALGA0001499	1	18657851		H3GA0001055	chr1	20025953
ALGA0107505	1	18771079		ALGA0107505	chr1	20136308
ALGA0109219	1	18780565		ALGA0109219	chr1	20147337
M1GA0025178	1	18822548		M1GA0025178	chr1	20189324
ALGA0108048	1	18907751		ALGA0108048	chr1	20274653
H3GA0001062	1	19032785		H3GA0001062	chr1	20364411
ASGA0001502	1	19053663		ASGA0001502	chr1	20385282
INRA0001008	1	19077207		MARC0086556	chr1	20434186
MARC0086556	1	19102463		MARC0035391	chr1	20463826
MARC0035391	1	19132052		H3GA0001064	chr1	20484769
H3GA0001064	1	19152995		MARC0061367	chr1	20509349
MARC0061367	1	19177626		M1GA0000837	chr1	20536004
M1GA0000837	1	19204230		INRA0001010	chr1	20577293
INRA0001010	1	19248363		ASGA0001507	chr1	20605283
ASGA0001507	1	19276302		ALGA0001512	chr1	20639395
ALGA0001512	1	19310465		INRA0001017	chr1	20672965
INRA0001017	1	19344035		INRA0001018	chr1	20695557
INRA0001018	1	19366627		ALGA0001514	chr1	20722913
ALGA0001514	1	19393932		ASGA0001508	chr1	20755437
ASGA0001508	1	19426507		ALGA0001516	chr1	20808178
ALGA0001516	1	19479248		ASGA0001510	chr1	20867366
ASGA0001510	1	19538436		MARC0007839	chr1	20898116
MARC0007839	1	19568950		H3GA0001067	chr1	20941827
H3GA0001067	1	19612711		ASGA0001512	chr1	20975276
ASGA0001512	1	19646160		H3GA0001069	chr1	20996770
H3GA0001069	1	19667603		MARC0090401	chr1	21017894
MARC0090401	1	19688727		ASGA0094009	chr1	21041947
INRA0001043	1	19804585		INRA0001043	chr1	21188670
ASGA0094009	1	19822347		ASGA0001531	chr1	21209928
H3GA0001078	1	19857301		INRA0001051	chr1	21227284
ALGA0001529	1	19893499		H3GA0001078	chr1	21243102
MARC0024656	1	19911236		ALGA0001556	chr1	21280526
ASGA0001519	1	19941015		MARC0063042	chr1	21319456
ALGA0001541	1	19965598		ALGA0001548	chr1	21340611
ALGA0001548	1	19987955		ASGA0001519	chr1	21382287
MARC0063042	1	20008953		MARC0024656	chr1	21412015
ALGA0001556	1	20047686		ALGA0001529	chr1	21429803
INRA0001051	1	20100929		ALGA0001541	chr1	21440989
ASGA0001531	1	20118285		ALGA0001557	chr1	21576278
ALGA0001557	1	20191264		ALGA0001559	chr1	21593469
ALGA0001559	1	20208404		DRGA0000201	chr1	21650721
DRGA0000201	1	20265656		DRGA0000202	chr1	21677270
DRGA0000202	1	20292205		ASGA0001535	chr1	21707644
ASGA0001535	1	20322630		DRGA0000203	chr1	21785737
DRGA0000203	1	20446789		ASGA0001540	chr1	21811722
ASGA0001540	1	20472723		ASGA0001541	chr1	21835849
ALGA0001564	1	20538266		ALGA0001564	chr1	21877265
ASGA0001543	1	20560344		ASGA0001543	chr1	21899292
ASGA0001556	1	20704017		ASGA0001556	chr1	22042965
ALGA0001580	1	20717967		ALGA0001580	chr1	22056966
DRGA0000210	1	20743352		DRGA0000210	chr1	22082351
H3GA0001085	1	20769726		H3GA0001085	chr1	22108725
H3GA0001084	1	20792175		H3GA0001084	chr1	22131174
CASI0003808	1	20812907		CASI0003808	chr1	22151855
ALGA0001569	1	20832584		ALGA0001569	chr1	22171583
MARC0007613	1	20854377		MARC0007613	chr1	22193376
ALGA0001565	1	20883023		ALGA0001565	chr1	22221971
MARC0061851	1	20932644		ALGA0107609	chr1	22282625
ALGA0122320	1	20954226		ALGA0122320	chr1	22298790
SIRI0001107	1	20974515		SIRI0001107	chr1	22319067
ASGA0104736	1	21029808		ASGA0104736	chr1	22374360
ALGA0118952	1	21030294		ALGA0118952	chr1	22374846
ALGA0114236	1	21030491		ALGA0114236	chr1	22375043
ASGA0094670	1	21056465		ALGA0104320	chr1	22505415
MARC0002374	1	21214033		ASGA0094670	chr1	22506325
ALGA0107609	1	21232790		MARC0044151	chr1	22636899
ALGA0109325	1	21270910		MARC0002374	chr1	22667834
ASGA0102681	1	21284546		ASGA0102681	chr1	22774695
MARC0097056	1	21375917		ALGA0109325	chr1	22940193
ALGA0123238	1	21482386		ASGA0093046	chr1	22946567
H3GA0054791	1	21530969		MARC0097056	chr1	22968149
MARC0073321	1	21537529		H3GA0054791	chr1	23041590
ASGA0093046	1	21586798		MARC0073321	chr1	23048201
ALGA0109427	1	21651154		H3GA0001089	chr1	23200010
DRGA0017477	1	21680408		ALGA0001597	chr1	23222522
ASGA0093894	1	21721975		ALGA0001593	chr1	23290451
ASGA0105287	1	21722700		ALGA0001608	chr1	23349134
MARC0072249	1	21761296		ALGA0001611	chr1	23375809
ASGA0091817	1	21767319		MARC0069475	chr1	23404652
ALGA0001593	1	21888573		ALGA0001620	chr1	23441114
MARC0041365	1	21914465		ASGA0001569	chr1	23464466
H3GA0001089	1	21944661		DRGA0000220	chr1	23581721
ALGA0001597	1	21966961		DRGA0000221	chr1	23610125
H3GA0001090	1	21989239		ASGA0001580	chr1	23640576
ALGA0001608	1	22037051		ASGA0001581	chr1	23700220
ALGA0001611	1	22063675		DRGA0000223	chr1	23732968
MARC0069475	1	22092569		H3GA0001101	chr1	23832137
ALGA0001620	1	22128980		ALGA0001633	chr1	23858687
ASGA0001569	1	22152383		MARC0049586	chr1	23885723
DRGA0000220	1	22224587		ALGA0001640	chr1	23912169
DRGA0000221	1	22252991		ALGA0001642	chr1	23952116
ASGA0001580	1	22283442		ASGA0001590	chr1	24018825
DRGA0000223	1	22456367		ALGA0001649	chr1	24034707
MARC0049586	1	22462296		ALGA0001654	chr1	24068927
ASGA0001581	1	22496298		ALGA0001657	chr1	24084425
ALGA0001640	1	22561688		ASGA0001604	chr1	24105625
ALGA0001633	1	22615226		ALGA0001663	chr1	24137245
H3GA0001101	1	22641924		ALGA0001666	chr1	24179720
ALGA0001642	1	22662268		ALGA0001667	chr1	24201711
MARC0004459	1	22688828		M1GA0000857	chr1	24224959
ASGA0001590	1	22701676		ASGA0001606	chr1	24238837
ALGA0001649	1	22717507		MARC0069021	chr1	24254979
ALGA0001654	1	22751629		ALGA0001672	chr1	24284279
ALGA0001657	1	22767178		MARC0062698	chr1	24300794
ASGA0001604	1	22787383		ALGA0001673	chr1	24318637
ALGA0001663	1	22818952		ALGA0001678	chr1	24344203
ALGA0001666	1	22861478		ASGA0001612	chr1	24436043
ALGA0001667	1	22883469		ALGA0001686	chr1	24454868
M1GA0000857	1	22906717		ASGA0001618	chr1	24482433
ASGA0001606	1	22920595		ASGA0001620	chr1	24505411
MARC0069021	1	22936686		DRGA0000234	chr1	24570416
ALGA0001672	1	22965986		DRGA0000235	chr1	24603096
MARC0062698	1	22982501		MARC0008547	chr1	24616291
ALGA0001673	1	23000395		ASGA0001624	chr1	24627818
ALGA0001678	1	23025910		ALGA0001701	chr1	24658519
ASGA0001612	1	23049417		DRGA0000239	chr1	24710504
ALGA0001686	1	23068293		ASGA0099363	chr1	24798896
ASGA0001618	1	23095858		MARC0034292	chr1	24821950
ASGA0001620	1	23118785		ALGA0001707	chr1	24842151
MARC0008547	1	23153783		ALGA0001708	chr1	24866282
DRGA0000234	1	23249374		ASGA0001633	chr1	24919418
DRGA0000235	1	23282003		ALGA0001709	chr1	24953606
ASGA0001624	1	23306725		MARC0018818	chr1	25010377
ALGA0001701	1	23337477		ASGA0001637	chr1	25040176
DRGA0000239	1	23389411		ALGA0001723	chr1	25063347
ASGA0099363	1	23427803		DRGA0000250	chr1	25085922
MARC0034292	1	23450857		DRGA0000247	chr1	25152627
ALGA0001707	1	23471109		DRGA0000248	chr1	25210151
ALGA0001708	1	23495189		MARC0032578	chr1	25288664
ALGA0001709	1	23569861		ALGA0001726	chr1	25297464
ASGA0001633	1	23604100		ASGA0001642	chr1	25363805
MARC0018818	1	23682127		DRGA0000252	chr1	25469368
ASGA0001637	1	23704628		DRGA0000255	chr1	25494740
DRGA0000247	1	23778963		ASGA0001644	chr1	25516560
DRGA0000248	1	23821945		ALGA0001735	chr1	25580117
ALGA0001723	1	23831437		MARC0005741	chr1	25672125
DRGA0000250	1	23854012		ALGA0001739	chr1	25686311
ASGA0001642	1	23934185		ASGA0001646	chr1	25730080
ALGA0001726	1	24000577		DRGA0000265	chr1	25762044
MARC0032578	1	24009326		ALGA0001738	chr1	25801355
DRGA0000252	1	24035039		DRGA0000258	chr1	25822112
ASGA0001644	1	24057995		ALGA0001746	chr1	25857749
DRGA0000255	1	24101512		ALGA0001752	chr1	26091832
ALGA0001735	1	24126129		MARC0061305	chr1	26121782
ALGA0001738	1	24217530		ALGA0001751	chr1	26144290
DRGA0000258	1	24238338		DRGA0000268	chr1	26200880
ALGA0001739	1	24292475		DRGA0000266	chr1	26223006
MARC0005741	1	24306745		CASI0003815	chr1	26254921
ALGA0001746	1	24321909		DRGA0000274	chr1	26312128
ASGA0001646	1	24340212		ASGA0001651	chr1	26339600
DRGA0000265	1	24372931		INRA0001161	chr1	26383627
DRGA0000266	1	24483525		DRGA0000276	chr1	26407492
DRGA0000268	1	24505651		DRGA0000277	chr1	26445485
ALGA0001751	1	24562190		ALGA0001757	chr1	26506878
MARC0061305	1	24584749		DRGA0000280	chr1	26538053
ALGA0001752	1	24614699		H3GA0001138	chr1	26567430
CASI0003815	1	24651643		ALGA0001758	chr1	26586236
DRGA0000274	1	24708850		INRA0001167	chr1	26598104
ASGA0001651	1	24736271		H3GA0001139	chr1	26610214
INRA0001161	1	24780298		M1GA0000866	chr1	26631533
DRGA0000276	1	24804214		ASGA0001654	chr1	26658092
DRGA0000277	1	24841729		DRGA0000284	chr1	26745940
ALGA0001757	1	24903121		ALGA0001762	chr1	26757112
DRGA0000280	1	24934296		DRGA0000287	chr1	26836740
H3GA0001138	1	24963624		ALGA0001764	chr1	26856773
ALGA0001758	1	24982430		ASGA0001656	chr1	26932111
INRA0001167	1	24994298		H3GA0001140	chr1	26960182
H3GA0001139	1	25006407		MARC0028659	chr1	26995287
M1GA0000866	1	25027676		DRGA0000289	chr1	27020977
ASGA0001654	1	25054286		ALGA0001766	chr1	27039486
ALGA0001762	1	25115671		H3GA0001142	chr1	27164776
DRGA0000287	1	25152195		ASGA0001657	chr1	27264037
ALGA0001764	1	25172227		ALGA0001770	chr1	27306383
DRGA0000284	1	25188087		INRA0001175	chr1	27332496
ALGA0001766	1	25249899		DRGA0000293	chr1	27354876
ASGA0001656	1	25357274		DRGA0000294	chr1	27389924
H3GA0001142	1	25366616		DRGA0000296	chr1	27469814
H3GA0001140	1	25425387		DRGA0000298	chr1	27486756
MARC0028659	1	25460492		ALGA0001781	chr1	27524645
DRGA0000289	1	25486183		ALGA0001790	chr1	27572962
ASGA0001657	1	25616106		CASI0009793	chr1	27586153
ALGA0001770	1	25658452		H3GA0001144	chr1	27612186
INRA0001175	1	25684514		MARC0025847	chr1	27849401
DRGA0000293	1	25706945		H3GA0001147	chr1	27875517
DRGA0000294	1	25741942		ALGA0001794	chr1	27899646
DRGA0000296	1	25781129		ALGA0001796	chr1	28050709
DRGA0000298	1	25798071		CASI0010857	chr1	28073469
ALGA0001781	1	25836011		MARC0070314	chr1	28189768
MARC0054731	1	25859247		INRA0001185	chr1	28230759
ALGA0001790	1	25884277		ALGA0001802	chr1	28301273
CASI0009793	1	25897468		MARC0000806	chr1	28342520
H3GA0001144	1	25923552		INRA0001186	chr1	28368603
MARC0025847	1	25994572		ASGA0097469	chr1	28415336
ALGA0001794	1	26081005		ALGA0122990	chr1	28415428
H3GA0001147	1	26105185		DIAS0004367	chr1	28424681
ASGA0001664	1	26147532		MARC0113201	chr1	28453538
DRGA0000307	1	26169976		ASGA0105496	chr1	28552888
ALGA0001796	1	26253188		H3GA0001152	chr1	28574065
CASI0010857	1	26275936		H3GA0001153	chr1	28587229
MARC0070314	1	26392272		H3GA0001156	chr1	28612780
INRA0001185	1	26434001		MARC0064190	chr1	28640879
ALGA0001802	1	26504515		DRGA0000314	chr1	28669168
MARC0000806	1	26545762		ALGA0001818	chr1	28713939
INRA0001186	1	26571845		DIAS0000754	chr1	28728265
MARC0113201	1	26645440		INRA0001220	chr1	28753934
DIAS0004367	1	26721120		DRGA0000319	chr1	28773247
ASGA0105496	1	26749724		ALGA0001829	chr1	28796261
H3GA0001152	1	26770539		ALGA0001836	chr1	28819822
H3GA0001153	1	26783698		ALGA0001838	chr1	28838189
H3GA0001156	1	26809300		ALGA0001844	chr1	28860368
MARC0064190	1	26814949		ASGA0001701	chr1	28879715
DRGA0000314	1	26865688		ALGA0001840	chr1	28899322
ALGA0001818	1	26910459		ALGA0001854	chr1	29026999
DIAS0000754	1	26924785		MARC0078136	chr1	29048088
INRA0001220	1	26950454		ASGA0001719	chr1	29081623
DRGA0000319	1	26969718		ASGA0001721	chr1	29115029
ALGA0001829	1	26992732		ASGA0001729	chr1	29146525
ALGA0001836	1	27016293		DRGA0000329	chr1	29168280
ALGA0001838	1	27034711		H3GA0001174	chr1	29204729
ALGA0001840	1	27046890		DRGA0000334	chr1	29218840
ASGA0001701	1	27073255		ASGA0001735	chr1	29253165
ALGA0001844	1	27092602		ASGA0001744	chr1	29334972
ALGA0001847	1	27138993		DRGA0000338	chr1	29359614
ASGA0001705	1	27163903		H3GA0001175	chr1	29372540
ALGA0001854	1	27218116		ASGA0001738	chr1	29402711
MARC0078136	1	27239205		ASGA0001746	chr1	29539072
ASGA0001719	1	27272791		H3GA0001177	chr1	29571054
ASGA0001721	1	27301583		DIAS0002980	chr1	29612763
ASGA0001729	1	27333079		ASGA0001755	chr1	29634941
DRGA0000329	1	27354448		ALGA0001896	chr1	29666154
H3GA0001174	1	27390948		DRGA0000343	chr1	29694090
DRGA0000334	1	27405059		ASGA0001771	chr1	29728836
ASGA0001735	1	27439384		ALGA0001908	chr1	29763189
ASGA0001738	1	27572906		ALGA0104848	chr1	29764611
DRGA0000338	1	27598581		DRGA0000346	chr1	29807690
H3GA0001175	1	27611507		ASGA0001753	chr1	29828387
ASGA0001744	1	27639436		ALGA0108847	chr1	29834057
ASGA0001746	1	27710020		DRGA0000345	chr1	29837994
H3GA0001177	1	27744659		H3GA0001189	chr1	29857905
DIAS0002980	1	27782236		ASGA0099725	chr1	29861828
H3GA0001179	1	27807190		ASGA0105829	chr1	29876164
ASGA0001755	1	27814734		ASGA0001772	chr1	29892337
ALGA0001896	1	27846137		ASGA0001774	chr1	29925642
ASGA0001753	1	27898494		ALGA0001915	chr1	29949287
DRGA0000343	1	27911187		ASGA0001781	chr1	30017551
DRGA0000345	1	27931987		INRA0001270	chr1	30034731
DRGA0000346	1	27937231		DRGA0000347	chr1	30059947
H3GA0001189	1	27956284		ALGA0001920	chr1	30080446
ASGA0001771	1	27969418		ALGA0001926	chr1	30124413
ASGA0001772	1	27988139		H3GA0001203	chr1	30145633
INRA0001270	1	28007554		ALGA0108388	chr1	30173606
ALGA0001915	1	28051881		ALGA0104088	chr1	30204123
ALGA0001908	1	28082417		ASGA0089494	chr1	30210548
ALGA0104848	1	28083839		ALGA0001936	chr1	30254935
ASGA0001774	1	28088046		ALGA0001940	chr1	30277047
ASGA0001781	1	28120936		ALGA0001942	chr1	30298746
DRGA0000347	1	28163383		ASGA0001802	chr1	30310743
ALGA0001920	1	28183831		ALGA0001951	chr1	30337524
ALGA0001926	1	28227850		ALGA0001958	chr1	30382543
H3GA0001203	1	28249070		ASGA0001809	chr1	30407482
ALGA0108388	1	28277043		INRA0001285	chr1	30428425
ALGA0104088	1	28307509		ASGA0001818	chr1	30451858
ASGA0089494	1	28313934		ALGA0001967	chr1	30491512
ALGA0001936	1	28358321		ASGA0001812	chr1	30513501
ALGA0001940	1	28380304		H3GA0001212	chr1	30540826
ALGA0001942	1	28402003		ASGA0001819	chr1	30626009
ASGA0001802	1	28414000		M1GA0000883	chr1	30638537
ALGA0001951	1	28440781		ASGA0001823	chr1	30651795
ALGA0001958	1	28485851		MARC0022961	chr1	30682978
ASGA0001809	1	28510739		H3GA0001219	chr1	30719576
H3GA0001212	1	28543609		MARC0112693	chr1	30734120
ASGA0001812	1	28570883		DRGA0000364	chr1	30746409
ALGA0001967	1	28592872		H3GA0001223	chr1	30769583
ASGA0001818	1	28632499		ASGA0001838	chr1	30781169
INRA0001285	1	28655881		H3GA0001217	chr1	30809176
ASGA0001819	1	28675159		ALGA0001984	chr1	30838833
ASGA0001823	1	28699058		ASGA0001827	chr1	30852857
M1GA0000883	1	28739367		ALGA0124106	chr1	30920321
ALGA0001984	1	28792368		ASGA0096616	chr1	30940839
ASGA0001827	1	28806392		ASGA0082396	chr1	30941797
MARC0022961	1	28823985		ALGA0106992	chr1	30962276
H3GA0001219	1	28860532		ASGA0094502	chr1	30978281
MARC0112693	1	28875127		ALGA0107451	chr1	31008523
ASGA0001838	1	28908744		ASGA0001842	chr1	31031943
DRGA0000364	1	28965540		ALGA0116591	chr1	31038143
H3GA0001223	1	29024676		MARC0053321	chr1	31083972
ASGA0096616	1	29029942		ASGA0085617	chr1	31197743
H3GA0001217	1	29054978		MARC0034351	chr1	31199004
MARC0053321	1	29111579		H3GA0001228	chr1	31202546
ASGA0085617	1	29151569		ALGA0002000	chr1	31220287
MARC0034351	1	29152881		ALGA0002013	chr1	31255364
ALGA0002000	1	29172990		ALGA0002020	chr1	31274799
ALGA0002013	1	29214826		ASGA0001863	chr1	31368200
ALGA0002020	1	29232021		ALGA0002036	chr1	31382948
ALGA0002025	1	29259688		ASGA0001858	chr1	31422428
M1GA0000885	1	29283122		MARC0068736	chr1	31445702
MARC0096577	1	29316298		H3GA0001233	chr1	31466142
H3GA0001233	1	29339201		MARC0096577	chr1	31489045
MARC0068736	1	29359590		M1GA0000885	chr1	31522170
ASGA0001858	1	29382864		ALGA0002025	chr1	31545655
ALGA0002036	1	29422352		INRA0001363	chr1	31655443
ASGA0001863	1	29437152		ALGA0002050	chr1	31685020
MARC0061107	1	29458005		ASGA0001873	chr1	31697210
ALGA0002043	1	29484327		H3GA0001242	chr1	31711533
ASGA0001865	1	29505029		MARC0016585	chr1	31726550
ALGA0002050	1	29528054		ALGA0002069	chr1	31748311
H3GA0001239	1	29545811		ALGA0002071	chr1	31769330
ALGA0002055	1	29574777		H3GA0001245	chr1	31803250
ASGA0001869	1	29602817		H3GA0001247	chr1	31819005
INRA0001363	1	29623710		ASGA0001879	chr1	31848478
ASGA0001873	1	29679133		DRGA0000387	chr1	31893018
H3GA0001242	1	29693456		INRA0001396	chr1	31917804
MARC0016585	1	29708473		ALGA0002083	chr1	31932239
ALGA0002069	1	29730183		MARC0036088	chr1	31952459
ALGA0002071	1	29751253		DRGA0000392	chr1	32021937
H3GA0001245	1	29785121		DRGA0000394	chr1	32050924
H3GA0001247	1	29800878		ALGA0002094	chr1	32097549
ASGA0001879	1	29830402		ALGA0002097	chr1	32130514
DRGA0000387	1	29874891		H3GA0001255	chr1	32166894
INRA0001396	1	29899728		ASGA0001899	chr1	32192171
ALGA0002083	1	29914112		ALGA0002105	chr1	32205169
MARC0036088	1	29934383		MARC0060741	chr1	32222594
DRGA0000392	1	29958810		ASGA0001906	chr1	32258503
DRGA0000394	1	29987797		DRGA0000400	chr1	32278856
ALGA0002094	1	30034473		ASGA0001909	chr1	32310471
ALGA0002097	1	30067438		ASGA0001911	chr1	32337588
H3GA0001255	1	30103767		MARC0034894	chr1	32403316
ASGA0001899	1	30129044		ALGA0002123	chr1	32440003
ALGA0002105	1	30142093		ALGA0002127	chr1	32456999
MARC0060741	1	30159518		ASGA0001915	chr1	32506978
ASGA0001909	1	30200475		ASGA0001918	chr1	32554981
ALGA0107795	1	30291639		ALGA0002134	chr1	32576354
ASGA0001906	1	30299779		H3GA0001269	chr1	32601824
DRGA0000400	1	30320002		H3GA0001272	chr1	32620900
MARC0088758	1	30379111		M1GA0000899	chr1	32635380
ASGA0001911	1	30384001		MARC0095022	chr1	32654001
MARC0079838	1	30399668		MARC0113507	chr1	32683141
MARC0034894	1	30461758		MARC0051909	chr1	32709821
ALGA0002123	1	30498496		ALGA0002156	chr1	32731388
ALGA0002127	1	30515441		MARC0058102	chr1	32750552
ASGA0001915	1	30565420		ALGA0002166	chr1	32778544
DIAS0002234	1	30597959		ALGA0002174	chr1	32801848
ASGA0001918	1	30619071		MARC0063319	chr1	32849244
ALGA0002134	1	30640495		ALGA0002175	chr1	32867710
H3GA0001269	1	30665914		ALGA0002179	chr1	32919096
H3GA0001272	1	30722673		ALGA0002190	chr1	32969898
M1GA0000899	1	30737102		ASGA0001965	chr1	32981735
MARC0095022	1	30755722		ASGA0001969	chr1	33008187
MARC0113507	1	30784914		ALGA0002193	chr1	33019987
MARC0051909	1	30811594		ALGA0002197	chr1	33036247
ALGA0002156	1	30833110		ALGA0002199	chr1	33058777
MARC0058102	1	30852274		DRGA0000417	chr1	33073850
ALGA0002166	1	30880266		ALGA0002206	chr1	33095690
ALGA0002174	1	30903570		MARC0019969	chr1	33117279
MARC0063319	1	30950966		ALGA0002212	chr1	33137749
ALGA0002175	1	30969483		MARC0088139	chr1	33256656
ALGA0002179	1	31020818		ASGA0098614	chr1	33381115
ALGA0002190	1	31071671		ALGA0104675	chr1	33384401
ASGA0001965	1	31083508		ASGA0001988	chr1	33440954
ASGA0001969	1	31109960		H3GA0001306	chr1	33461810
ALGA0002193	1	31121760		DRGA0000426	chr1	33487269
ALGA0002197	1	31138020		ALGA0002230	chr1	33499248
ALGA0002199	1	31160550		ALGA0002231	chr1	33510956
DRGA0000417	1	31175572		DRGA0000420	chr1	33536409
ALGA0002206	1	31197412		ALGA0002219	chr1	33550287
MARC0019969	1	31219001		ASGA0001985	chr1	33581035
ALGA0002212	1	31239471		MARC0092631	chr1	33595231
ASGA0098614	1	31299205		ASGA0001995	chr1	33609434
ALGA0104675	1	31302491		ALGA0002234	chr1	33631688
ASGA0001988	1	31359124		ASGA0002001	chr1	33651390
H3GA0001306	1	31426785		ASGA0002002	chr1	33674040
DRGA0000426	1	31452193		ALGA0002237	chr1	33695944
ALGA0002230	1	31464223		INRA0001515	chr1	33720247
ALGA0002231	1	31475931		H3GA0001315	chr1	33735482
MARC0092631	1	31494582		ASGA0002007	chr1	33757306
ASGA0001985	1	31508790		ALGA0002244	chr1	33804712
ALGA0002219	1	31539487		ALGA0002257	chr1	33865468
DRGA0000420	1	31553416		ALGA0002259	chr1	33880975
ASGA0001995	1	31583915		DRGA0000432	chr1	33902824
ALGA0002234	1	31606220		MARC0022141	chr1	33928684
ASGA0002001	1	31625922		DRGA0000439	chr1	33957887
ASGA0002002	1	31648572		ALGA0002266	chr1	33973260
ALGA0002237	1	31670476		ALGA0002268	chr1	34001467
INRA0001515	1	31694728		ALGA0002273	chr1	34034434
H3GA0001315	1	31710013		DRGA0000441	chr1	34041907
ASGA0002007	1	31731838		MARC0046194	chr1	34066815
INRA0001523	1	31756382		ASGA0002034	chr1	34123023
ALGA0002244	1	31779244		ALGA0002281	chr1	34153658
ALGA0002249	1	31821661		MARC0094181	chr1	34167152
ALGA0002257	1	31840000		H3GA0001331	chr1	34184694
ALGA0002259	1	31855507		ASGA0002040	chr1	34225991
DRGA0000432	1	31877305		ALGA0002286	chr1	34248937
MARC0022141	1	31903165		ALGA0002289	chr1	34277186
DRGA0000439	1	31932368		H3GA0001332	chr1	34298900
ALGA0002266	1	31960910		ALGA0002292	chr1	34311407
ALGA0002268	1	31989117		ASGA0002046	chr1	34333613
DRGA0000441	1	32003331		H3GA0001339	chr1	34364792
MARC0046194	1	32028239		ALGA0002298	chr1	34392026
ALGA0002273	1	32060148		ALGA0002301	chr1	34410841
ASGA0002034	1	32094371		ALGA0002302	chr1	34437536
ALGA0002281	1	32124952		H3GA0001344	chr1	34497061
MARC0094181	1	32138497		ALGA0002310	chr1	34510880
H3GA0001331	1	32155988		ASGA0002068	chr1	34565495
ASGA0002040	1	32197336		ASGA0002073	chr1	34592715
ALGA0002286	1	32220282		H3GA0001348	chr1	34619506
ALGA0002289	1	32248480		DRGA0000452	chr1	34633995
H3GA0001332	1	32270194		ALGA0002331	chr1	34651412
ALGA0002292	1	32282752		ALGA0002334	chr1	34682914
ASGA0002046	1	32304958		ASGA0002086	chr1	34711558
H3GA0001339	1	32336086		ASGA0002087	chr1	34723268
ALGA0002298	1	32363371		MARC0087159	chr1	34735325
ALGA0002301	1	32382135		DRGA0000457	chr1	34758726
ALGA0002302	1	32408684		DRGA0000458	chr1	34770462
H3GA0001344	1	32468209		DRGA0000459	chr1	34804702
ALGA0002310	1	32481977		ASGA0002096	chr1	34838641
ASGA0002068	1	32536592		ALGA0002350	chr1	34859535
ASGA0002073	1	32563863		ALGA0002351	chr1	34875287
H3GA0001348	1	32590648		MARC0005445	chr1	34919021
DRGA0000452	1	32605071		ASGA0002111	chr1	34926988
ALGA0002331	1	32622488		MARC0024599	chr1	34960380
ALGA0002334	1	32654041		ASGA0002114	chr1	34974604
ASGA0002086	1	32682685		H3GA0001355	chr1	34993536
ASGA0002087	1	32694344		DRGA0000464	chr1	35026068
MARC0087159	1	32706452		H3GA0001359	chr1	35046144
DRGA0000457	1	32729853		INRA0001627	chr1	35065607
DRGA0000458	1	32741589		ASGA0002134	chr1	35113983
DRGA0000459	1	32775829		ALGA0002382	chr1	35135488
ASGA0002096	1	32809768		ASGA0089180	chr1	35145575
ALGA0002350	1	32830662		H3GA0001364	chr1	35166033
ALGA0002351	1	32846414		DRGA0000472	chr1	35177589
CASI0009448	1	32870807		MARC0021116	chr1	35203684
MARC0005445	1	32890097		ASGA0002122	chr1	35233564
ASGA0002111	1	32898064		DIAS0004542	chr1	35258448
MARC0024599	1	32931515		ALGA0116136	chr1	35281289
ASGA0002114	1	32945688		INRA0001633	chr1	35387799
H3GA0001355	1	32964671		ALGA0002395	chr1	35420201
DRGA0000464	1	32997203		DRGA0000478	chr1	35443761
H3GA0001359	1	33017279		H3GA0001369	chr1	35500839
INRA0001627	1	33036742		ALGA0002394	chr1	35569792
ASGA0002122	1	33066737		ASGA0002137	chr1	35590847
MARC0021116	1	33095603		MARC0095826	chr1	35621025
DRGA0000472	1	33121743		ASGA0002142	chr1	35640935
H3GA0001364	1	33133247		ASGA0002146	chr1	35664081
ALGA0002382	1	33156275		H3GA0001381	chr1	35702627
ASGA0002134	1	33177833		ASGA0002153	chr1	35715018
DIAS0004542	1	33220915		MARC0098037	chr1	35734593
ALGA0002395	1	33251848		ASGA0002159	chr1	35772766
DRGA0000478	1	33275409		ALGA0002423	chr1	35816392
ALGA0002394	1	33306936		ALGA0002427	chr1	35842771
H3GA0001369	1	33332486		MARC0036030	chr1	35987086
INRA0001633	1	33367810		H3GA0001389	chr1	36021536
DIAS0002497	1	33381811		H3GA0001392	chr1	36045354
ASGA0002137	1	33433155		ALGA0002445	chr1	36111041
MARC0095826	1	33463333		H3GA0001394	chr1	36130080
ASGA0002142	1	33483243		ASGA0097094	chr1	36145839
ASGA0002146	1	33506440		H3GA0001397	chr1	36156801
H3GA0001381	1	33544986		ALGA0002465	chr1	36220958
ASGA0002153	1	33557377		ALGA0002457	chr1	36246070
MARC0098037	1	33585571		MARC0086226	chr1	36270429
MARC0058870	1	33605416		ASGA0002183	chr1	36301067
ASGA0002159	1	33623921		ASGA0002180	chr1	36312777
ALGA0002423	1	33667547		H3GA0001406	chr1	36355140
ALGA0002427	1	33694074		DRGA0000497	chr1	36379934
MARC0036030	1	33791361		DRGA0000498	chr1	36401673
H3GA0001389	1	33825509		MARC0060121	chr1	36428321
H3GA0001392	1	33849153		ALGA0002480	chr1	36444769
H3GA0001394	1	33892434		DRGA0000501	chr1	36462581
ALGA0002445	1	33916940		DRGA0000505	chr1	36481537
H3GA0001397	1	33953187		ALGA0002484	chr1	36506447
ASGA0002180	1	33970082		ALGA0122836	chr1	36571998
ASGA0002183	1	33981741		MARC0053676	chr1	36576672
MARC0086226	1	34012379		ASGA0002203	chr1	36580922
ALGA0002457	1	34036789		H3GA0001415	chr1	36604527
ALGA0002465	1	34061901		ASGA0002214	chr1	36632413
H3GA0001406	1	34121553		ALGA0002493	chr1	36654676
DRGA0000497	1	34146296		ALGA0002499	chr1	36677135
DRGA0000498	1	34168086		ALGA0002500	chr1	36691125
MARC0060121	1	34194734		ALGA0002502	chr1	36711236
ALGA0002480	1	34211131		ALGA0002505	chr1	36738770
DRGA0000501	1	34228943		ALGA0002507	chr1	36750237
DRGA0000505	1	34247950		MARC0022018	chr1	36772098
ALGA0002484	1	34272803		ASGA0002232	chr1	36803455
ALGA0122836	1	34338194		ASGA0002239	chr1	36816129
MARC0053676	1	34342868		ALGA0002515	chr1	36837598
ASGA0002203	1	34347066		DRGA0000521	chr1	36853043
ASGA0002214	1	34399017		ALGA0002521	chr1	36891730
H3GA0001415	1	34459543		ASGA0002251	chr1	36902626
ALGA0002493	1	34509998		ALGA0002540	chr1	36925896
ALGA0002499	1	34532430		H3GA0001427	chr1	36945982
ALGA0002500	1	34546471		ALGA0002534	chr1	36976294
ALGA0002502	1	34566530		H3GA0001423	chr1	37000384
ALGA0002505	1	34592962		DRGA0000524	chr1	37018412
ALGA0002507	1	34614157		ALGA0002523	chr1	37036037
MARC0022018	1	34636069		DRGA0000530	chr1	37112499
ASGA0002232	1	34667375		ALGA0002547	chr1	37139139
DRGA0000521	1	34682666		ASGA0002255	chr1	37184924
ALGA0002515	1	34698111		MARC0056093	chr1	37207157
ASGA0002239	1	34719529		ALGA0002556	chr1	37220916
ALGA0002521	1	34742356		MARC0011038	chr1	37322417
ALGA0002523	1	34764586		ASGA0002258	chr1	37342319
DRGA0000524	1	34782262		ALGA0002557	chr1	37365597
H3GA0001423	1	34800290		CADI0000177	chr1	37445523
ALGA0002534	1	34824380		MARC0010490	chr1	37481125
H3GA0001427	1	34854692		H3GA0001434	chr1	37493994
ALGA0002540	1	34874778		ASGA0002260	chr1	37514909
ASGA0002251	1	34897997		MARC0043118	chr1	37548673
ALGA0002547	1	34933820		INRA0001732	chr1	37621730
DRGA0000530	1	34958544		INRA0001738	chr1	37719284
ASGA0002255	1	35009922		ASGA0002268	chr1	37730528
MARC0056093	1	35042644		ALGA0002568	chr1	37774475
ALGA0002557	1	35064185		ASGA0002269	chr1	37858347
ASGA0002258	1	35087463		INRA0001740	chr1	37964303
ALGA0002556	1	35203765		DRGA0000548	chr1	38044337
MARC0011038	1	35226859		H3GA0001440	chr1	38105798
H3GA0001434	1	35281681		MARC0059970	chr1	38216523
ASGA0002260	1	35302596		ALGA0002577	chr1	38300729
MARC0043118	1	35336360		ASGA0002275	chr1	38334381
CADI0000177	1	35363293		DRGA0000551	chr1	38367431
MARC0010490	1	35398344		MARC0038533	chr1	38389949
ALGA0002564	1	35443311		ASGA0002280	chr1	38413451
ALGA0002567	1	35467674		ASGA0002283	chr1	38442171
DRGA0000537	1	35483666		ASGA0002286	chr1	38466828
ASGA0002263	1	35511926		ASGA0002287	chr1	38478727
ALGA0002568	1	35611210		ASGA0002288	chr1	38512336
ASGA0002268	1	35655157		H3GA0001443	chr1	38541189
INRA0001738	1	35666401		ALGA0002592	chr1	38598147
INRA0001732	1	35764006		H3GA0001444	chr1	38635057
ASGA0002269	1	35785673		ALGA0002593	chr1	38670099
INRA0001740	1	35888077		ASGA0002293	chr1	38700672
DRGA0000548	1	36043592		INRA0001752	chr1	38719724
H3GA0001440	1	36105053		H3GA0001445	chr1	38742311
MARC0059970	1	36184273		ALGA0002595	chr1	38758520
ALGA0002577	1	36226928		ALGA0002600	chr1	38781031
ASGA0002275	1	36260296		M1GA0000923	chr1	38811265
DRGA0000551	1	36293380		DRGA0000563	chr1	38827035
MARC0038533	1	36315993		DRGA0000565	chr1	38844193
ASGA0002280	1	36339642		INRA0001761	chr1	38870043
ASGA0002283	1	36367872		MARC0104045	chr1	38873519
ASGA0002286	1	36392116		ALGA0002601	chr1	38889713
ASGA0002287	1	36404077		DRGA0000569	chr1	38910676
ASGA0002288	1	36437538		ALGA0002608	chr1	38931921
H3GA0001443	1	36466442		DRGA0000568	chr1	38946998
MARC0027227	1	36499668		ALGA0002604	chr1	38953492
ALGA0002592	1	36523399		ASGA0002301	chr1	39114174
H3GA0001444	1	36560259		DRGA0000572	chr1	39128001
ALGA0002593	1	36595352		MARC0036103	chr1	39225042
ASGA0002293	1	36625874		ALGA0002613	chr1	39297776
INRA0001752	1	36644926		H3GA0053054	chr1	39433881
H3GA0001445	1	36667564		MARC0080780	chr1	39444395
ALGA0002595	1	36683773		ASGA0002303	chr1	39468495
ALGA0002600	1	36706284		ALGA0002618	chr1	39497952
M1GA0000923	1	36736467		DRGA0000573	chr1	39517990
DRGA0000563	1	36752288		MARC0052370	chr1	39592558
DRGA0000565	1	36767093		H3GA0001453	chr1	39654732
INRA0001761	1	36792994		H3GA0001452	chr1	39689479
MARC0104045	1	36815665		MARC0001053	chr1	39741977
ALGA0002601	1	36831859		ALGA0002625	chr1	39787892
ALGA0002604	1	36856225		H3GA0001454	chr1	39870547
ALGA0002608	1	36877134		ALGA0002629	chr1	39908427
DRGA0000568	1	36892211		DRGA0000575	chr1	39937716
DRGA0000569	1	36914570		ALGA0002632	chr1	39987321
MARC0048118	1	36972599		H3GA0001456	chr1	40017655
ASGA0002301	1	37030708		ASGA0002314	chr1	40044880
DRGA0000572	1	37044535		INRA0001776	chr1	40065471
MARC0036103	1	37133519		DRGA0000578	chr1	40098621
MARC0080780	1	37191822		MARC0018694	chr1	40175194
ALGA0002613	1	37212100		ALGA0002639	chr1	40251195
H3GA0053054	1	37227032		ASGA0002320	chr1	40302171
ASGA0094828	1	37363134		ALGA0002641	chr1	40507591
ASGA0002303	1	37391940		DRGA0000580	chr1	40530650
ALGA0002618	1	37421345		ASGA0002324	chr1	40579200
DRGA0000573	1	37441384		ALGA0002648	chr1	40621730
MARC0052370	1	37516003		ALGA0002649	chr1	40645077
H3GA0001452	1	37541875		ALGA0002653	chr1	40668238
H3GA0001453	1	37587531		ASGA0002330	chr1	40685066
MARC0001053	1	37613869		ASGA0002335	chr1	40717439
ALGA0002625	1	37659835		ASGA0002336	chr1	40747766
MARC0054624	1	37698187		MARC0097193	chr1	40774266
H3GA0001454	1	37742439		H3GA0001466	chr1	40795695
ALGA0002629	1	37780319		DRGA0000583	chr1	40828513
DRGA0000575	1	37835496		MARC0040750	chr1	40849271
H3GA0001456	1	37853595		ASGA0002342	chr1	40870350
ALGA0002632	1	37883929		ASGA0002352	chr1	40927974
ASGA0002314	1	37907148		MARC0114725	chr1	40974578
INRA0001776	1	37927739		ALGA0002673	chr1	41017553
DRGA0000578	1	37960838		DRGA0000587	chr1	41031348
MARC0018694	1	37989765		ALGA0002678	chr1	41058111
ALGA0002639	1	38065766		ASGA0002356	chr1	41091665
ASGA0002320	1	38115779		ALGA0002685	chr1	41114932
ALGA0002641	1	38321095		H3GA0001475	chr1	41137756
DRGA0000580	1	38344154		DRGA0000591	chr1	41152354
ASGA0002324	1	38392704		MARC0114211	chr1	41172639
ALGA0002648	1	38435234		DRGA0000594	chr1	41218862
ALGA0002649	1	38458530		ALGA0002697	chr1	41261604
ALGA0002653	1	38481742		INRA0001827	chr1	41291917
ASGA0002330	1	38498519		MARC0039753	chr1	41416210
ASGA0002335	1	38530943		MARC0087022	chr1	41440323
ASGA0002336	1	38561219		ALGA0002710	chr1	41468384
MARC0097193	1	38587770		M1GA0000932	chr1	41472511
H3GA0001466	1	38609199		H3GA0001491	chr1	41486649
DRGA0000583	1	38642017		ALGA0002699	chr1	41504790
MARC0040750	1	38662724		DRGA0000595	chr1	41514248
ASGA0002342	1	38683705		M1GA0000930	chr1	41517845
ASGA0002352	1	38741380		H3GA0001481	chr1	41543089
MARC0114725	1	38787984		ALGA0002716	chr1	41621012
ALGA0002673	1	38830379		H3GA0054825	chr1	41689563
DRGA0000587	1	38855483		ALGA0105935	chr1	41694039
ALGA0002678	1	38882246		ASGA0101182	chr1	41839164
ASGA0002356	1	38915800		DRGA0000602	chr1	41894961
ALGA0002685	1	38939067		ALGA0002730	chr1	41985796
H3GA0001475	1	38961942		MARC0091327	chr1	42047463
DRGA0000591	1	38976489		MARC0109679	chr1	42076935
MARC0114211	1	38996774		DRGA0000604	chr1	42106831
DRGA0000594	1	39042997		ASGA0002401	chr1	42201489
ALGA0002697	1	39085608		MARC0034815	chr1	42224764
INRA0001827	1	39115870		MARC0026342	chr1	42229637
ALGA0002699	1	39140914		ALGA0002734	chr1	42309746
DRGA0000595	1	39162073		ASGA0002403	chr1	42399668
H3GA0001481	1	39195973		H3GA0001503	chr1	42545577
M1GA0000930	1	39208931		ALGA0002747	chr1	42567411
M1GA0000932	1	39255388		ALGA0002742	chr1	42582211
H3GA0001491	1	39269475		INRA0001878	chr1	42656427
MARC0039753	1	39296766		ALGA0002749	chr1	42744142
ALGA0002710	1	39348940		ALGA0002752	chr1	42788498
MARC0087022	1	39364041		DRGA0000613	chr1	42802898
ASGA0101182	1	39415496		DRGA0000615	chr1	42826453
ALGA0105935	1	39496724		DRGA0000616	chr1	42857553
H3GA0054825	1	39501200		ASGA0002409	chr1	42887596
MARC0013639	1	39539569		ALGA0002763	chr1	42916036
DRGA0000602	1	39561221		ASGA0002411	chr1	42951497
ALGA0002730	1	39626629		ALGA0002766	chr1	42964863
MARC0091327	1	39688347		ALGA0002768	chr1	43045248
MARC0109679	1	39717768		ASGA0002412	chr1	43066469
DRGA0000604	1	39747664		ALGA0002774	chr1	43128805
ALGA0002734	1	39871122		ALGA0002769	chr1	43163119
ASGA0002401	1	39914862		ASGA0002416	chr1	43184769
ASGA0002403	1	39976111		ASGA0094398	chr1	43266972
ALGA0002742	1	40161626		ALGA0114490	chr1	43291543
INRA0001878	1	40186305		ALGA0106098	chr1	43336210
ALGA0002747	1	40211445		ALGA0107994	chr1	43459192
H3GA0001503	1	40233336		ALGA0002780	chr1	43575197
ALGA0002749	1	40263020		H3GA0001513	chr1	43607958
ALGA0002752	1	40307325		ASGA0002419	chr1	43638781
DRGA0000613	1	40324598		DRGA0000632	chr1	43672115
DRGA0000615	1	40348102		ALGA0002791	chr1	43703682
DRGA0000616	1	40379202		ASGA0002422	chr1	43741515
ASGA0002409	1	40409245		ASGA0002424	chr1	43768069
ALGA0002763	1	40437685		DRGA0000636	chr1	43795165
ASGA0002411	1	40473197		ASGA0002428	chr1	43819028
ALGA0002766	1	40486512		ALGA0002798	chr1	43840920
ALGA0002768	1	40530127		ALGA0002800	chr1	43868579
ASGA0002412	1	40551348		DRGA0000650	chr1	43882700
ASGA0002416	1	40602451		MARC0027388	chr1	43905451
ALGA0002769	1	40624100		ASGA0002433	chr1	43933334
ALGA0002774	1	40658634		ALGA0002805	chr1	43954624
ALGA0107994	1	40758445		DRGA0000656	chr1	43972864
ALGA0002780	1	40833440		ALGA0002806	chr1	43986463
H3GA0001513	1	40866201		DRGA0000658	chr1	44028349
ASGA0002419	1	40896973		ALGA0002815	chr1	44048727
DRGA0000632	1	40930358		ALGA0002818	chr1	44075520
ALGA0002791	1	40961874		DIAS0002823	chr1	44101406
ASGA0002422	1	40999758		MARC0012272	chr1	44136139
ASGA0002424	1	41026261		ASGA0002445	chr1	44167640
DRGA0000636	1	41053357		ASGA0002447	chr1	44210408
ASGA0002428	1	41077220		MARC0021005	chr1	44389083
ALGA0002798	1	41099112		ASGA0090189	chr1	44497587
ALGA0002800	1	41126822		ASGA0101808	chr1	44564440
DRGA0000650	1	41140891		ALGA0001449	chr1	44680594
MARC0027388	1	41163694		ASGA0001457	chr1	44702797
ASGA0002433	1	41191577		ASGA0001459	chr1	44720402
ALGA0002805	1	41212816		ASGA0001464	chr1	44751939
DRGA0000656	1	41231107		ALGA0114505	chr1	44794426
ALGA0002806	1	41244655		ASGA0087300	chr1	44805042
SIRI0000080	1	41272179		ASGA0001471	chr1	44851445
DRGA0000658	1	41286592		MARC0008637	chr1	44938520
ALGA0002815	1	41306970		MARC0076346	chr1	44938878
ALGA0002818	1	41351479		ASGA0002448	chr1	45116274
DIAS0002823	1	41377365		ASGA0002449	chr1	45185911
MARC0012272	1	41412098		DRGA0000666	chr1	45211182
ASGA0002445	1	41443599		ALGA0002835	chr1	45240273
ASGA0002447	1	41485132		ALGA0002836	chr1	45342772
MARC0021005	1	41550238		ALGA0002840	chr1	45363965
ASGA0090189	1	41555138		ALGA0002842	chr1	45396858
ASGA0101808	1	41804497		ALGA0105589	chr1	45404064
ALGA0001449	1	41971189		ASGA0092170	chr1	45411805
ALGA0114505	1	42036582		ALGA0002843	chr1	45471872
ASGA0087300	1	42047248		DRGA0000669	chr1	45509110
MARC0008637	1	42236365		ALGA0002850	chr1	45536477
MARC0076346	1	42236774		ALGA0002851	chr1	45551460
ASGA0002448	1	42309402		DRGA0000670	chr1	45577720
ASGA0002449	1	42378988		ALGA0002853	chr1	45615037
DRGA0000666	1	42404310		ALGA0002856	chr1	45648377
ALGA0002835	1	42433400		ASGA0002466	chr1	45679931
ALGA0002836	1	42530397		INRA0001930	chr1	45697738
ALGA0002840	1	42551539		INRA0001931	chr1	45711519
ALGA0002842	1	42589159		H3GA0001527	chr1	45748629
ALGA0105589	1	42596416		ASGA0002469	chr1	45771450
ASGA0092170	1	42604106		DRGA0000678	chr1	45809391
ALGA0002843	1	42664211		ASGA0002473	chr1	45831843
DRGA0000669	1	42701484		ASGA0002474	chr1	45857748
ALGA0002850	1	42728654		H3GA0001530	chr1	45878532
ALGA0002851	1	42743454		DRGA0000685	chr1	45900929
DRGA0000670	1	42769711		ALGA0002870	chr1	45930296
ALGA0002853	1	42805188		INRA0001943	chr1	45972929
ALGA0002856	1	42838477		DRGA0000688	chr1	45997932
ASGA0002466	1	42870031		DRGA0000690	chr1	46028574
INRA0001930	1	42887889		H3GA0001533	chr1	46059713
INRA0001931	1	42901619		DRGA0000694	chr1	46074840
H3GA0001527	1	42938780		ALGA0002878	chr1	46087822
ASGA0002469	1	42961550		DRGA0000695	chr1	46109103
DRGA0000678	1	42999491		H3GA0001534	chr1	46139189
ASGA0002473	1	43021994		ASGA0002479	chr1	46197863
ASGA0002474	1	43047899		ALGA0117285	chr1	46272825
H3GA0001530	1	43068632		ASGA0094110	chr1	46529805
DRGA0000685	1	43091080		CASI0009419	chr1	46595073
ALGA0002870	1	43120447		ALGA0102587	chr1	46745381
INRA0001943	1	43163029		ASGA0103811	chr1	46907309
DRGA0000688	1	43188083		ALGA0118278	chr1	47165930
DRGA0000690	1	43218674		H3GA0001545	chr1	47322527
H3GA0001533	1	43249813		MARC0021766	chr1	47336978
DRGA0000694	1	43264940		ALGA0002903	chr1	47360160
ALGA0002878	1	43277973		DRGA0000700	chr1	47413275
DRGA0000695	1	43299254		ALGA0115656	chr1	47587564
H3GA0001534	1	43329340		MARC0072323	chr1	47601851
ASGA0002479	1	43387963		M1GA0026499	chr1	47602272
ALGA0117285	1	43462257		ALGA0002896	chr1	47607672
ASGA0094110	1	43664587		DRGA0000698	chr1	47653980
CASI0009419	1	43729762		MARC0027915	chr1	47690951
MARC0046002	1	43809021		INRA0001968	chr1	47711253
ALGA0102587	1	43845460		ALGA0002887	chr1	47770041
ASGA0103811	1	43975009		ALGA0109403	chr1	47789126
H3GA0001545	1	44081004		MARC0006447	chr1	47792611
MARC0021766	1	44095506		ALGA0124083	chr1	47800432
ALGA0002903	1	44118637		ASGA0095188	chr1	47834957
DRGA0000700	1	44171803		ALGA0112049	chr1	47839092
MARC0013987	1	44195323		ASGA0102144	chr1	47931736
ALGA0115656	1	44270688		ASGA0104733	chr1	47937152
MARC0072323	1	44284975		INRA0001970	chr1	47997868
M1GA0026499	1	44285396		ALGA0002905	chr1	48013733
ALGA0002896	1	44290745		ASGA0002493	chr1	48045213
INRA0001968	1	44319154		ALGA0104850	chr1	48088271
MARC0027915	1	44339456		ALGA0002916	chr1	48169059
DRGA0000698	1	44376478		ASGA0002512	chr1	48225073
ALGA0002887	1	44402225		CASI0010130	chr1	48242275
ALGA0109403	1	44421310		DRGA0000714	chr1	48266324
MARC0006447	1	44424795		ALGA0002930	chr1	48300411
ALGA0124083	1	44432616		ALGA0002931	chr1	48332062
ASGA0095188	1	44467163		ALGA0002938	chr1	48408098
ALGA0112049	1	44471349		MARC0006385	chr1	48517875
ASGA0102144	1	44562463		MARC0090402	chr1	48528854
ASGA0104733	1	44567879		ASGA0002521	chr1	48539442
INRA0001970	1	44638067		MARC0030041	chr1	48566564
ALGA0002905	1	44653881		H3GA0001561	chr1	48586569
ASGA0002493	1	44685412		H3GA0001563	chr1	48608056
ALGA0104850	1	44728419		DRGA0000716	chr1	48628723
ALGA0002916	1	44757173		ALGA0002946	chr1	48680531
MARC0093726	1	44800007		MARC0033374	chr1	48782415
MARC0005040	1	44845934		H3GA0001567	chr1	48841029
ASGA0002512	1	44870691		ASGA0002533	chr1	48913544
CASI0010130	1	44887941		ASGA0002536	chr1	48925115
DRGA0000714	1	44911993		DRGA0000717	chr1	48997120
ALGA0002930	1	44946080		ASGA0002548	chr1	49026306
ALGA0002931	1	44977680		INRA0002006	chr1	49057741
ALGA0002938	1	45053767		MARC0033661	chr1	49087558
MARC0006385	1	45089986		ALGA0002965	chr1	49117476
DRGA0000716	1	45127516		H3GA0001574	chr1	49140000
H3GA0001563	1	45148607		ASGA0002551	chr1	49171144
H3GA0001561	1	45170091		ASGA0002552	chr1	49192624
MARC0030041	1	45190047		ALGA0002967	chr1	49213976
ASGA0002521	1	45217143		INRA0002027	chr1	49249288
MARC0090402	1	45227916		ALGA0002970	chr1	49298217
ALGA0002946	1	45245262		ALGA0002972	chr1	49321671
H3GA0001567	1	45405709		DRGA0000722	chr1	49336720
ASGA0002533	1	45428275		ALGA0002977	chr1	49360068
ASGA0002536	1	45439846		MARC0068812	chr1	49368325
MARC0033374	1	45468332		INRA0002029	chr1	49439200
DRGA0000717	1	45549702		ASGA0002556	chr1	49469604
ASGA0002548	1	45578888		ALGA0002981	chr1	49492820
INRA0002006	1	45607996		ALGA0002982	chr1	49600328
MARC0033661	1	45637813		ASGA0002561	chr1	49640393
ALGA0002965	1	45667782		ALGA0002986	chr1	49671798
H3GA0001574	1	45690255		INRA0002035	chr1	49673893
ASGA0002551	1	45721399		ASGA0002563	chr1	49725381
ASGA0002552	1	45745153		ASGA0002567	chr1	49766240
ALGA0002967	1	45766505		ALGA0002991	chr1	49796904
INRA0002027	1	45801631		ASGA0002568	chr1	49820676
ALGA0002970	1	45850560		MARC0104539	chr1	49841979
ALGA0002972	1	45874065		ASGA0002570	chr1	49863808
DRGA0000722	1	45889063		ALGA0002996	chr1	49893719
ALGA0002977	1	45912411		DRGA0000734	chr1	49921112
MARC0068812	1	45973560		ALGA0002999	chr1	49949838
INRA0002029	1	46034424		ALGA0003003	chr1	49972965
ASGA0002556	1	46064879		ALGA0003004	chr1	49988544
ALGA0002981	1	46088095		ASGA0002573	chr1	50015447
ALGA0002982	1	46195552		ALGA0003008	chr1	50034044
ASGA0002561	1	46235617		ALGA0003012	chr1	50052578
INRA0002035	1	46269116		MARC0098848	chr1	50066558
ALGA0002986	1	46326754		DRGA0000745	chr1	50098593
ASGA0002563	1	46380337		ASGA0002579	chr1	50146914
ASGA0002567	1	46421196		DRGA0000748	chr1	50174959
ALGA0002991	1	46451809		ALGA0003021	chr1	50254096
ASGA0002568	1	46474460		MARC0009271	chr1	50259120
ASGA0002570	1	46517643		MARC0042520	chr1	50289267
ALGA0002996	1	46547503		ASGA0002580	chr1	50319734
DRGA0000734	1	46574896		ALGA0003024	chr1	50453600
ALGA0002999	1	46594633		H3GA0001595	chr1	50472642
ALGA0003003	1	46617709		MARC0056989	chr1	50500358
ALGA0003004	1	46633339		ALGA0003028	chr1	50529066
ALGA0003008	1	46647695		INRA0001523	chr1	50665978
ASGA0002573	1	46672339		ALGA0112762	chr1	50686333
ALGA0003012	1	46697373		ALGA0002249	chr1	50733199
INRA0002055	1	46721888		MARC0080112	chr1	50857125
ALGA0003013	1	46744746		ALGA0003043	chr1	50870806
MARC0098848	1	46775098		INRA0002076	chr1	50902871
DRGA0000745	1	46807133		ALGA0003034	chr1	50914824
ASGA0002579	1	46855116		ALGA0003039	chr1	50938357
DRGA0000748	1	46883160		DRGA0000755	chr1	50967933
MARC0009271	1	46958694		ASGA0002592	chr1	50985771
MARC0042520	1	46988842		MARC0027394	chr1	50999817
ALGA0003021	1	47012273		H3GA0001599	chr1	51022284
ASGA0002580	1	47029826		DRGA0000754	chr1	51037015
ALGA0003024	1	47166365		INRA0002091	chr1	51116868
H3GA0001595	1	47185458		DRGA0000756	chr1	51130573
ALGA0003028	1	47241882		ALGA0003052	chr1	51170116
MARC0031745	1	47308815		INRA0002096	chr1	51276363
MARC0056989	1	47400732		ALGA0003056	chr1	51350022
INRA0002076	1	47449787		MARC0080017	chr1	51378462
ALGA0003034	1	47461689		ALGA0003060	chr1	51426350
ALGA0003039	1	47485273		H3GA0001604	chr1	51457476
MARC0080112	1	47510194		DRGA0000760	chr1	51484339
ALGA0003043	1	47523875		ALGA0003071	chr1	51500658
MARC0027394	1	47555185		ASGA0096671	chr1	51527752
H3GA0001599	1	47577601		ASGA0097205	chr1	51527891
DRGA0000754	1	47592383		MARC0087435	chr1	51531316
DRGA0000755	1	47607064		ALGA0003075	chr1	51671808
ASGA0002592	1	47624902		ALGA0003076	chr1	51718844
INRA0002091	1	47652376		MARC0084072	chr1	51733789
DRGA0000756	1	47666132		INRA0002108	chr1	51767027
INRA0002096	1	47706212		INRA0002107	chr1	51813283
ALGA0003052	1	47746719		ASGA0002601	chr1	51953963
DRGA0000759	1	47774146		DRGA0000770	chr1	51978066
DRGA0000760	1	47810833		DRGA0000771	chr1	51998764
ALGA0003071	1	47826506		MARC0052861	chr1	52017496
ALGA0003056	1	47849084		ALGA0003089	chr1	52040273
MARC0080017	1	47877447		INRA0002110	chr1	52062069
H3GA0001604	1	47956410		ASGA0002607	chr1	52093058
MARC0087435	1	48018532		ALGA0003091	chr1	52127592
ASGA0096671	1	48022096		INRA0002111	chr1	52156856
ALGA0003067	1	48054535		DRGA0000774	chr1	52194189
ALGA0003060	1	48101872		ASGA0002612	chr1	52229182
ALGA0003076	1	48177180		ALGA0003095	chr1	52319685
MARC0084072	1	48192176		ALGA0003096	chr1	52343821
INRA0002108	1	48313779		DRGA0000775	chr1	52377230
ALGA0003075	1	48337602		MARC0000470	chr1	52418922
INRA0002107	1	48380020		DRGA0000782	chr1	52545848
ASGA0002601	1	48467320		ALGA0119385	chr1	52578628
DRGA0000770	1	48491372		ALGA0003108	chr1	52623817
DRGA0000771	1	48512121		ALGA0003112	chr1	52653436
MARC0052861	1	48530853		DRGA0000783	chr1	52761030
ALGA0003089	1	48553630		DRGA0000785	chr1	52785541
INRA0002110	1	48575426		DRGA0000787	chr1	52827625
ASGA0002607	1	48606417		INRA0002130	chr1	52843788
ALGA0003091	1	48640951		ALGA0003115	chr1	52884774
INRA0002111	1	48670215		ALGA0003117	chr1	52901401
DRGA0000774	1	48707497		ASGA0002626	chr1	52930466
ASGA0002612	1	48742490		ALGA0003119	chr1	52958755
ALGA0003095	1	48833375		ASGA0002629	chr1	52999008
ALGA0003096	1	48857511		ALGA0003122	chr1	53023914
DRGA0000775	1	48890920		ALGA0003126	chr1	53048001
MARC0000470	1	48932612		SIRI0000285	chr1	53136016
ALGA0003101	1	48982026		ASGA0002634	chr1	53147800
MARC0103788	1	49012664		DRGA0000797	chr1	53171055
ASGA0002618	1	49062065		ALGA0003129	chr1	53212237
DRGA0000780	1	49105427		ALGA0003142	chr1	53291168
DRGA0000782	1	49130543		H3GA0001617	chr1	53320108
ALGA0119385	1	49163374		ASGA0002638	chr1	53359712
DRGA0000785	1	49208807		ALGA0003134	chr1	53420432
DRGA0000783	1	49225927		MARC0030887	chr1	53521668
ALGA0003108	1	49237615		ASGA0002640	chr1	53677479
ALGA0003112	1	49267267		ALGA0003145	chr1	53691684
DRGA0000787	1	49351221		ALGA0003146	chr1	53704182
INRA0002130	1	49367384		ALGA0003149	chr1	53726743
ALGA0003115	1	49408370		DRGA0000805	chr1	53840445
ALGA0003117	1	49424997		ASGA0002642	chr1	53876081
ASGA0002626	1	49454062		ALGA0003151	chr1	53892297
ALGA0003119	1	49482300		ALGA0003152	chr1	53913932
ASGA0002629	1	49522553		ALGA0003154	chr1	53927151
ALGA0003122	1	49547510		DRGA0000808	chr1	53940146
ALGA0003126	1	49571546		ALGA0003158	chr1	53964692
SIRI0000285	1	49659561		DRGA0000811	chr1	53978051
ASGA0002634	1	49671396		ALGA0003160	chr1	54001826
DRGA0000797	1	49694651		DRGA0000813	chr1	54014686
ALGA0003129	1	49735782		SIRI0000263	chr1	54033593
ALGA0003134	1	49782820		ASGA0002653	chr1	54068013
MARC0033459	1	49817481		MARC0078789	chr1	54093883
ASGA0002638	1	49843540		INRA0002177	chr1	54126690
H3GA0001617	1	49883144		H3GA0001628	chr1	54144185
ALGA0003142	1	49912084		ASGA0002655	chr1	54162703
ALGA0003143	1	49961244		ALGA0003173	chr1	54191098
ASGA0002640	1	50072061		H3GA0001631	chr1	54216280
ALGA0003145	1	50086216		DRGA0000822	chr1	54236761
ALGA0003146	1	50098763		ALGA0003177	chr1	54307247
ALGA0003149	1	50121274		DRGA0000823	chr1	54546769
DRGA0000805	1	50150861		MARC0091245	chr1	54684345
ASGA0002642	1	50186340		ALGA0003179	chr1	54716662
ALGA0003151	1	50202607		ALGA0003187	chr1	54752505
ALGA0003152	1	50224242		DRGA0000827	chr1	54765720
ALGA0003154	1	50237461		ALGA0003191	chr1	54824153
DRGA0000808	1	50250456		MARC0023808	chr1	54929205
ALGA0003158	1	50275002		ALGA0003195	chr1	54962087
DRGA0000811	1	50288361		INRA0002210	chr1	54991599
ALGA0003160	1	50312085		ALGA0003197	chr1	55012053
DRGA0000813	1	50324945		ALGA0003200	chr1	55040741
SIRI0000263	1	50343903		ALGA0003201	chr1	55066559
ASGA0002653	1	50378323		ALGA0003202	chr1	55080766
MARC0078789	1	50404142		ALGA0003203	chr1	55107304
INRA0002177	1	50436949		ALGA0109305	chr1	55176817
H3GA0001628	1	50454444		ASGA0002670	chr1	55195604
ASGA0002655	1	50473013		H3GA0001640	chr1	55228306
ALGA0003173	1	50501408		DRGA0000832	chr1	55244494
H3GA0001631	1	50526590		DRGA0000833	chr1	55290662
DRGA0000822	1	50547071		DRGA0000834	chr1	55341767
DRGA0000823	1	50653161		MARC0051272	chr1	55354812
ALGA0003177	1	50813876		H3GA0001644	chr1	55400413
MARC0091245	1	50927984		H3GA0001645	chr1	55507872
ALGA0003179	1	50960352		ASGA0002675	chr1	55550232
ALGA0003187	1	50996195		DRGA0000839	chr1	55583516
DRGA0000827	1	51009410		DRGA0000841	chr1	55613727
H3GA0001635	1	51026913		MARC0019537	chr1	55651270
ALGA0003191	1	51114855		ALGA0103591	chr1	55723426
MARC0023808	1	51219957		ALGA0105914	chr1	55748083
ALGA0003195	1	51252839		ASGA0096665	chr1	55771737
ALGA0003197	1	51302758		ALGA0003220	chr1	55787719
ALGA0003200	1	51331446		ASGA0002680	chr1	55816478
ALGA0003201	1	51357264		ALGA0003214	chr1	55856661
ALGA0003202	1	51371522		ALGA0003218	chr1	55890468
ALGA0003203	1	51398060		MARC0009277	chr1	55927792
H3GA0001640	1	51456288		ALGA0003221	chr1	55938434
ASGA0002670	1	51477505		ASGA0002688	chr1	55965347
DRGA0000832	1	51532296		ALGA0003229	chr1	56029935
DRGA0000833	1	51578166		INRA0002228	chr1	56051308
DRGA0000834	1	51629322		INRA0002229	chr1	56081307
MARC0051272	1	51642367		INRA0002232	chr1	56104185
H3GA0001644	1	51687917		MARC0024683	chr1	56155069
H3GA0001645	1	51745376		ALGA0003237	chr1	56171014
ASGA0002675	1	51787787		ASGA0002700	chr1	56196739
DRGA0000839	1	51822874		ASGA0002701	chr1	56209987
DRGA0000841	1	51843774		ASGA0002705	chr1	56240821
MARC0019537	1	51937610		ALGA0003246	chr1	56276960
ASGA0002680	1	52017821		DRGA0000851	chr1	56298108
ALGA0105914	1	52026975		ALGA0003251	chr1	56320806
ALGA0103591	1	52052010		ALGA0003255	chr1	56339066
ALGA0003220	1	52087794		CASI0010121	chr1	56355656
ASGA0096665	1	52121037		ALGA0003260	chr1	56384076
ALGA0003218	1	52169153		ASGA0002711	chr1	56404857
ALGA0003214	1	52200961		ALGA0003264	chr1	56426322
MARC0009277	1	52224807		ASGA0002716	chr1	56448088
ALGA0003221	1	52249844		INRA0002254	chr1	56471539
ASGA0002688	1	52277056		ALGA0003271	chr1	56496507
MARC0094661	1	52316171		ASGA0002720	chr1	56534252
ALGA0003229	1	52341644		MARC0070674	chr1	56551557
INRA0002228	1	52363068		MARC0006808	chr1	56677819
INRA0002229	1	52393067		MARC0003603	chr1	56703436
INRA0002232	1	52415650		ALGA0110231	chr1	56836525
MARC0024683	1	52466103		MARC0031638	chr1	57012775
ALGA0003237	1	52481997		ASGA0002727	chr1	57071472
ASGA0002700	1	52507722		ALGA0003278	chr1	57083667
ASGA0002701	1	52520969		ASGA0002729	chr1	57198871
ASGA0002705	1	52551856		ASGA0002733	chr1	57230147
ALGA0003246	1	52587995		MARC0065362	chr1	57262996
DRGA0000851	1	52609143		DIAS0001404	chr1	57335874
ALGA0003251	1	52631790		ALGA0003284	chr1	57347915
ALGA0003255	1	52650050		ALGA0003292	chr1	57397818
CASI0010121	1	52666640		H3GA0001667	chr1	57409351
ALGA0003260	1	52695111		ALGA0003294	chr1	57421664
ASGA0002711	1	52715841		ALGA0003302	chr1	57449894
ALGA0003264	1	52737349		H3GA0001685	chr1	57506772
ASGA0002716	1	52759064		H3GA0001684	chr1	57529384
INRA0002254	1	52782566		MARC0043932	chr1	57561918
ALGA0003271	1	52807483		ASGA0002752	chr1	57577748
ASGA0002720	1	52845279		ALGA0003310	chr1	57600062
MARC0070674	1	52862533		H3GA0001675	chr1	57625861
MARC0006808	1	52875596		ALGA0003339	chr1	57659397
MARC0003603	1	52901004		MARC0029508	chr1	57694911
ALGA0110231	1	53030072		ASGA0002773	chr1	57788173
ASGA0002727	1	53203778		ASGA0002778	chr1	57816507
ALGA0003278	1	53225168		ALGA0003346	chr1	57841633
ASGA0002729	1	53272119		ALGA0003348	chr1	57858412
ASGA0002733	1	53303249		MARC0025593	chr1	57895638
MARC0065362	1	53336098		ALGA0003356	chr1	57930380
DIAS0001404	1	53408924		ALGA0003365	chr1	57968318
ALGA0003284	1	53421325		H3GA0001700	chr1	57981015
ALGA0003292	1	53471279		DRGA0000881	chr1	58006061
H3GA0001667	1	53482812		ASGA0002800	chr1	58019757
ALGA0003294	1	53495125		H3GA0001704	chr1	58039326
ALGA0003302	1	53523355		ALGA0003372	chr1	58056739
H3GA0001685	1	53604991		ASGA0002802	chr1	58093613
H3GA0001684	1	53627603		ALGA0003377	chr1	58138492
MARC0043932	1	53660082		ASGA0002804	chr1	58158469
ASGA0002752	1	53675967		H3GA0001710	chr1	58220232
ALGA0003310	1	53698230		ASGA0002809	chr1	58258682
H3GA0001675	1	53724080		ALGA0003394	chr1	58289779
INRA0002279	1	53746749		DRGA0000885	chr1	58316492
ALGA0003339	1	53757616		INRA0002329	chr1	58339176
MARC0029508	1	53793078		ALGA0003403	chr1	58365937
ASGA0002773	1	53885252		ALGA0003405	chr1	58379549
ALGA0003348	1	53916981		MARC0082503	chr1	58391797
ALGA0003346	1	53933603		DRGA0000893	chr1	58428758
ASGA0002778	1	53959116		DRGA0000895	chr1	58467739
MARC0025593	1	54001849		ALGA0003412	chr1	58504185
ALGA0003356	1	54040119		ALGA0003413	chr1	58535098
ALGA0003365	1	54078005		INRA0002345	chr1	58556065
H3GA0001700	1	54090702		DIAS0001072	chr1	58579470
DRGA0000881	1	54115748		ALGA0003423	chr1	58600456
ASGA0002800	1	54129495		MARC0026427	chr1	58622173
H3GA0001704	1	54149064		ASGA0002828	chr1	58645366
ALGA0003372	1	54166477		ALGA0003428	chr1	58671510
ASGA0002802	1	54203300		ALGA0003430	chr1	58693947
ALGA0003377	1	54248230		ALGA0003431	chr1	58714519
ASGA0002804	1	54268156		H3GA0001728	chr1	58761934
MARC0027189	1	54308844		ALGA0003435	chr1	58782968
H3GA0001710	1	54329970		ASGA0002841	chr1	58834015
ASGA0002809	1	54368420		H3GA0001730	chr1	58854346
ALGA0003394	1	54399466		H3GA0001731	chr1	58866380
DRGA0000885	1	54426179		H3GA0001733	chr1	58990256
INRA0002329	1	54448914		INRA0002365	chr1	59033524
ALGA0003403	1	54475675		INRA0002370	chr1	59078212
ALGA0003405	1	54489287		DIAS0000655	chr1	59101805
MARC0082503	1	54501484		H3GA0001736	chr1	59244511
DRGA0000893	1	54538496		ALGA0003456	chr1	59292000
DRGA0000895	1	54577426		H3GA0001738	chr1	59316715
ALGA0003412	1	54613700		DIAS0004711	chr1	59342337
ALGA0003413	1	54644664		ALGA0103567	chr1	59395215
INRA0002345	1	54665631		DIAS0000342	chr1	59412805
DIAS0001072	1	54689036		ALGA0105828	chr1	59440713
ALGA0003423	1	54709971		ASGA0002862	chr1	59453639
MARC0026427	1	54731688		MARC0112628	chr1	59488692
ASGA0002828	1	54754880		ALGA0108821	chr1	59551231
ALGA0003428	1	54781025		ASGA0096317	chr1	59588909
ALGA0003430	1	54803513		CASI0008992	chr1	59593062
ALGA0003431	1	54824085		ALGA0112981	chr1	59682626
H3GA0001728	1	54871507		ALGA0003489	chr1	59711534
ALGA0003435	1	54892592		DRGA0000908	chr1	59742210
ASGA0002841	1	54943588		ASGA0002866	chr1	59771041
H3GA0001730	1	54963969		ASGA0002864	chr1	59789227
H3GA0001731	1	54976003		ALGA0003494	chr1	59833653
H3GA0001733	1	55064079		ASGA0002880	chr1	59841508
INRA0002365	1	55107347		MARC0037204	chr1	59877769
DIAS0000655	1	55175679		ASGA0002887	chr1	59929683
MARC0076789	1	55296111		H3GA0001754	chr1	59964653
H3GA0001736	1	55318334		H3GA0001755	chr1	59993928
ALGA0003456	1	55365874		MARC0052536	chr1	60028739
H3GA0001738	1	55392407		ASGA0002888	chr1	60061710
DIAS0004711	1	55417978		ASGA0002889	chr1	60082873
DIAS0000342	1	55474386		ASGA0002891	chr1	60109264
ASGA0002862	1	55509832		ALGA0003503	chr1	60118182
CASI0008992	1	55588217		ALGA0003507	chr1	60173706
ALGA0112981	1	55645922		M1GA0000961	chr1	60225139
ALGA0003489	1	55674881		ASGA0002904	chr1	60239650
DRGA0000908	1	55705506		SIRI0001339	chr1	60274039
ASGA0002866	1	55734337		INRA0002424	chr1	60359556
ASGA0002864	1	55752574		INRA0002425	chr1	60381965
ALGA0003494	1	55796949		INRA0002426	chr1	60393474
ASGA0002880	1	55804855		DRGA0000925	chr1	60415129
MARC0037204	1	55841065		ALGA0003516	chr1	60435580
DRGA0000913	1	55891804		ALGA0003521	chr1	60455614
ASGA0002887	1	55915977		ALGA0003523	chr1	60529049
H3GA0001754	1	55950997		ALGA0003538	chr1	60580419
H3GA0001755	1	55980273		ALGA0003525	chr1	60631425
MARC0052536	1	56015033		H3GA0001764	chr1	60724064
ASGA0002888	1	56048055		ASGA0002927	chr1	60727881
ASGA0002889	1	56069218		H3GA0001765	chr1	60745577
ASGA0002891	1	56095609		ASGA0104774	chr1	60754132
ALGA0003503	1	56104527		ALGA0003539	chr1	60769684
ALGA0003507	1	56160000		ALGA0003540	chr1	60869380
M1GA0000961	1	56211484		DIAS0001185	chr1	60938935
ASGA0002904	1	56225944		ASGA0002936	chr1	60987629
SIRI0001339	1	56260384		H3GA0001770	chr1	61002086
INRA0002424	1	56345850		ALGA0003548	chr1	61043511
INRA0002425	1	56368259		MARC0091808	chr1	61097666
INRA0002426	1	56379768		INRA0002445	chr1	61127993
DRGA0000925	1	56401474		MARC0007128	chr1	61140440
ALGA0003516	1	56421874		INRA0002446	chr1	61159644
ALGA0003521	1	56441959		H3GA0001775	chr1	61214864
ALGA0003523	1	56465388		DRGA0000929	chr1	61390470
ALGA0003525	1	56522931		ASGA0087818	chr1	61516922
H3GA0001764	1	56590922		SIRI0001021	chr1	61534580
ALGA0003537	1	56642716		ASGA0002937	chr1	61607729
ASGA0002927	1	56679838		H3GA0001779	chr1	61643916
ALGA0003538	1	56751346		ASGA0002941	chr1	61679323
H3GA0001765	1	56761397		MARC0093541	chr1	61702048
ASGA0104774	1	56770003		ALGA0003562	chr1	61725995
ALGA0003539	1	56785555		ALGA0003563	chr1	61739986
ALGA0003540	1	56885200		ASGA0002947	chr1	61754490
DIAS0002998	1	56909428		DRGA0000934	chr1	61771540
DIAS0001185	1	56954806		ASGA0002948	chr1	61833499
MARC0050692	1	56987346		ASGA0002949	chr1	61860376
ASGA0002936	1	57003500		ALGA0003570	chr1	61880436
H3GA0001770	1	57017957		ALGA0003571	chr1	61896709
ALGA0003548	1	57059331		MARC0025427	chr1	61919245
INRA0002445	1	57143803		ASGA0002957	chr1	61940130
MARC0007128	1	57156250		ALGA0003579	chr1	61949887
INRA0002446	1	57175505		MARC0051679	chr1	62058511
H3GA0001775	1	57279155		MARC0038944	chr1	62115015
DRGA0000929	1	57313470		MARC0047693	chr1	62127068
ASGA0087818	1	57403695		ALGA0003581	chr1	62201413
SIRI0001021	1	57421304		ALGA0003583	chr1	62229845
ASGA0002937	1	57499576		ALGA0003587	chr1	62243476
H3GA0001779	1	57535812		DRGA0000938	chr1	62265896
ASGA0002941	1	57571219		MARC0063377	chr1	62306330
MARC0093541	1	57593945		INRA0002489	chr1	62321056
ALGA0003562	1	57617892		ASGA0002967	chr1	62345329
ALGA0003563	1	57631883		ASGA0002969	chr1	62379386
ASGA0002947	1	57646387		ASGA0002971	chr1	62406765
DRGA0000934	1	57663400		ALGA0003592	chr1	62431461
ASGA0002948	1	57725410		H3GA0001791	chr1	62475462
ASGA0002949	1	57752287		DRGA0000942	chr1	62518317
ALGA0003570	1	57772347		CASI0010753	chr1	62552890
ALGA0003571	1	57788620		ASGA0002979	chr1	62572891
MARC0025427	1	57811156		ALGA0003618	chr1	62600096
ASGA0002957	1	57832041		ALGA0003606	chr1	62611784
ALGA0003579	1	57847636		MARC0094845	chr1	62632660
MARC0038944	1	57988841		ASGA0002985	chr1	62684559
MARC0047693	1	58009743		ASGA0002980	chr1	62703615
ALGA0003581	1	58145695		ALGA0003611	chr1	62792127
ALGA0003583	1	58174127		ASGA0002987	chr1	62815369
ALGA0003587	1	58187707		ALGA0003621	chr1	62858168
DRGA0000938	1	58210178		ASGA0002989	chr1	62894757
MARC0063377	1	58250612		ALGA0003623	chr1	62918522
INRA0002489	1	58265287		ALGA0003627	chr1	62955174
ASGA0002967	1	58289611		ALGA0003632	chr1	62989866
ASGA0002969	1	58323668		ASGA0002998	chr1	63025137
ASGA0002971	1	58350996		ASGA0003001	chr1	63040749
ALGA0003592	1	58375692		ASGA0003003	chr1	63059658
H3GA0001791	1	58419744		ALGA0003639	chr1	63087147
DRGA0000942	1	58462548		ALGA0003642	chr1	63108630
ALGA0003606	1	58506396		ALGA0003646	chr1	63174967
MARC0094845	1	58527527		ASGA0003019	chr1	63206379
ASGA0002979	1	58554351		ALGA0003650	chr1	63223585
CASI0010753	1	58635523		ASGA0003022	chr1	63236510
ASGA0002985	1	58702999		H3GA0001807	chr1	63281653
ASGA0002980	1	58722056		INRA0002536	chr1	63293505
ALGA0003611	1	58765569		ALGA0003655	chr1	63322111
ASGA0002987	1	58788862		ASGA0003027	chr1	63345571
ALGA0003621	1	58852748		H3GA0001809	chr1	63378123
ASGA0002989	1	58889286		ASGA0101994	chr1	63415576
ALGA0003623	1	58913051		MARC0038780	chr1	63479063
ALGA0003627	1	58949754		SIRI0000445	chr1	63639009
ALGA0003632	1	58984446		H3GA0055856	chr1	63667593
ASGA0002998	1	59019666		MARC0072879	chr1	63718272
ASGA0003001	1	59035329		ASGA0097554	chr1	63749748
ASGA0003003	1	59054020		ASGA0003043	chr1	63809192
ALGA0003639	1	59081560		MARC0056841	chr1	63846777
ALGA0003642	1	59102992		ALGA0003672	chr1	63850852
ALGA0003646	1	59169232		ALGA0003670	chr1	63869612
ASGA0003019	1	59201455		BGIS0001103	chr1	63991546
ALGA0003650	1	59218712		ASGA0003045	chr1	64018444
ASGA0003022	1	59231586		ASGA0003049	chr1	64036440
ASGA0003027	1	59282692		ASGA0003051	chr1	64054552
ALGA0003655	1	59306151		ASGA0003055	chr1	64082258
INRA0002536	1	59334757		ALGA0003690	chr1	64094344
H3GA0001807	1	59346609		DRGA0000958	chr1	64123371
ASGA0003028	1	59366555		ASGA0102072	chr1	64155545
MARC0038780	1	59424416		MARC0065740	chr1	64251838
H3GA0001809	1	59446242		ASGA0095561	chr1	64331391
MARC0060278	1	59580691		ASGA0089196	chr1	64338940
MARC0072879	1	59739726		H3GA0055815	chr1	64422086
SIRI0000445	1	59780289		MARC0027518	chr1	64488649
H3GA0055856	1	59802646		MARC0076100	chr1	64510121
ALGA0003670	1	59831663		MARC0029325	chr1	64510677
ALGA0003672	1	59867521		ASGA0083328	chr1	64533206
MARC0056841	1	59893974		MARC0057512	chr1	64604621
ASGA0003043	1	59920482		H3GA0001822	chr1	64628578
MARC0003007	1	59941179		ASGA0003063	chr1	64661635
BGIS0001103	1	59984669		ASGA0003062	chr1	64708834
ASGA0003045	1	60011516		ALGA0003699	chr1	64722653
ASGA0003049	1	60029512		ASGA0003069	chr1	64750711
ASGA0003051	1	60047675		ASGA0003070	chr1	64789194
ASGA0003055	1	60075330		H3GA0001825	chr1	64820435
ALGA0003690	1	60087467		ASGA0003071	chr1	64915492
ASGA0102072	1	60148619		INRA0002552	chr1	64959341
DRGA0000958	1	60255309		MARC0001388	chr1	65008123
ASGA0095561	1	60354455		ALGA0003711	chr1	65030161
MARC0065740	1	60399746		ALGA0003713	chr1	65058917
H3GA0055815	1	60451696		ALGA0003716	chr1	65086290
ASGA0089196	1	60543890		DRGA0000963	chr1	65101455
MARC0027518	1	60606121		H3GA0001828	chr1	65115166
MARC0076100	1	60627487		ASGA0003080	chr1	65135487
MARC0029325	1	60628094		ALGA0003725	chr1	65157656
ASGA0083328	1	60650396		ASGA0003081	chr1	65183502
ASGA0003062	1	60690904		ALGA0003728	chr1	65204732
ALGA0003699	1	60755230		ASGA0003088	chr1	65225314
ASGA0003063	1	60781316		DRGA0000971	chr1	65237799
H3GA0001822	1	60814252		MARC0077605	chr1	65255283
ASGA0003069	1	60857424		ALGA0003731	chr1	65276348
H3GA0001825	1	60917971		DRGA0000977	chr1	65306294
ASGA0003070	1	60949212		ASGA0003091	chr1	65321144
ASGA0003071	1	61016409		ALGA0003741	chr1	65350396
INRA0002552	1	61073250		ALGA0003751	chr1	65416910
ALGA0003711	1	61144070		ASGA0003097	chr1	65441127
ALGA0003713	1	61172877		ASGA0003100	chr1	65464585
ALGA0003716	1	61199977		DRGA0017409	chr1	65524446
DRGA0000963	1	61215193		MARC0052892	chr1	65531824
H3GA0001828	1	61228853		ALGA0003761	chr1	65539325
ASGA0003080	1	61249225		ASGA0003102	chr1	65606656
ALGA0003725	1	61271343		ALGA0110077	chr1	65609894
ASGA0003081	1	61297240		DRGA0000981	chr1	65648094
ALGA0003728	1	61318419		DRGA0000980	chr1	65714321
ASGA0003088	1	61339052		ASGA0003107	chr1	65811154
DRGA0000971	1	61351486		ALGA0003762	chr1	65827162
MARC0077605	1	61369021		MARC0026746	chr1	65878511
ALGA0003731	1	61390086		ASGA0003114	chr1	65922688
DRGA0000977	1	61419981		INRA0002574	chr1	65940145
ASGA0003091	1	61434831		DRGA0000987	chr1	65968960
ALGA0003741	1	61463548		DRGA0000988	chr1	65994430
MARC0013135	1	61499433		ASGA0003117	chr1	66015914
ALGA0003751	1	61530062		ALGA0003777	chr1	66047664
ASGA0003097	1	61554330		ALGA0003779	chr1	66069279
ASGA0003100	1	61577788		H3GA0001850	chr1	66118440
DRGA0017409	1	61637571		ALGA0003782	chr1	66178343
MARC0052892	1	61644949		INRA0002582	chr1	66204810
ASGA0003102	1	61720055		ALGA0003787	chr1	66220529
ALGA0110077	1	61723293		ALGA0003788	chr1	66232889
DRGA0000981	1	61767233		ALGA0003793	chr1	66263343
DRGA0000980	1	61775320		DRGA0000990	chr1	66292224
ALGA0003761	1	61847884		ALGA0003797	chr1	66336428
ASGA0003107	1	61869330		ALGA0003800	chr1	66381032
ALGA0003762	1	61885287		MARC0108493	chr1	66406380
MARC0026746	1	61936687		ASGA0003129	chr1	66428628
ASGA0003114	1	61980864		DRGA0000994	chr1	66455394
INRA0002574	1	61998270		ALGA0003807	chr1	66488054
DRGA0000987	1	62027085		ASGA0003137	chr1	66506265
DRGA0000988	1	62053071		ALGA0003812	chr1	66531284
ASGA0003117	1	62074555		ASGA0003145	chr1	66548538
ALGA0003777	1	62106356		SIRI0000487	chr1	66565631
ALGA0003779	1	62127920		ASGA0003139	chr1	66575392
H3GA0001850	1	62177080		ALGA0003818	chr1	66596666
ALGA0003782	1	62211474		H3GA0001857	chr1	66616644
INRA0002582	1	62237890		ASGA0003143	chr1	66641101
ALGA0003787	1	62253609		ALGA0003826	chr1	66718979
ALGA0003788	1	62287243		ALGA0003829	chr1	66734808
ALGA0003793	1	62317748		MARC0027557	chr1	66820206
DRGA0000990	1	62346578		DRGA0001009	chr1	67050038
ALGA0003797	1	62390833		ALGA0003836	chr1	67098225
ALGA0003800	1	62435386		ASGA0003156	chr1	67111467
MARC0108493	1	62460734		ALGA0115579	chr1	67140024
ASGA0003129	1	62483033		ASGA0003153	chr1	67164809
DRGA0000994	1	62509748		MARC0085254	chr1	67229359
ALGA0003807	1	62542459		ASGA0091084	chr1	67235519
ASGA0003137	1	62560619		ALGA0003844	chr1	67334294
ALGA0003812	1	62582018		ASGA0003157	chr1	67370311
ASGA0003143	1	62605566		MARC0063106	chr1	67392874
H3GA0001857	1	62630169		DRGA0001019	chr1	67458584
ALGA0003818	1	62650300		DRGA0001016	chr1	67495552
ASGA0003139	1	62671661		DRGA0001020	chr1	67557245
ASGA0003145	1	62692128		ASGA0003159	chr1	67590052
SIRI0000487	1	62699662		DRGA0001024	chr1	67614115
ALGA0003826	1	62796585		ALGA0003852	chr1	67648440
ALGA0003829	1	62812414		ALGA0003853	chr1	67690969
MARC0027557	1	62897811		MARC0071245	chr1	67716657
ALGA0003836	1	62960134		ALGA0003855	chr1	67756888
ASGA0003153	1	62998087		H3GA0001865	chr1	67809463
DRGA0001009	1	63023865		INRA0002627	chr1	67834690
ASGA0003156	1	63044684		ALGA0003859	chr1	67862635
MARC0085254	1	63124096		ASGA0003163	chr1	67946336
ASGA0091084	1	63130609		ASGA0097137	chr1	67951385
ASGA0003157	1	63244764		ASGA0003162	chr1	68132380
MARC0063106	1	63267276		ASGA0003164	chr1	68187096
DRGA0001016	1	63304054		ASGA0003166	chr1	68207754
DRGA0001019	1	63332986		ASGA0003167	chr1	68231494
ALGA0003844	1	63374124		INRA0002631	chr1	68289436
ASGA0003159	1	63398602		DRGA0001033	chr1	68307310
DRGA0001020	1	63431409		ALGA0003867	chr1	68342399
DRGA0001024	1	63467612		ASGA0003169	chr1	68376631
ALGA0003852	1	63501886		MARC0001491	chr1	68399633
ALGA0003853	1	63544466		ALGA0003870	chr1	68435564
MARC0071245	1	63570103		ASGA0003175	chr1	68547892
ALGA0003855	1	63610334		MARC0028140	chr1	68665378
H3GA0001865	1	63662909		INRA0002644	chr1	68993279
INRA0002627	1	63688136		ALGA0003873	chr1	69039001
ALGA0003859	1	63716081		H3GA0001869	chr1	69063593
ASGA0097137	1	63870117		MARC0068954	chr1	69079272
ASGA0003162	1	63880522		MARC0010504	chr1	69096777
ASGA0003163	1	63923016		DRGA0001043	chr1	69116830
ASGA0003164	1	63936660		ALGA0003879	chr1	69140236
ASGA0003166	1	63957374		DRGA0001049	chr1	69163872
ASGA0003167	1	63981114		DRGA0001050	chr1	69193400
INRA0002631	1	64039005		MARC0026060	chr1	69223005
DRGA0001033	1	64056930		ALGA0003880	chr1	69270293
ALGA0003867	1	64092019		DRGA0001052	chr1	69325822
ASGA0003169	1	64126200		MARC0065312	chr1	69342827
MARC0001491	1	64149153		ALGA0113051	chr1	69552297
ALGA0003870	1	64185033		ALGA0109685	chr1	69554362
ASGA0003175	1	64297412		DRGA0001055	chr1	69674151
INRA0002644	1	64537564		DRGA0001059	chr1	69681307
ALGA0003873	1	64583288		DRGA0001058	chr1	69760732
H3GA0001869	1	64607830		ASGA0003182	chr1	69781723
MARC0068954	1	64623510		ASGA0003185	chr1	69900465
MARC0010504	1	64641015		ALGA0003891	chr1	69946212
DRGA0001043	1	64661156		ALGA0003892	chr1	69968051
ALGA0003879	1	64684664		ALGA0003893	chr1	70002082
ALGA0003880	1	64747042		DRGA0001062	chr1	70024611
MARC0038546	1	64767074		DRGA0001063	chr1	70047991
MARC0065312	1	64787788		ALGA0003894	chr1	70068760
DRGA0001052	1	64804814		SIRI0000966	chr1	70218968
MARC0026060	1	64823648		SIRI0000967	chr1	70219114
DRGA0001050	1	64853253		ALGA0109882	chr1	70235456
DRGA0001049	1	64882756		ASGA0003188	chr1	70243865
ASGA0003182	1	64936220		ALGA0003898	chr1	70371796
DRGA0001055	1	64972944		DRGA0001067	chr1	70412068
DRGA0001058	1	64998780		DRGA0001068	chr1	70424780
DRGA0001059	1	65026605		ALGA0003896	chr1	70512838
ASGA0003185	1	65056079		INRA0002659	chr1	70648896
ALGA0003891	1	65101826		ASGA0003191	chr1	70701950
ALGA0003892	1	65123665		ALGA0003900	chr1	70712755
ALGA0003893	1	65157747		DRGA0001072	chr1	70784564
DRGA0001062	1	65180276		ALGA0003901	chr1	70820192
ALGA0003894	1	65207525		INRA0002665	chr1	70840498
DRGA0001063	1	65228344		ASGA0003193	chr1	70868043
SIRI0000966	1	65386239		DRGA0001073	chr1	70898747
SIRI0000967	1	65386385		INRA0002667	chr1	70920102
ALGA0109882	1	65402725		ASGA0003194	chr1	70950692
ASGA0003188	1	65412703		ASGA0097561	chr1	71065994
ALGA0003898	1	65424216		ALGA0003904	chr1	71125466
DRGA0001067	1	65464539		H3GA0001876	chr1	71151381
DRGA0001068	1	65477369		DRGA0001075	chr1	71171072
ALGA0003896	1	65564049		ALGA0003905	chr1	71185396
ASGA0003191	1	65635367		ALGA0003910	chr1	71212047
ALGA0003900	1	65671685		ASGA0003200	chr1	71244974
INRA0002659	1	65694625		ALGA0003912	chr1	71264177
DRGA0001072	1	65738278		ASGA0091357	chr1	71327825
ALGA0003901	1	65773905		MARC0112869	chr1	71364540
INRA0002665	1	65794212		MARC0059892	chr1	71383687
ASGA0003193	1	65821757		CASI0007774	chr1	71401555
DRGA0001073	1	65852461		ALGA0003917	chr1	71421600
INRA0002667	1	65873816		M1GA0000987	chr1	71434029
ASGA0003194	1	65904355		H3GA0001881	chr1	71455634
ASGA0097561	1	66019657		ALGA0003918	chr1	71622669
ALGA0003904	1	66079260		ALGA0003920	chr1	71741621
H3GA0001876	1	66105140		ALGA0003922	chr1	71814075
DRGA0001075	1	66124831		ASGA0003202	chr1	71842693
ALGA0003905	1	66139155		ALGA0003926	chr1	71863166
ALGA0003910	1	66165806		INRA0002686	chr1	71880784
ASGA0003200	1	66198733		ASGA0003205	chr1	71950726
ALGA0003912	1	66217936		DRGA0001089	chr1	71987702
ASGA0091357	1	66281678		ASGA0003207	chr1	72028362
MARC0112869	1	66317535		MARC0024388	chr1	72073565
MARC0059892	1	66334845		DRGA0001092	chr1	72094887
CASI0007774	1	66352538		DRGA0001093	chr1	72122668
ALGA0003917	1	66372313		ALGA0102804	chr1	72142585
M1GA0000987	1	66384742		ASGA0097034	chr1	72154478
H3GA0001881	1	66406347		ALGA0124376	chr1	72169748
ALGA0003918	1	66523331		ALGA0003927	chr1	72225801
ALGA0003920	1	66642203		ALGA0003930	chr1	72259001
ALGA0003922	1	66714657		MARC0059407	chr1	72300056
ASGA0003202	1	66743326		ASGA0003214	chr1	72319224
ALGA0003926	1	66763799		ALGA0003935	chr1	72365650
INRA0002686	1	66781366		ASGA0003215	chr1	72399202
DRGA0001089	1	66797876		ASGA0003216	chr1	72448760
ASGA0003205	1	66834894		ASGA0003218	chr1	72465470
ASGA0003207	1	66920286		DRGA0001098	chr1	72489323
DRGA0001092	1	66986760		ASGA0003219	chr1	72505391
DRGA0001093	1	67014541		ASGA0003223	chr1	72524494
ALGA0102804	1	67034509		MARC0104726	chr1	72572726
ASGA0097034	1	67046351		INRA0002704	chr1	72648212
ALGA0124376	1	67061672		ASGA0003229	chr1	72721133
ALGA0003927	1	67117004		H3GA0001888	chr1	72814752
ALGA0003930	1	67150255		ALGA0003946	chr1	72886051
MARC0059407	1	67191310		DRGA0001102	chr1	72931415
ASGA0003214	1	67210478		ASGA0003233	chr1	72951449
ALGA0003935	1	67256904		ALGA0003951	chr1	72963230
ASGA0003215	1	67290456		ALGA0003952	chr1	72982828
ASGA0003216	1	67340014		ALGA0003953	chr1	73100657
ASGA0003218	1	67356674		MARC0051304	chr1	73135707
DRGA0001098	1	67380526		H3GA0001895	chr1	73171136
ASGA0003219	1	67396645		ALGA0003960	chr1	73299353
ASGA0003223	1	67415748		H3GA0001896	chr1	73330274
INRA0002704	1	67545733		ASGA0003234	chr1	73354210
ASGA0003229	1	67615235		ASGA0003235	chr1	73520354
MARC0104726	1	67631632		INRA0002723	chr1	73623716
H3GA0001888	1	67693707		ALGA0003968	chr1	73886202
ALGA0003946	1	67748732		ALGA0003972	chr1	73922223
ASGA0003231	1	67789217		ALGA0003975	chr1	73965970
DRGA0001102	1	67856310		DRGA0001106	chr1	74019662
ASGA0003233	1	67876385		ASGA0003239	chr1	74032950
ALGA0003951	1	67888166		INRA0002726	chr1	74096746
ALGA0003952	1	67907764		ASGA0003240	chr1	74131592
ALGA0003953	1	67967703		ASGA0003244	chr1	74203064
MARC0051304	1	68002753		MARC0075306	chr1	74264584
H3GA0001895	1	68038182		ALGA0003981	chr1	74287712
ASGA0003234	1	68146776		ALGA0003988	chr1	74309279
H3GA0001896	1	68170763		ASGA0003249	chr1	74334796
ALGA0003960	1	68201633		INRA0002742	chr1	74347030
ASGA0003235	1	68277407		ALGA0003991	chr1	74364965
INRA0002723	1	68364238		ALGA0003992	chr1	74391668
ALGA0003968	1	68586106		ALGA0003995	chr1	74410201
ALGA0003972	1	68688001		ALGA0004000	chr1	74467285
ALGA0003975	1	68730879		ALGA0004002	chr1	74502751
DRGA0001106	1	68860591		ASGA0003261	chr1	74557891
ASGA0003239	1	68873879		ALGA0004005	chr1	74583833
INRA0002726	1	68937624		ALGA0004006	chr1	74597318
ASGA0003240	1	68972470		ASGA0003265	chr1	74663465
ASGA0003244	1	69043993		ALGA0004007	chr1	74770268
MARC0075306	1	69105462		ALGA0119247	chr1	74839714
ALGA0003981	1	69128590		H3GA0052986	chr1	74849229
ALGA0003988	1	69150208		ASGA0100874	chr1	74869280
ASGA0003249	1	69175674		ALGA0004024	chr1	74916127
INRA0002742	1	69187959		ASGA0003282	chr1	74974844
ALGA0003991	1	69205844		ALGA0004035	chr1	75002664
ALGA0003992	1	69232598		MARC0004056	chr1	75021181
ALGA0003995	1	69251080		INRA0002763	chr1	75058189
ALGA0004000	1	69308164		ALGA0004040	chr1	75126173
ALGA0004002	1	69343630		ALGA0004041	chr1	75151870
ASGA0003261	1	69398821		ALGA0004042	chr1	75167426
[truncated: 50,597 more rows]

## Sheet: Sheet3
	Table S2. The distribution of CNVs and CNVRs in each of 18 populations
CNVR	chromosome of CNV	start	end
CNV1	chr1	3189426	3282730	:	chr1:3189426-3282730		Chr1:271640996-271867216
	chr1	7288741	7350254	:	chr1:7288741-7350254		Chr10:48418252-49255139
CNV2	chr1	7310289	7410249	:	chr1:7310289-7410249		Chr11:62443488-62443488
	chr1	7310289	7436591	:	chr1:7310289-7436591		Chr12:7552342-7552342
CNV3	chr1	9569872	9622704	:	chr1:9569872-9622704		chr13:170528819-170528819
CNV4	chr1	11181248	11261185	:	chr1:11181248-11261185		Chr14:149521868-149521868
CNV5	chr1	20463826	20536004	:	chr1:20463826-20536004		Chr14:34028866-34028866
CNV6	chr1	25730080	25822112	:	chr1:25730080-25822112		Chr15:130294867-130294867
CNV7	chr1	34437536	34735325	:	chr1:34437536-34735325		chr15:73595492-73595492
CNV8	chr1	40645077	40795695	:	chr1:40645077-40795695		chr15:126713626-126713626
CNV9	chr1	46028574	46139189	:	chr1:46028574-46139189		Chr16:65078151-65078151
	chr1	46059713	46139189	:	chr1:46059713-46139189		chr17:16268680-16268680
CNV10	chr1	48913544	48997120	:	chr1:48913544-48997120		Chr2:14105818-14105818
CNV11	chr1	51998764	52093058	:	chr1:51998764-52093058
CNV12	chr1	52884774	52958755	:	chr1:52884774-52958755
CNV13	chr1	57421664	57625861	:	chr1:57421664-57625861
	chr1	57449894	57625861	:	chr1:57449894-57625861	Chr1	254736576	254866450	ALGA0008890	MARC0065800	271640996	271867216	:	Chr1:271640996-271867216
	chr1	57506772	57625861	:	chr1:57506772-57625861	Chr10	41986768	42596992	ALGA0058798	ALGA0058870	48418252	49255139	:	Chr10:48418252-49255139
CNV14	chr1	59244511	59342337	:	chr1:59244511-59342337	Chr11	56830622	57333283	ALGA0062534	ASGA0051005	62443488	62443488	:	Chr11:62443488-62443488
CNV15	chr1	59551231	59789227	:	chr1:59551231-59789227	Chr12	5242516	5425901	H3GA0033163	ASGA0090707	7552342	7552342	:	Chr12:7552342-7552342
CNV16	chr1	66263343	66428628	:	chr1:66263343-66428628	chr13	118559146	119208025	ALGA0072650	ALGA0072719	170528819	170528819	:	chr13:170528819-170528819
	chr1	66406380	66548538	:	chr1:66406380-66548538	Chr14	144787072	144947757	M1GA0019777	H3GA0043362	149521868	149521868	:	Chr14:149521868-149521868
CNV17	chr1	67334294	67458584	:	chr1:67334294-67458584	Chr14	32133883	32721177	INRA0043463	INRA0043496	34028866	34028866	:	Chr14:34028866-34028866
CNV18	chr1	69223005	70243865	:	chr1:69223005-70243865	Chr15	110735028	110911341	ALGA0086944	ASGA0070468	130294867	130294867	:	Chr15:130294867-130294867
	chr1	69552297	69760732	:	chr1:69552297-69760732	chr15	61640098	62144809	DRGA0015200	DRGA0015202	73595492	73595492	:	chr15:73595492-73595492
CNV19	chr1	77798848	78061517	:	chr1:77798848-78061517	chr15	107945351	108294990	ASGA0070423	H3GA0044872	126713626	126713626	:	chr15:126713626-126713626
CNV20	chr1	82273833	82335564	:	chr1:82273833-82335564	Chr16	57731796	58267555	ASGA0073707	DRGA0016268	65078151	65078151	:	Chr16:65078151-65078151
CNV21	chr1	84007856	84360641	:	chr1:84007856-84360641	chr17	12963930	13172683	ALGA0093405	ALGA0093363	16268680	16268680	:	chr17:16268680-16268680
CNV22	chr1	92347854	92478641	:	chr1:92347854-92478641	Chr2	11797086	11895886	ALGA0012094	ALGA0012129	14105818	14105818	:	Chr2:14105818-14105818
	chr1	92409970	92478641	:	chr1:92409970-92478641
CNV23	chr1	102125744	102290540	:	chr1:102125744-102290540
	chr1	102146358	102290540	:	chr1:102146358-102290540	NO.1	10.2				9.59
CNV24	chr1	109280791	109597972	:	chr1:109280791-109597972		ALGA0008890	chr1	271640996		ALGA0008890	1	254736576
CNV25	chr1	117404197	117678551	:	chr1:117404197-117678551		ALGA0008881	chr1	271733106		ASGA0006466	1	254769765
CNV26	chr1	138456206	138510729	:	chr1:138456206-138510729		ASGA0006456	chr1	271797073		MARC0041042	1	254809954
CNV27	chr1	158674631	158809805	:	chr1:158674631-158809805		MARC0041042	chr1	271810771		MARC0020244	1	254847850
CNV28	chr1	162976215	163049345	:	chr1:162976215-163049345		MARC0020244	chr1	271848668		MARC0065800	1	254866450
	chr1	162976215	163064944	:	chr1:162976215-163064944		MARC0065800	chr1	271867216
CNV29	chr1	172101967	172748312	:	chr1:172101967-172748312
	chr1	172122358	172248961	:	chr1:172122358-172248961	NO.2	ALGA0058798	chr10	48418252		ALGA0058798	10	41986768
	chr1	172136833	172248961	:	chr1:172136833-172248961		MARC0104970	chr10	48434052		M1GA0014088	10	42015543
CNV30	chr1	175226043	175320914	:	chr1:175226043-175320914		ASGA0047892	chr10	48480474		ASGA0047889	10	42037445
CNV31	chr1	192734647	192820604	:	chr1:192734647-192820604		ALGA0058809	chr10	48503804		ALGA0058809	10	42054201
	chr1	192734647	192978414	:	chr1:192734647-192978414		H3GA0030143	chr10	48532821		ASGA0047892	10	42077531
CNV32	chr1	202186717	202238343	:	chr1:202186717-202238343		ASGA0047896	chr10	48550378		ALGA0058821	10	42128891
CNV33	chr1	206038795	206239027	:	chr1:206038795-206239027		ASGA0047889	chr10	48551879		H3GA0030143	10	42148254
	chr1	206038795	206265866	:	chr1:206038795-206265866		M1GA0014088	chr10	48568598		ASGA0047896	10	42174220
	chr1	206150743	206265866	:	chr1:206150743-206265866		ALGA0058821	chr10	48604454		H3GA0030144	10	42183349
CNV34	chr1	219857954	219966680	:	chr1:219857954-219966680		H3GA0030144	chr10	48611202		ALGA0058825	10	42201214
CNV35	chr1	241074745	241169954	:	chr1:241074745-241169954		ALGA0058825	chr10	48629016		ASGA0047911	10	42217756
CNV36	chr1	249789892	250350357	:	chr1:249789892-250350357		ASGA0047911	chr10	48645558		ALGA0058833	10	42257610
	chr1	250018705	250161091	:	chr1:250018705-250161091		ALGA0058833	chr10	48685463		ALGA0058837	10	42295857
	chr1	250018705	250282954	:	chr1:250018705-250282954		ALGA0058837	chr10	48723889		ASGA0047924	10	42321568
	chr1	250130242	250282954	:	chr1:250130242-250282954		ASGA0047924	chr10	48749600		ASGA0047927	10	42353286
CNV37	chr1	252313042	252728896	:	chr1:252313042-252728896		ALGA0109742	chr10	48813203		M1GA0014096	10	42387115
CNV38	chr1	257779227	257848098	:	chr1:257779227-257848098		ALGA0119564	chr10	48866899		H3GA0030152	10	42445635
CNV39	chr1	261612459	261879538	:	chr1:261612459-261879538		ASGA0092817	chr10	48898142		DRGA0010532	10	42469976
CNV40	chr1	264047505	264198063	:	chr1:264047505-264198063		ASGA0047927	chr10	48926188		ASGA0047944	10	42506789
CNV41	chr1	267977629	268097808	:	chr1:267977629-268097808		M1GA0014096	chr10	48960017		ASGA0047949	10	42546280
	chr1	268014122	268097808	:	chr1:268014122-268097808		H3GA0030152	chr10	49018537		ALGA0058870	10	42596992
	chr1	268046603	268097808	:	chr1:268046603-268097808		DRGA0010532	chr10	49042878
	chr1	268046603	268124492	:	chr1:268046603-268124492		ASGA0047944	chr10	49079640
CNV42	chr1	278639334	278768504	:	chr1:278639334-278768504		ASGA0047969	chr10	49121399
CNV43	chr1	281690882	281777220	:	chr1:281690882-281777220		ALGA0058889	chr10	49147705
CNV44	chr1	283508465	283864264	:	chr1:283508465-283864264		ASGA0047958	chr10	49215661
	chr1	283667732	283864264	:	chr1:283667732-283864264		ALGA0058870	chr10	49255139
CNV45	chr1	284386253	284486575	:	chr1:284386253-284486575
	chr1	284443528	284552738	:	chr1:284443528-284552738	NO.3	ALGA0062534	chr11	62443488		ALGA0062534	11	56830622
	chr1	284478293	284552738	:	chr1:284478293-284552738		ALGA0062535	chr11	62457159		ALGA0062535	11	56844392
CNV46	chr1	294821198	295288944	:	chr1:294821198-295288944		ASGA0050997	chr11	62480762		ASGA0050997	11	56917927
	chr1	294847563	294985750	:	chr1:294847563-294985750		ALGA0062538	chr11	62514730		ALGA0062538	11	57086574
	chr1	294985750	295288944	:	chr1:294985750-295288944		ALGA0062541	chr11	62629322		ALGA0062541	11	57169145
	chr1	294985750	295462741	:	chr1:294985750-295462741		ALGA0062543	chr11	62666152		ALGA0062543	11	57205975
	chr1	295241692	295462741	:	chr1:295241692-295462741		ASGA0051001	chr11	62679274		ASGA0051001	11	57219148
CNV47	chr1	295676469	295976006	:	chr1:295676469-295976006		ALGA0062548	chr11	62709829		ALGA0062548	11	57249652
	chr1	295732211	296059689	:	chr1:295732211-296059689		INRA0036762	chr11	62723031		INRA0036765	11	57293889
	chr1	295777997	296059689	:	chr1:295777997-296059689		ASGA0051005	chr11	62826434		ASGA0051005	11	57333283
	chr1	295837764	296266098	:	chr1:295837764-296266098
	chr1	295976006	296266098	:	chr1:295976006-296266098	NO.4	H3GA0033163	chr12	7552342		H3GA0033163	12	5242516
	chr1	296240370	296461073	:	chr1:296240370-296461073		ASGA0090707	chr12	7651064		ALGA0064531	12	5279721
	chr1	296440716	296533542	:	chr1:296440716-296533542						ASGA0052741	12	5301688
	chr1	296440716	296616443	:	chr1:296440716-296616443						H3GA0033190	12	5338284
	chr1	296440716	296747604	:	chr1:296440716-296747604						DRGA0011569	12	5356538
	chr1	296440716	296787813	:	chr1:296440716-296787813						ASGA0052768	12	5392270
	chr1	296440716	296809518	:	chr1:296440716-296809518						ASGA0090707	12	5425901
	chr1	296461073	296809518	:	chr1:296461073-296809518	NO.5
	chr1	296533542	296809518	:	chr1:296533542-296809518		ALGA0072650	chr13	170528819		ALGA0072650	13	118559146
	chr1	296587785	296809518	:	chr1:296587785-296809518		ALGA0124066	chr13	170572438		ALGA0124066	13	118602731
	chr1	296616443	296787813	:	chr1:296616443-296787813		ALGA0072662	chr13	170634721		ALGA0072662	13	118665014
	chr1	296616443	296809518	:	chr1:296616443-296809518		ALGA0100430	chr13	170944031		ASGA0059266	13	118788835
	chr1	296616443	296854248	:	chr1:296616443-296854248		ALGA0072667	chr13	171093438		DRGA0013019	13	118821556
	chr1	296616443	297172866	:	chr1:296616443-297172866		DRGA0013019	chr13	171115291		ALGA0072667	13	118843409
	chr1	296747604	296809518	:	chr1:296747604-296809518		ASGA0059266	chr13	171148012		MARC0056512	13	118874735
	chr1	296747604	296854248	:	chr1:296747604-296854248		MARC0056512	chr13	171333765		DRGA0013020	13	118900001
CNV48	chr1	296747604	297172866	:	chr1:296747604-297172866		ALGA0122262	chr13	171997334		H3GA0037587	13	118923695
	chr1	296854248	297148442	:	chr1:296854248-297148442		DRGA0013020	chr13	172047752		ALGA0072675	13	118951466
	chr1	297105049	297172866	:	chr1:297105049-297172866		H3GA0037587	chr13	172071523		ALGA0072703	13	119105596
	chr1	301616746	301720883	:	chr1:301616746-301720883		ALGA0072675	chr13	172099078		H3GA0037591	13	119144513
	chr1	301616746	301750612	:	chr1:301616746-301750612		ALGA0103376	chr13	172288990		ALGA0072719	13	119208025
	chr1	301699159	301911374	:	chr1:301699159-301911374		MARC0037150	chr13	172290854
	chr1	301750612	301911374	:	chr1:301750612-301911374		ASGA0106322	chr13	172299433
CNV49	chr1	302114766	302368593	:	chr1:302114766-302368593		ALGA0072719	chr13	172440970
	chr1	302216638	302368593	:	chr1:302216638-302368593
	chr1	303916695	303984121	:	chr1:303916695-303984121	NO.6	M1GA0019777	chr14	149521868		M1GA0019777	14	144787072
CNV50	chr1	304255114	304341964	:	chr1:304255114-304341964		ALGA0083196	chr14	149557852		ALGA0083196	14	144823107
	chr1	304255114	304359610	:	chr1:304255114-304359610		ASGA0068008	chr14	149578723		ASGA0068008	14	144843927
CNV51	chr1	307216272	307629453	:	chr1:307216272-307629453		ASGA0068011	chr14	149608177		ASGA0068011	14	144873381
CNV52	chr1	308247592	308436938	:	chr1:308247592-308436938		M1GA0019792	chr14	149640637		M1GA0019792	14	144905892
CNV53	chr1	311929352	312025143	:	chr1:311929352-312025143		M1GA0019793	chr14	149661126		M1GA0019793	14	144926331
CNV54	chr1	312227906	312398809	:	chr1:312227906-312398809		H3GA0043362	chr14	149682553		H3GA0043362	14	144947757
	chr1	312227906	312450671	:	chr1:312227906-312450671
	chr1	312227906	312719709	:	chr1:312227906-312719709	no.7	INRA0043463	chr14	34028866		INRA0043463	14	32133883
	chr1	312364898	312450671	:	chr1:312364898-312450671		ALGA0076744	chr14	34045226		ALGA0076744	14	32150243
	chr1	312364898	312488777	:	chr1:312364898-312488777		ALGA0076745	chr14	34058099		ALGA0076745	14	32163167
	chr1	312364898	312719709	:	chr1:312364898-312719709		H3GA0039681	chr14	34089605		H3GA0039681	14	32194622
	chr1	312364898	312829468	:	chr1:312364898-312829468		H3GA0039682	chr14	34114143		H3GA0039682	14	32219211
	chr1	312488777	312639458	:	chr1:312488777-312639458		ALGA0076751	chr14	34204088		ALGA0076751	14	32264104
	chr1	312488777	312719709	:	chr1:312488777-312719709		ASGA0062569	chr14	34229866		ASGA0062569	14	32289882
	chr1	312488777	312829468	:	chr1:312488777-312829468		ASGA0062571	chr14	34245089		ASGA0062571	14	32305105
	chr1	312613914	312719709	:	chr1:312613914-312719709		ASGA0062572	chr14	34262170		ASGA0062572	14	32322186
	chr1	312613914	312829468	:	chr1:312613914-312829468		ASGA0062577	chr14	34321513		ASGA0062577	14	32376288
CNV55	chr1	313111618	313205232	:	chr1:313111618-313205232		ASGA0062582	chr14	34361004		ASGA0062582	14	32415728
CNV56	chr1	315136569	315294865	:	chr1:315136569-315294865		H3GA0039686	chr14	34388947		H3GA0039686	14	32443671
CNV57	chr2	5766853	5817132	:	chr2:5766853-5817132		MARC0077041	chr14	34423609		MARC0077041	14	32478233
	chr2	5766853	6054851	:	chr2:5766853-6054851		ASGA0062588	chr14	34461240		ASGA0062588	14	32515864
	chr2	5766853	6156169	:	chr2:5766853-6156169		ASGA0062592	chr14	34488374		ASGA0062592	14	32542998
	chr2	5766853	6201646	:	chr2:5766853-6201646		ASGA0062593	chr14	34512344		ASGA0062593	14	32567019
	chr2	5792628	5956519	:	chr2:5792628-5956519		DIAS0000324	chr14	34540651		DIAS0000324	14	32595275
	chr2	8281382	8398930	:	chr2:8281382-8398930		M1GA0018494	chr14	34563382		M1GA0018494	14	32618057
	chr2	8352062	8583139	:	chr2:8352062-8583139		ALGA0076763	chr14	34621155		ALGA0076763	14	32675779
	chr2	8379515	8701234	:	chr2:8379515-8701234		ALGA0076765	chr14	34646372		ALGA0076765	14	32701047
CNV58	chr2	8583139	8884302	:	chr2:8583139-8884302		INRA0043496	chr14	34666553		INRA0043496	14	32721177
	chr2	8681914	8884302	:	chr2:8681914-8884302
	chr2	8700773	8867970	:	chr2:8700773-8867970	no.8	ALGA0086944	chr15	130294867		ALGA0086944	15	110735028
	chr2	8700773	8884302	:	chr2:8700773-8884302		ASGA0070468	chr15	130329106		CASI0006663	15	110745750
CNV59	chr2	9733580	9833961	:	chr2:9733580-9833961						DRGA0015493	15	110785725
CNV60	chr2	11607296	11671716	:	chr2:11607296-11671716						ALGA0086940	15	110850262
CNV61	chr2	12456588	12532027	:	chr2:12456588-12532027						MARC0044987	15	110869659
CNV62	chr2	13743143	13853695	:	chr2:13743143-13853695						ASGA0070468	15	110911341
	chr2	13743143	14043003	:	chr2:13743143-14043003
	chr2	13743143	14057176	:	chr2:13743143-14057176	no.9	DRGA0015200	chr15	73595492		DRGA0015200	15	61640098
	chr2	13883581	14057176	:	chr2:13883581-14057176		MARC0108037	chr15	73659519		DBUN0003536	15	61699510
	chr2	14007018	14057176	:	chr2:14007018-14057176		ALGA0085784	chr15	73699276		MARC0108037	15	61783830
	chr2	14007018	14105818	:	chr2:14007018-14105818		BGIS0005845	chr15	73929343		ALGA0085784	15	61828785
	chr2	14043003	14105818	:	chr2:14043003-14105818		DRGA0015202	chr15	73940530		BGIS0005845	15	62058399
CNV63	chr2	15119720	15416695	:	chr2:15119720-15416695						DRGA0015202	15	62144809
	chr2	15119720	15487651	:	chr2:15119720-15487651
	chr2	15119720	15501488	:	chr2:15119720-15501488	no.10	ASGA0070423	chr15	126713626		ASGA0070423	15	107945351
	chr2	15119720	15583828	:	chr2:15119720-15583828		DRGA0015455	chr15	126739060		DRGA0015455	15	107970785
	chr2	15270409	15501488	:	chr2:15270409-15501488		ALGA0086857	chr15	126780182		ALGA0086857	15	108011907
	chr2	15416695	15501488	:	chr2:15416695-15501488		DRGA0015458	chr15	126862449		DRGA0015458	15	108094174
	chr2	15416695	15539985	:	chr2:15416695-15539985		MARC0026765	chr15	127040952		ALGA0086859	15	108175663
CNV64	chr2	16171247	16592765	:	chr2:16171247-16592765		ALGA0086859	chr15	127082018		MARC0026765	15	108213901
	chr2	16447105	16557859	:	chr2:16447105-16557859		H3GA0044872	chr15	127189343		INRA0050098	15	108261819
CNV65	chr2	18091227	18175338	:	chr2:18091227-18175338						H3GA0044872	15	108294990
CNV66	chr2	20130547	20263226	:	chr2:20130547-20263226
CNV67	chr2	21225522	21409980	:	chr2:21225522-21409980	no.11	ASGA0073707	chr16	65078151		ASGA0073707	16	57731796
CNV68	chr2	22230468	22436674	:	chr2:22230468-22436674		ALGA0091097	chr16	65101475		ALGA0091097	16	57755120
CNV69	chr2	30699776	30768496	:	chr2:30699776-30768496		ALGA0091099	chr16	65119809		ALGA0091099	16	57773403
CNV70	chr2	32124159	32434203	:	chr2:32124159-32434203		ALGA0091104	chr16	65158156		ALGA0091104	16	57811750
CNV71	chr2	37724222	37785204	:	chr2:37724222-37785204		ALGA0091110	chr16	65216349		ALGA0091110	16	57869943
CNV72	chr2	38882603	38997846	:	chr2:38882603-38997846		ALGA0091120	chr16	65271149		ALGA0091120	16	57924743
	chr2	38882603	39227865	:	chr2:38882603-39227865		ALGA0113657	chr16	65354148		ALGA0113657	16	58012742
CNV73	chr2	45986058	47117943	:	chr2:45986058-47117943		ALGA0102523	chr16	65517323		ALGA0118351	16	58149573
	chr2	46113176	47117943	:	chr2:46113176-47117943		MARC0084768	chr16	65533148		ALGA0091122	16	58254695
	chr2	46215367	47166445	:	chr2:46215367-47166445		MARC0051044	chr16	65567650		DRGA0016268	16	58267555
	chr2	46245877	46724562	:	chr2:46245877-46724562		ALGA0118351	chr16	65636831
	chr2	46245877	47151814	:	chr2:46245877-47151814		ALGA0091132	chr16	65784435
	chr2	46245877	47166445	:	chr2:46245877-47166445		ALGA0091131	chr16	65804465
	chr2	46268181	47117943	:	chr2:46268181-47117943		ALGA0091127	chr16	65821577
	chr2	46268181	47151814	:	chr2:46268181-47151814		ALGA0091126	chr16	65840344
	chr2	46275391	47144864	:	chr2:46275391-47144864		ASGA0073724	chr16	65860356
	chr2	46429654	46490153	:	chr2:46429654-46490153		DRGA0016268	chr16	65895166
	chr2	46429654	46542866	:	chr2:46429654-46542866
	chr2	46429654	46662283	:	chr2:46429654-46662283	no.12	ALGA0093405	chr17	16268680		ALGA0093405	17	12963930
	chr2	46429654	46691358	:	chr2:46429654-46691358		ALGA0113117	chr17	14386584		ALGA0113117	17	12979363
	chr2	46429654	46724562	:	chr2:46429654-46724562		ASGA0075509	chr17	14437528		ASGA0075509	17	13030307
	chr2	46429654	47055959	:	chr2:46429654-47055959		ALGA0093378	chr17	14499321		ALGA0093378	17	13092533
	chr2	46429654	47096833	:	chr2:46429654-47096833		H3GA0047946	chr17	14524805		H3GA0047946	17	13118068
	chr2	46429654	47144864	:	chr2:46429654-47144864		MARC0083166	chr17	14587007		H3GA0047937	17	13152953
	chr2	46429654	47151814	:	chr2:46429654-47151814		MARC0033408	chr17	14621839		ALGA0093363	17	13172683
	chr2	46429654	47166445	:	chr2:46429654-47166445		ALGA0123867	chr17	14644437
	chr2	46442817	46542866	:	chr2:46442817-46542866		H3GA0047937	chr17	14669423
	chr2	46442817	46662283	:	chr2:46442817-46662283		ALGA0093363	chr17	14689234
	chr2	46442817	46724562	:	chr2:46442817-46724562		ALGA0093384	chr17	14702942
	chr2	46442817	46893738	:	chr2:46442817-46893738		H3GA0047947	chr17	14720757
	chr2	46442817	46906891	:	chr2:46442817-46906891		INRA0052729	chr17	14795216
	chr2	46442817	47031567	:	chr2:46442817-47031567		INRA0052734	chr17	14817303
	chr2	46442817	47096833	:	chr2:46442817-47096833		ALGA0093385	chr17	14844564
	chr2	46442817	47144864	:	chr2:46442817-47144864		ALGA0093386	chr17	14849296
	chr2	46442817	47151814	:	chr2:46442817-47151814		ASGA0089601	chr17	14867578
	chr2	46442817	47166445	:	chr2:46442817-47166445		MARC0034043	chr17	14915012
	chr2	46470870	46724562	:	chr2:46470870-46724562		MARC0083379	chr17	15101576
	chr2	46470870	47031567	:	chr2:46470870-47031567		MARC0058929	chr17	15221709
	chr2	46470870	47055959	:	chr2:46470870-47055959		ALGA0103055	chr17	15242683
	chr2	46470870	47144864	:	chr2:46470870-47144864		MARC0057368	chr17	15246902
	chr2	46519304	46724562	:	chr2:46519304-46724562		ALGA0093389	chr17	15447989
	chr2	46519304	47144864	:	chr2:46519304-47144864		MARC0066372	chr17	15475588
	chr2	46542866	46724562	:	chr2:46542866-46724562		H3GA0047949	chr17	15635499
	chr2	46542866	46906891	:	chr2:46542866-46906891		ASGA0075520	chr17	15727681
	chr2	46542866	47144864	:	chr2:46542866-47144864		H3GA0047952	chr17	15753689
	chr2	46643761	46724562	:	chr2:46643761-46724562		DRGA0016574	chr17	15783718
	chr2	46643761	46893738	:	chr2:46643761-46893738		MARC0017709	chr17	15942038
	chr2	46643761	46906891	:	chr2:46643761-46906891		MARC0003059	chr17	15973091
	chr2	46643761	47096833	:	chr2:46643761-47096833		MARC0009440	chr17	15997261
	chr2	46643761	47117943	:	chr2:46643761-47117943		ASGA0075522	chr17	16023225
	chr2	46643761	47144864	:	chr2:46643761-47144864		ALGA0093405	chr17	16268680
	chr2	46662283	46724562	:	chr2:46662283-46724562
	chr2	46662283	47144864	:	chr2:46662283-47144864	no.13	ALGA0012094	chr2	14105818		ALGA0012094	2	11797086
	chr2	46676179	46906891	:	chr2:46676179-46906891						ASGA0009255	2	11815380
	chr2	46676179	47031567	:	chr2:46676179-47031567		ASGA0009255	chr2	14087524		ALGA0012112	2	11845728
	chr2	46676179	47055959	:	chr2:46676179-47055959						DRGA0002719	2	11859901
	chr2	46676179	47117943	:	chr2:46676179-47117943		ALGA0012112	chr2	14057176		ALGA0012129	2	11895886
	chr2	46676179	47144864	:	chr2:46676179-47144864
	chr2	46676179	47151814	:	chr2:46676179-47151814		DRGA0002719	chr2	14043003
	chr2	46691358	47144864	:	chr2:46691358-47144864
	chr2	46891836	47031567	:	chr2:46891836-47031567		ALGA0012129	chr2	14007018
	chr2	46891836	47055959	:	chr2:46891836-47055959
	chr2	46891836	47096833	:	chr2:46891836-47096833
	chr2	46891836	47117943	:	chr2:46891836-47117943
	chr2	46891836	47144864	:	chr2:46891836-47144864
	chr2	46891836	47151814	:	chr2:46891836-47151814
	chr2	46906891	47031567	:	chr2:46906891-47031567
	chr2	46906891	47055959	:	chr2:46906891-47055959
	chr2	46906891	47096833	:	chr2:46906891-47096833
	chr2	46906891	47117943	:	chr2:46906891-47117943
	chr2	46906891	47144864	:	chr2:46906891-47144864
	chr2	46906891	47151814	:	chr2:46906891-47151814
	chr2	46987103	47055959	:	chr2:46987103-47055959
	chr2	47009248	47151814	:	chr2:47009248-47151814
	chr2	47031567	47096833	:	chr2:47031567-47096833
	chr2	47031567	47144864	:	chr2:47031567-47144864
	chr2	47055959	47117943	:	chr2:47055959-47117943
	chr2	47055959	47151814	:	chr2:47055959-47151814
CNV74	chr2	56784798	57021596	:	chr2:56784798-57021596
CNV75	chr2	68396199	68486415	:	chr2:68396199-68486415
CNV76	chr2	88859718	89319713	:	chr2:88859718-89319713
	chr2	89233904	90070448	:	chr2:89233904-90070448
CNV77	chr2	93353856	93629545	:	chr2:93353856-93629545
CNV78	chr2	111482948	111578926	:	chr2:111482948-111578926
CNV79	chr2	113782065	113924972	:	chr2:113782065-113924972
CNV80	chr2	130371168	130448340	:	chr2:130371168-130448340
	chr2	130394750	130448340	:	chr2:130394750-130448340
CNV81	chr2	134591805	134644602	:	chr2:134591805-134644602
CNV82	chr2	135067152	135129083	:	chr2:135067152-135129083
	chr2	135067152	135150969	:	chr2:135067152-135150969
CNV83	chr2	135438019	135552272	:	chr2:135438019-135552272
CNV84	chr2	139525787	139847630	:	chr2:139525787-139847630
	chr2	139525787	139865658	:	chr2:139525787-139865658
	chr2	139615272	139865658	:	chr2:139615272-139865658
CNV85	chr2	144474777	144570964	:	chr2:144474777-144570964
CNV86	chr2	144474777	144746443	:	chr2:144474777-144746443
	chr2	144474777	144806694	:	chr2:144474777-144806694
	chr2	144489427	144806694	:	chr2:144489427-144806694
	chr2	149012060	149184709	:	chr2:149012060-149184709
CNV87	chr2	150603568	150657842	:	chr2:150603568-150657842
CNV88	chr2	160802237	160889162	:	chr2:160802237-160889162
CNV89	chr3	2882816	3029529	:	chr3:2882816-3029529
CNV90	chr3	4001915	4108882	:	chr3:4001915-4108882
CNV91	chr3	5713062	5780597	:	chr3:5713062-5780597
CNV92	chr3	9157999	9548495	:	chr3:9157999-9548495
CNV93	chr3	11768000	12173098	:	chr3:11768000-12173098
	chr3	11786317	12066464	:	chr3:11786317-12066464
	chr3	11960567	12173098	:	chr3:11960567-12173098
CNV94	chr3	15271927	15346560	:	chr3:15271927-15346560
	chr3	15271927	15359797	:	chr3:15271927-15359797
CNV95	chr3	16792664	16920601	:	chr3:16792664-16920601
CNV96	chr3	17349049	17405985	:	chr3:17349049-17405985
	chr3	17349049	17428593	:	chr3:17349049-17428593
	chr3	17349049	17509970	:	chr3:17349049-17509970
	chr3	17401867	17509970	:	chr3:17401867-17509970
CNV97	chr3	27912117	28226320	:	chr3:27912117-28226320
CNV98	chr3	47675208	47915429	:	chr3:47675208-47915429
CNV99	chr3	53282731	53366162	:	chr3:53282731-53366162
	chr3	55631951	55717402	:	chr3:55631951-55717402
CNV100	chr3	55631951	55748615	:	chr3:55631951-55748615
	chr3	55631951	55778196	:	chr3:55631951-55778196
	chr3	55651784	55778196	:	chr3:55651784-55778196
CNV101	chr3	60254948	60322525	:	chr3:60254948-60322525
CNV102	chr3	64636494	64693364	:	chr3:64636494-64693364
CNV103	chr3	66384152	66442291	:	chr3:66384152-66442291
CNV104	chr3	68404896	68597810	:	chr3:68404896-68597810
	chr3	68404896	68603892	:	chr3:68404896-68603892
CNV105	chr3	71406187	71524438	:	chr3:71406187-71524438
CNV106	chr3	81359225	81525061	:	chr3:81359225-81525061
CNV107	chr3	100396701	100536654	:	chr3:100396701-100536654
CNV108	chr3	103518298	103708934	:	chr3:103518298-103708934
CNV109	chr3	106353987	106573802	:	chr3:106353987-106573802
CNV110	chr3	111512674	111626632	:	chr3:111512674-111626632
CNV111	chr3	111760147	112051649	:	chr3:111760147-112051649
	chr3	111986113	112051649	:	chr3:111986113-112051649
CNV112	chr3	113941940	113993246	:	chr3:113941940-113993246
CNV113	chr3	119339715	119447660	:	chr3:119339715-119447660
	chr3	119339715	119528970	:	chr3:119339715-119528970
	chr3	119339715	119819676	:	chr3:119339715-119819676
	chr3	119349483	119447660	:	chr3:119349483-119447660
	chr3	119417878	119528970	:	chr3:119417878-119528970
	chr3	119441180	119819676	:	chr3:119441180-119819676
CNV114	chr3	120293272	120344603	:	chr3:120293272-120344603
	chr3	122082651	122263608	:	chr3:122082651-122263608
	chr3	122136300	122263608	:	chr3:122136300-122263608
CNV115	chr3	122136300	122369183	:	chr3:122136300-122369183
CNV116	chr3	129847043	130036775	:	chr3:129847043-130036775
CNV117	chr3	131701981	131810076	:	chr3:131701981-131810076
CNV118	chr3	139185514	139271021	:	chr3:139185514-139271021
CNV119	chr3	144353522	144740773	:	chr3:144353522-144740773
CNV120	chr4	365406	445237	:	chr4:365406-445237
CNV121	chr4	1667139	1846790	:	chr4:1667139-1846790
CNV122	chr4	4582015	4638347	:	chr4:4582015-4638347
CNV123	chr4	6094937	6172315	:	chr4:6094937-6172315
CNV124	chr4	19775001	20189129	:	chr4:19775001-20189129
	chr4	19867659	20102041	:	chr4:19867659-20102041
	chr4	20010437	20164882	:	chr4:20010437-20164882
	chr4	20010437	20189129	:	chr4:20010437-20189129
CNV125	chr4	26165289	26267023	:	chr4:26165289-26267023
	chr4	26204127	26324825	:	chr4:26204127-26324825
	chr4	26267023	26324825	:	chr4:26267023-26324825
CNV126	chr4	27041022	27381111	:	chr4:27041022-27381111
	chr4	27197523	27286132	:	chr4:27197523-27286132
	chr4	27197523	27381111	:	chr4:27197523-27381111
	chr4	27367117	27502346	:	chr4:27367117-27502346
CNV127	chr4	34338016	34469345	:	chr4:34338016-34469345
	chr4	34382638	34504124	:	chr4:34382638-34504124
CNV128	chr4	41709444	41867894	:	chr4:41709444-41867894
CNV129	chr4	54194466	54270731	:	chr4:54194466-54270731
CNV130	chr4	95719612	95799742	:	chr4:95719612-95799742
CNV131	chr4	105222446	105327717	:	chr4:105222446-105327717
CNV132	chr4	110253648	110331652	:	chr4:110253648-110331652
	chr4	110253648	110401734	:	chr4:110253648-110401734
	chr4	110253648	110460210	:	chr4:110253648-110460210
CNV133	chr4	123734056	123819209	:	chr4:123734056-123819209
	chr4	123755351	123819209	:	chr4:123755351-123819209
CNV134	chr4	127271258	127354633	:	chr4:127271258-127354633
CNV135	chr4	134095051	134159362	:	chr4:134095051-134159362
CNV136	chr4	139599066	139666819	:	chr4:139599066-139666819
CNV137	chr4	141076482	141168172	:	chr4:141076482-141168172
CNV138	chr5	189721	444834	:	chr5:189721-444834
CNV139	chr5	1864156	2209406	:	chr5:1864156-2209406
	chr5	1912703	2052182	:	chr5:1912703-2052182
	chr5	1981830	2052182	:	chr5:1981830-2052182
	chr5	1981830	2089931	:	chr5:1981830-2089931
CNV140	chr5	3225607	3370245	:	chr5:3225607-3370245
	chr5	3225607	3417502	:	chr5:3225607-3417502
	chr5	3225607	3454190	:	chr5:3225607-3454190
	chr5	3370245	3454190	:	chr5:3370245-3454190
CNV141	chr5	11262998	11448049	:	chr5:11262998-11448049
	chr5	11262998	11573669	:	chr5:11262998-11573669
	chr5	11262998	11640239	:	chr5:11262998-11640239
	chr5	11368924	11448049	:	chr5:11368924-11448049
	chr5	11368924	11573669	:	chr5:11368924-11573669
	chr5	11414459	11579847	:	chr5:11414459-11579847
	chr5	11414459	11601821	:	chr5:11414459-11601821
	chr5	11414459	11640239	:	chr5:11414459-11640239
	chr5	11414459	11652170	:	chr5:11414459-11652170
	chr5	11448049	11579847	:	chr5:11448049-11579847
	chr5	11573669	11652170	:	chr5:11573669-11652170
	chr5	11573669	11709337	:	chr5:11573669-11709337
CNV142	chr5	13119379	13200721	:	chr5:13119379-13200721
CNV143	chr5	21238084	21339891	:	chr5:21238084-21339891
	chr5	21238084	21418532	:	chr5:21238084-21418532
	chr5	21238084	22435998	:	chr5:21238084-22435998
	chr5	21238084	22475419	:	chr5:21238084-22475419
	chr5	21238084	22501986	:	chr5:21238084-22501986
	chr5	21932283	22169288	:	chr5:21932283-22169288
	chr5	21932283	22435998	:	chr5:21932283-22435998
	chr5	21932283	22475419	:	chr5:21932283-22475419
	chr5	21932283	22501986	:	chr5:21932283-22501986
	chr5	21961440	22435998	:	chr5:21961440-22435998
	chr5	21961440	22475419	:	chr5:21961440-22475419
	chr5	22169288	22475419	:	chr5:22169288-22475419
	chr5	22169288	22501986	:	chr5:22169288-22501986
	chr5	22169288	22536178	:	chr5:22169288-22536178
	chr5	22169288	22568532	:	chr5:22169288-22568532
	chr5	22435998	22501986	:	chr5:22435998-22501986
	chr5	22475419	22536178	:	chr5:22475419-22536178
	chr5	22501986	22568532	:	chr5:22501986-22568532
CNV144	chr5	27258927	27342639	:	chr5:27258927-27342639
CNV145	chr5	27258927	27391528	:	chr5:27258927-27391528
	chr5	27892051	27970414	:	chr5:27892051-27970414
CNV146	chr5	28231702	28368600	:	chr5:28231702-28368600
	chr5	28231702	28393068	:	chr5:28231702-28393068
CNV147	chr5	39105695	39176750	:	chr5:39105695-39176750
	chr5	39588852	39684954	:	chr5:39588852-39684954
	chr5	39684954	39851609	:	chr5:39684954-39851609
	chr5	39775046	39851609	:	chr5:39775046-39851609
CNV148	chr5	39799087	39851609	:	chr5:39799087-39851609
CNV149	chr5	59715533	59854673	:	chr5:59715533-59854673
CNV150	chr5	63974180	64057971	:	chr5:63974180-64057971
CNV151	chr5	65533763	65666941	:	chr5:65533763-65666941
	chr5	65569577	65666941	:	chr5:65569577-65666941
	chr5	65593507	65666941	:	chr5:65593507-65666941
	chr5	65593507	65723264	:	chr5:65593507-65723264
	chr5	65593507	65743468	:	chr5:65593507-65743468
	chr5	65593507	65810346	:	chr5:65593507-65810346
	chr5	65666941	65723264	:	chr5:65666941-65723264
	chr5	65666941	65743468	:	chr5:65666941-65743468
CNV152	chr5	66355133	66429637	:	chr5:66355133-66429637
CNV153	chr5	72528496	72784646	:	chr5:72528496-72784646
	chr5	72574879	72784646	:	chr5:72574879-72784646
	chr5	72780049	72934486	:	chr5:72780049-72934486
CNV154	chr5	76567897	76781248	:	chr5:76567897-76781248
CNV155	chr5	76594273	76781248	:	chr5:76594273-76781248
	chr5	76605884	76781248	:	chr5:76605884-76781248
	chr5	76613694	76781248	:	chr5:76613694-76781248
	chr5	77904763	77961118	:	chr5:77904763-77961118
CNV156	chr5	79209484	79283385	:	chr5:79209484-79283385
CNV157	chr5	79366287	79473382	:	chr5:79366287-79473382
CNV158	chr5	81043360	81133615	:	chr5:81043360-81133615
CNV159	chr5	84240368	84315752	:	chr5:84240368-84315752
	chr5	84272211	84405613	:	chr5:84272211-84405613
CNV160	chr5	88318935	88600430	:	chr5:88318935-88600430
	chr5	88466806	88600430	:	chr5:88466806-88600430
CNV161	chr5	92886063	92957318	:	chr5:92886063-92957318
CNV162	chr5	98033433	98194683	:	chr5:98033433-98194683
	chr5	98113751	98238681	:	chr5:98113751-98238681
CNV163	chr5	100262523	100334409	:	chr5:100262523-100334409
CNV164	chr5	100752235	100835945	:	chr5:100752235-100835945
	chr5	100752235	100881229	:	chr5:100752235-100881229
CNV165	chr5	102979194	103157290	:	chr5:102979194-103157290
	chr5	103046152	103157290	:	chr5:103046152-103157290
CNV166	chr5	104455559	104693932	:	chr5:104455559-104693932
CNV167	chr5	106881250	106956614	:	chr5:106881250-106956614
	chr5	106881250	106979109	:	chr5:106881250-106979109
CNV168	chr6	3110815	3199098	:	chr6:3110815-3199098
CNV169	chr6	3814021	3870534	:	chr6:3814021-3870534
	chr6	3814021	3906465	:	chr6:3814021-3906465
	chr6	3814021	3940519	:	chr6:3814021-3940519
	chr6	3814021	4169571	:	chr6:3814021-4169571
	chr6	4060304	4169571	:	chr6:4060304-4169571
CNV170	chr6	5476010	5629545	:	chr6:5476010-5629545
CNV171	chr6	10012272	10075550	:	chr6:10012272-10075550
CNV172	chr6	12765377	12857432	:	chr6:12765377-12857432
	chr6	12765377	12980787	:	chr6:12765377-12980787
	chr6	12847263	12980787	:	chr6:12847263-12980787
	chr6	13679250	13792813	:	chr6:13679250-13792813
CNV173	chr6	13679250	13812780	:	chr6:13679250-13812780
	chr6	13731502	13792813	:	chr6:13731502-13792813
	chr6	13731502	13812780	:	chr6:13731502-13812780
CNV174	chr6	20641134	20705341	:	chr6:20641134-20705341
CNV175	chr6	35530406	35666943	:	chr6:35530406-35666943
CNV176	chr6	36106926	36165212	:	chr6:36106926-36165212
CNV177	chr6	45508033	45617812	:	chr6:45508033-45617812
CNV178	chr6	46893592	47321053	:	chr6:46893592-47321053
CNV179	chr6	49802217	50079246	:	chr6:49802217-50079246
	chr6	49802217	50556192	:	chr6:49802217-50556192
	chr6	50259057	50556192	:	chr6:50259057-50556192
	chr6	50259057	50638891	:	chr6:50259057-50638891
	chr6	50432684	50556192	:	chr6:50432684-50556192
	chr6	50432684	50638891	:	chr6:50432684-50638891
CNV180	chr6	57685509	58094994	:	chr6:57685509-58094994
CNV181	chr6	75365266	75435624	:	chr6:75365266-75435624
CNV182	chr6	81530709	81785630	:	chr6:81530709-81785630
CNV183	chr6	86276694	86558700	:	chr6:86276694-86558700
	chr6	86487628	86558700	:	chr6:86487628-86558700
CNV184	chr6	90560363	90750373	:	chr6:90560363-90750373
	chr6	90560363	90806162	:	chr6:90560363-90806162
	chr6	90605097	90806162	:	chr6:90605097-90806162
CNV185	chr6	91183206	91261800	:	chr6:91183206-91261800
CNV186	chr6	93163271	93287207	:	chr6:93163271-93287207
CNV187	chr6	93224917	93287207	:	chr6:93224917-93287207
	chr6	94624455	94816981	:	chr6:94624455-94816981
	chr6	94624455	94838066	:	chr6:94624455-94838066
	chr6	94775420	94972910	:	chr6:94775420-94972910
	chr6	94816981	94972910	:	chr6:94816981-94972910
CNV188	chr6	109789591	109870440	:	chr6:109789591-109870440
CNV189	chr6	119614722	119723888	:	chr6:119614722-119723888
CNV190	chr6	125599706	125686795	:	chr6:125599706-125686795
CNV191	chr6	125803062	125959704	:	chr6:125803062-125959704
CNV192	chr6	128989993	129202570	:	chr6:128989993-129202570
CNV193	chr6	134444944	134502839	:	chr6:134444944-134502839
CNV194	chr6	138401742	138646379	:	chr6:138401742-138646379
	chr6	138479475	138646379	:	chr6:138479475-138646379
CNV195	chr6	139535744	140080043	:	chr6:139535744-140080043
	chr6	139713024	140080043	:	chr6:139713024-140080043
CNV196	chr6	140365032	140649286	:	chr6:140365032-140649286
CNV197	chr6	141025042	141094271	:	chr6:141025042-141094271
CNV198	chr6	143932163	144414426	:	chr6:143932163-144414426
	chr6	144388155	144807148	:	chr6:144388155-144807148
	chr6	144631809	144807148	:	chr6:144631809-144807148
CNV199	chr6	145421170	145742078	:	chr6:145421170-145742078
	chr6	145597231	145680789	:	chr6:145597231-145680789
	chr6	145597231	145742078	:	chr6:145597231-145742078
	chr6	145605378	145680789	:	chr6:145605378-145680789
	chr6	145605378	145742078	:	chr6:145605378-145742078
	chr6	145680789	145742078	:	chr6:145680789-145742078
CNV200	chr6	153443734	153749532	:	chr6:153443734-153749532
	chr6	153672024	153749532	:	chr6:153672024-153749532
CNV201	chr6	156612041	156664538	:	chr6:156612041-156664538
CNV202	chr7	1611710	1681623	:	chr7:1611710-1681623
	chr7	1611710	1780404	:	chr7:1611710-1780404
CNV203	chr7	3154424	3224311	:	chr7:3154424-3224311
CNV204	chr7	3929970	4064048	:	chr7:3929970-4064048
CNV205	chr7	5278628	5331127	:	chr7:5278628-5331127
CNV206	chr7	7049418	7141492	:	chr7:7049418-7141492
CNV207	chr7	9922060	10031634	:	chr7:9922060-10031634
CNV208	chr7	14380504	14431562	:	chr7:14380504-14431562
CNV209	chr7	15842505	16088981	:	chr7:15842505-16088981
CNV210	chr7	20159272	20439045	:	chr7:20159272-20439045
	chr7	25171813	25429326	:	chr7:25171813-25429326
	chr7	25171813	25533533	:	chr7:25171813-25533533
	chr7	25171813	25852372	:	chr7:25171813-25852372
	chr7	25171813	25975407	:	chr7:25171813-25975407
	chr7	25171813	26187687	:	chr7:25171813-26187687
	chr7	25215084	25429326	:	chr7:25215084-25429326
	chr7	25215084	25533533	:	chr7:25215084-25533533
	chr7	25215084	25852372	:	chr7:25215084-25852372
	chr7	25215084	25975407	:	chr7:25215084-25975407
	chr7	25272090	25533533	:	chr7:25272090-25533533
	chr7	25272090	25852372	:	chr7:25272090-25852372
	chr7	25272090	25975407	:	chr7:25272090-25975407
	chr7	25272090	26187687	:	chr7:25272090-26187687
	chr7	25413363	25533533	:	chr7:25413363-25533533
	chr7	25413363	25773312	:	chr7:25413363-25773312
	chr7	25413363	25852372	:	chr7:25413363-25852372
	chr7	25413363	25975407	:	chr7:25413363-25975407
	chr7	25429326	25773312	:	chr7:25429326-25773312
	chr7	25429326	25852372	:	chr7:25429326-25852372
	chr7	25429326	25975407	:	chr7:25429326-25975407
	chr7	25429326	26187687	:	chr7:25429326-26187687
	chr7	25533533	25852372	:	chr7:25533533-25852372
	chr7	25681002	25975407	:	chr7:25681002-25975407
	chr7	25681002	26187687	:	chr7:25681002-26187687
	chr7	25773312	25975407	:	chr7:25773312-25975407
	chr7	25773312	26269643	:	chr7:25773312-26269643
	chr7	25852372	26269643	:	chr7:25852372-26269643
CNV211	chr7	25975407	26187687	:	chr7:25975407-26187687
CNV212	chr7	45173179	45305380	:	chr7:45173179-45305380
CNV213	chr7	58981610	59092787	:	chr7:58981610-59092787
CNV214	chr7	59402614	59479735	:	chr7:59402614-59479735
CNV215	chr7	62954233	63015573	:	chr7:62954233-63015573
CNV216	chr7	80866152	81035442	:	chr7:80866152-81035442
CNV217	chr7	82147895	82456371	:	chr7:82147895-82456371
	chr7	82305261	82456371	:	chr7:82305261-82456371
CNV218	chr7	83877848	83944769	:	chr7:83877848-83944769
	chr7	83877848	84483638	:	chr7:83877848-84483638
	chr7	83877848	84567848	:	chr7:83877848-84567848
	chr7	84483638	84567848	:	chr7:84483638-84567848
CNV219	chr7	95923867	96022766	:	chr7:95923867-96022766
CNV220	chr7	98604384	98671730	:	chr7:98604384-98671730
CNV221	chr7	100129337	100195980	:	chr7:100129337-100195980
CNV222	chr7	103910821	104108293	:	chr7:103910821-104108293
CNV223	chr7	106067880	106166432	:	chr7:106067880-106166432
	chr7	106067880	106219423	:	chr7:106067880-106219423
	chr7	106104735	106219423	:	chr7:106104735-106219423
	chr7	106116417	106166432	:	chr7:106116417-106166432
	chr7	106116417	106219423	:	chr7:106116417-106219423
	chr7	106141895	106219423	:	chr7:106141895-106219423
CNV224	chr7	109307501	109444813	:	chr7:109307501-109444813
CNV225	chr7	111308562	111876616	:	chr7:111308562-111876616
CNV226	chr7	119027728	119107637	:	chr7:119027728-119107637
CNV227	chr7	120751772	120856560	:	chr7:120751772-120856560
CNV228	chr7	122108807	122169441	:	chr7:122108807-122169441
CNV229	chr7	123030372	123132345	:	chr7:123030372-123132345
CNV230	chr7	123205764	123350175	:	chr7:123205764-123350175
CNV231	chr7	133400943	133461877	:	chr7:133400943-133461877
	chr7	133400943	133487315	:	chr7:133400943-133487315
	chr7	133400943	133522529	:	chr7:133400943-133522529
	chr7	133400943	133768886	:	chr7:133400943-133768886
	chr7	133427075	133522529	:	chr7:133427075-133522529
	chr7	133461877	133522529	:	chr7:133461877-133522529
CNV232	chr8	424993	723614	:	chr8:424993-723614
	chr8	723614	924576	:	chr8:723614-924576
CNV233	chr8	2467999	2538929	:	chr8:2467999-2538929
	chr8	2467999	2579236	:	chr8:2467999-2579236
	chr8	2467999	2660140	:	chr8:2467999-2660140
CNV234	chr8	4952997	5065847	:	chr8:4952997-5065847
CNV235	chr8	5586768	5748214	:	chr8:5586768-5748214
	chr8	5680077	5748214	:	chr8:5680077-5748214
CNV236	chr8	17889049	18169869	:	chr8:17889049-18169869
CNV237	chr8	20573269	20845249	:	chr8:20573269-20845249
CNV238	chr8	23033602	23096394	:	chr8:23033602-23096394
CNV239	chr8	23147683	23234622	:	chr8:23147683-23234622
CNV240	chr8	23836218	23916785	:	chr8:23836218-23916785
	chr8	23836218	23935848	:	chr8:23836218-23935848
CNV241	chr8	25646079	26012508	:	chr8:25646079-26012508
CNV242	chr8	35526849	35774390	:	chr8:35526849-35774390
	chr8	35555020	35669023	:	chr8:35555020-35669023
	chr8	35555020	35774390	:	chr8:35555020-35774390
CNV243	chr8	37294943	37392092	:	chr8:37294943-37392092
CNV244	chr8	43425758	43651639	:	chr8:43425758-43651639
	chr8	43425758	43672024	:	chr8:43425758-43672024
	chr8	43425758	43691362	:	chr8:43425758-43691362
	chr8	43425758	43730377	:	chr8:43425758-43730377
	chr8	43425758	43763659	:	chr8:43425758-43763659
	chr8	43425758	43878303	:	chr8:43425758-43878303
	chr8	43425758	43916646	:	chr8:43425758-43916646
	chr8	43425758	43955459	:	chr8:43425758-43955459
	chr8	43462399	43672024	:	chr8:43462399-43672024
	chr8	43462399	43691362	:	chr8:43462399-43691362
	chr8	43462399	43763659	:	chr8:43462399-43763659
	chr8	43462399	43878303	:	chr8:43462399-43878303
	chr8	43651639	43730377	:	chr8:43651639-43730377
	chr8	43651639	43878303	:	chr8:43651639-43878303
	chr8	43651639	43955459	:	chr8:43651639-43955459
CNV245	chr8	50726353	50863927	:	chr8:50726353-50863927
CNV246	chr8	65548795	66132957	:	chr8:65548795-66132957
CNV247	chr8	66847097	67167251	:	chr8:66847097-67167251
CNV248	chr8	79116366	79187782	:	chr8:79116366-79187782
CNV249	chr8	90767365	90995810	:	chr8:90767365-90995810
CNV250	chr8	96557136	96651246	:	chr8:96557136-96651246
CNV251	chr8	100629167	100706635	:	chr8:100629167-100706635
CNV252	chr8	108840104	108900479	:	chr8:108840104-108900479
CNV253	chr8	110985246	111104427	:	chr8:110985246-111104427
	chr8	111006793	111104427	:	chr8:111006793-111104427
CNV254	chr8	114376195	114671101	:	chr8:114376195-114671101
CNV255	chr8	122249328	122365670	:	chr8:122249328-122365670
	chr8	122288920	122365670	:	chr8:122288920-122365670
CNV256	chr8	130585411	130653806	:	chr8:130585411-130653806
CNV257	chr8	131607526	131837615	:	chr8:131607526-131837615
CNV258	chr8	133098927	133174459	:	chr8:133098927-133174459
	chr8	133098927	133212829	:	chr8:133098927-133212829
	chr8	133143120	133212829	:	chr8:133143120-133212829
	chr8	133143120	133456311	:	chr8:133143120-133456311
CNV259	chr8	133830721	133950496	:	chr8:133830721-133950496
CNV260	chr8	136506304	136942252	:	chr8:136506304-136942252
	chr8	136672477	136942252	:	chr8:136672477-136942252
	chr8	136790890	136915280	:	chr8:136790890-136915280
	chr8	136790890	136942252	:	chr8:136790890-136942252
CNV261	chr8	137438833	137544921	:	chr8:137438833-137544921
CNV262	chr8	140966269	141087154	:	chr8:140966269-141087154
CNV263	chr8	141021365	141101888	:	chr8:141021365-141101888
	chr8	141980614	142054788	:	chr8:141980614-142054788
	chr8	141980614	142117695	:	chr8:141980614-142117695
CNV264	chr9	3598721	3721967	:	chr9:3598721-3721967
CNV265	chr9	5186145	5337975	:	chr9:5186145-5337975
	chr9	5186145	5419279	:	chr9:5186145-5419279
	chr9	5186145	5532623	:	chr9:5186145-5532623
	chr9	5199082	5419279	:	chr9:5199082-5419279
	chr9	5337975	5532623	:	chr9:5337975-5532623
CNV266	chr9	5757660	5851208	:	chr9:5757660-5851208
CNV267	chr9	7178792	7278963	:	chr9:7178792-7278963
	chr9	7211004	7278963	:	chr9:7211004-7278963
CNV268	chr9	11043193	11133568	:	chr9:11043193-11133568
CNV269	chr9	11519204	11595423	:	chr9:11519204-11595423
CNV270	chr9	12401337	12563864	:	chr9:12401337-12563864
	chr9	12457825	12563864	:	chr9:12457825-12563864
	chr9	12457825	12597824	:	chr9:12457825-12597824
	chr9	12467808	12563864	:	chr9:12467808-12563864
	chr9	12508031	12563864	:	chr9:12508031-12563864
	chr9	12531938	12597824	:	chr9:12531938-12597824
	chr9	12531938	12618077	:	chr9:12531938-12618077
	chr9	12563864	12618077	:	chr9:12563864-12618077
CNV271	chr9	21456861	21803117	:	chr9:21456861-21803117
	chr9	21486039	21764919	:	chr9:21486039-21764919
	chr9	21486039	21803117	:	chr9:21486039-21803117
	chr9	21733645	21803117	:	chr9:21733645-21803117
	chr9	21764919	21918234	:	chr9:21764919-21918234
CNV272	chr9	28305490	28414446	:	chr9:28305490-28414446
CNV273	chr9	32670608	32741836	:	chr9:32670608-32741836
	chr9	32670608	32928892	:	chr9:32670608-32928892
	chr9	32670608	33199173	:	chr9:32670608-33199173
	chr9	32703506	32928892	:	chr9:32703506-32928892
	chr9	32703506	33142667	:	chr9:32703506-33142667
	chr9	32703506	33199173	:	chr9:32703506-33199173
	chr9	32703506	33331814	:	chr9:32703506-33331814
	chr9	32741836	32928892	:	chr9:32741836-32928892
	chr9	32741836	33142667	:	chr9:32741836-33142667
	chr9	32741836	33199173	:	chr9:32741836-33199173
	chr9	33137514	33331814	:	chr9:33137514-33331814
	chr9	33199173	33331814	:	chr9:33199173-33331814
CNV274	chr9	45011963	45265083	:	chr9:45011963-45265083
CNV275	chr9	54704039	54765313	:	chr9:54704039-54765313
CNV276	chr9	62083176	62147077	:	chr9:62083176-62147077
CNV277	chr9	64649980	64773963	:	chr9:64649980-64773963
CNV278	chr9	73652335	73743623	:	chr9:73652335-73743623
CNV279	chr9	85547743	85644823	:	chr9:85547743-85644823
CNV280	chr9	99803398	99988998	:	chr9:99803398-99988998
	chr9	99893729	100035391	:	chr9:99893729-100035391
CNV281	chr9	114306266	114391882	:	chr9:114306266-114391882
	chr9	114306266	114426064	:	chr9:114306266-114426064
CNV282	chr9	118767400	118867283	:	chr9:118767400-118867283
CNV283	chr9	118767400	119097782	:	chr9:118767400-119097782
	chr9	119085902	119174341	:	chr9:119085902-119174341
	chr9	139686763	140017900	:	chr9:139686763-140017900
	chr9	139945048	140017900	:	chr9:139945048-140017900
	chr9	140073822	140242929	:	chr9:140073822-140242929
	chr9	148148688	148523777	:	chr9:148148688-148523777
	chr9	148495881	148681260	:	chr9:148495881-148681260
	chr9	148495881	148691522	:	chr9:148495881-148691522
	chr9	148495881	148799183	:	chr9:148495881-148799183
	chr9	148523777	148681260	:	chr9:148523777-148681260
CNV284	chr9	148985546	149052611	:	chr9:148985546-149052611
	chr9	148994286	149052611	:	chr9:148994286-149052611
	chr9	148997109	149052611	:	chr9:148997109-149052611
CNV285	chr9	150429155	150643062	:	chr9:150429155-150643062
CNV286	chr10	664729	1116045	:	chr10:664729-1116045
	chr10	1045768	1116045	:	chr10:1045768-1116045
CNV287	chr10	1542312	1725859	:	chr10:1542312-1725859
	chr10	1658656	1725859	:	chr10:1658656-1725859
	chr10	1686638	1758720	:	chr10:1686638-1758720
CNV288	chr10	4757722	5008012	:	chr10:4757722-5008012
	chr10	4976864	5070137	:	chr10:4976864-5070137
	chr10	4976864	5084435	:	chr10:4976864-5084435
CNV289	chr10	5836223	6116151	:	chr10:5836223-6116151
CNV290	chr10	7002238	7112139	:	chr10:7002238-7112139
CNV291	chr10	9755633	9940368	:	chr10:9755633-9940368
CNV292	chr10	10226360	10444127	:	chr10:10226360-10444127
CNV293	chr10	11654673	11840159	:	chr10:11654673-11840159
CNV294	chr10	17334796	17556278	:	chr10:17334796-17556278
CNV295	chr10	19613497	19739841	:	chr10:19613497-19739841
	chr10	19631008	19695482	:	chr10:19631008-19695482
	chr10	19631008	19739841	:	chr10:19631008-19739841
	chr10	19631008	19774783	:	chr10:19631008-19774783
CNV296	chr10	24753519	24819010	:	chr10:24753519-24819010
	chr10	24779419	24845414	:	chr10:24779419-24845414
	chr10	24779419	24880049	:	chr10:24779419-24880049
	chr10	24845414	24984526	:	chr10:24845414-24984526
	chr10	24880049	24984526	:	chr10:24880049-24984526
CNV297	chr10	26120414	26317199	:	chr10:26120414-26317199
CNV298	chr10	30930425	31195768	:	chr10:30930425-31195768
	chr10	30978174	31195768	:	chr10:30978174-31195768
	chr10	31144979	31381667	:	chr10:31144979-31381667
CNV299	chr10	35677320	35912867	:	chr10:35677320-35912867
	chr10	35718405	35795872	:	chr10:35718405-35795872
	chr10	35718405	35912867	:	chr10:35718405-35912867
CNV300	chr10	48418252	48551879	:	chr10:48418252-48551879
	chr10	48418252	48611202	:	chr10:48418252-48611202
	chr10	48532821	48611202	:	chr10:48532821-48611202
	chr10	48550378	48611202	:	chr10:48550378-48611202
CNV301	chr10	49018537	49121399	:	chr10:49018537-49121399
CNV302	chr10	51128127	51210855	:	chr10:51128127-51210855
	chr10	51128127	51237002	:	chr10:51128127-51237002
	chr10	51174307	51237002	:	chr10:51174307-51237002
CNV303	chr10	51505929	51570192	:	chr10:51505929-51570192
CNV304	chr10	53962494	54186189	:	chr10:53962494-54186189
	chr10	54085825	54186189	:	chr10:54085825-54186189
CNV305	chr10	69899496	70105321	:	chr10:69899496-70105321
CNV306	chr10	73167205	73286224	:	chr10:73167205-73286224
CNV307	chr11	3450801	3503620	:	chr11:3450801-3503620
	chr11	3450801	3539390	:	chr11:3450801-3539390
	chr11	3480550	3539390	:	chr11:3480550-3539390
CNV308	chr11	4689240	4932317	:	chr11:4689240-4932317
	chr11	4870206	4932317	:	chr11:4870206-4932317
CNV309	chr11	8253141	8372688	:	chr11:8253141-8372688
CNV310	chr11	10497125	10555706	:	chr11:10497125-10555706
CNV311	chr11	11870573	12031063	:	chr11:11870573-12031063
CNV312	chr11	20495264	20567616	:	chr11:20495264-20567616
	chr11	20495264	20602827	:	chr11:20495264-20602827
CNV313	chr11	21681862	21804561	:	chr11:21681862-21804561
CNV314	chr11	26534774	26591544	:	chr11:26534774-26591544
CNV315	chr11	27293298	27433171	:	chr11:27293298-27433171
CNV316	chr11	27718673	27844350	:	chr11:27718673-27844350
	chr11	27718673	27893442	:	chr11:27718673-27893442
	chr11	27718673	27954931	:	chr11:27718673-27954931
	chr11	27739567	27893442	:	chr11:27739567-27893442
	chr11	27815254	27893442	:	chr11:27815254-27893442
	chr11	27815254	27954931	:	chr11:27815254-27954931
	chr11	27844350	27954931	:	chr11:27844350-27954931
CNV317	chr11	29125223	29212417	:	chr11:29125223-29212417
CNV318	chr11	29592086	29994790	:	chr11:29592086-29994790
CNV319	chr11	32581919	32711857	:	chr11:32581919-32711857
	chr11	32619321	32711857	:	chr11:32619321-32711857
	chr11	32641208	32711857	:	chr11:32641208-32711857
	chr11	32641208	32878292	:	chr11:32641208-32878292
	chr11	32711857	32878292	:	chr11:32711857-32878292
CNV320	chr11	35866787	35922180	:	chr11:35866787-35922180
	chr11	35866787	36037488	:	chr11:35866787-36037488
	chr11	35896772	36037488	:	chr11:35896772-36037488
	chr11	35922180	36037488	:	chr11:35922180-36037488
CNV321	chr11	39815374	39942215	:	chr11:39815374-39942215
	chr11	39896590	40013884	:	chr11:39896590-40013884
CNV322	chr11	40927966	40982195	:	chr11:40927966-40982195
CNV323	chr11	43582814	43707569	:	chr11:43582814-43707569
	chr11	43582814	43744119	:	chr11:43582814-43744119
	chr11	43582814	43807047	:	chr11:43582814-43807047
	chr11	43582814	43951738	:	chr11:43582814-43951738
	chr11	43582814	44113334	:	chr11:43582814-44113334
CNV324	chr11	45003730	45537697	:	chr11:45003730-45537697
	chr11	45003730	46207736	:	chr11:45003730-46207736
	chr11	45475518	45537697	:	chr11:45475518-45537697
CNV325	chr11	45857201	45927843	:	chr11:45857201-45927843
CNV326	chr11	46459624	46563594	:	chr11:46459624-46563594
CNV327	chr11	49681894	49765012	:	chr11:49681894-49765012
CNV328	chr11	51114485	51188421	:	chr11:51114485-51188421
CNV329	chr11	53365157	53559673	:	chr11:53365157-53559673
	chr11	53365157	53614036	:	chr11:53365157-53614036
CNV330	chr11	62443488	62723031	:	chr11:62443488-62723031
	chr11	62443488	62841029	:	chr11:62443488-62841029
	chr11	62443488	62873167	:	chr11:62443488-62873167
	chr11	62457159	62841029	:	chr11:62457159-62841029
	chr11	62480762	62679274	:	chr11:62480762-62679274
	chr11	62480762	62709829	:	chr11:62480762-62709829
	chr11	62480762	62723031	:	chr11:62480762-62723031
	chr11	62480762	62826434	:	chr11:62480762-62826434
	chr11	62480762	62841029	:	chr11:62480762-62841029
	chr11	62514730	62709829	:	chr11:62514730-62709829
	chr11	62514730	62723031	:	chr11:62514730-62723031
	chr11	62514730	62826434	:	chr11:62514730-62826434
	chr11	62514730	62841029	:	chr11:62514730-62841029
	chr11	62514730	62873167	:	chr11:62514730-62873167
	chr11	62629322	62709829	:	chr11:62629322-62709829
	chr11	62629322	62723031	:	chr11:62629322-62723031
	chr11	62629322	62841029	:	chr11:62629322-62841029
	chr11	62666152	62841029	:	chr11:62666152-62841029
CNV331	chr11	62873167	63662140	:	chr11:62873167-63662140
CNV332	chr11	64534485	64629699	:	chr11:64534485-64629699
CNV333	chr11	69644086	69710091	:	chr11:69644086-69710091
CNV334	chr11	70508069	70967934	:	chr11:70508069-70967934
	chr11	70554033	70967934	:	chr11:70554033-70967934
	chr11	70554033	71089190	:	chr11:70554033-71089190
	chr11	70554033	71365108	:	chr11:70554033-71365108
	chr11	70554033	71641281	:	chr11:70554033-71641281
	chr11	70554033	71882063	:	chr11:70554033-71882063
	chr11	70577576	70967934	:	chr11:70577576-70967934
	chr11	70577576	71365108	:	chr11:70577576-71365108
	chr11	70577576	71641281	:	chr11:70577576-71641281
	chr11	70577576	71882063	:	chr11:70577576-71882063
	chr11	70656747	70775677	:	chr11:70656747-70775677
	chr11	70656747	70967934	:	chr11:70656747-70967934
	chr11	70656747	71072149	:	chr11:70656747-71072149
	chr11	70656747	71089190	:	chr11:70656747-71089190
	chr11	70685626	70967934	:	chr11:70685626-70967934
	chr11	70685626	71089190	:	chr11:70685626-71089190
	chr11	70775677	71072149	:	chr11:70775677-71072149
	chr11	70775677	71089190	:	chr11:70775677-71089190
	chr11	70775677	71336359	:	chr11:70775677-71336359
	chr11	70775677	71882063	:	chr11:70775677-71882063
	chr11	70967934	71089190	:	chr11:70967934-71089190
	chr11	70967934	71882063	:	chr11:70967934-71882063
	chr11	71072149	71365108	:	chr11:71072149-71365108
	chr11	71089190	71882063	:	chr11:71089190-71882063
	chr11	71291040	71365108	:	chr11:71291040-71365108
	chr11	71291040	71458844	:	chr11:71291040-71458844
	chr11	71579110	71737104	:	chr11:71579110-71737104
	chr11	71579110	71882063	:	chr11:71579110-71882063
CNV335	chr11	74712101	74765904	:	chr11:74712101-74765904
CNV336	chr11	75908532	76088355	:	chr11:75908532-76088355
CNV337	chr11	76377968	76483089	:	chr11:76377968-76483089
CNV338	chr11	76943269	77040959	:	chr11:76943269-77040959
	chr11	77015017	77070947	:	chr11:77015017-77070947
CNV339	chr11	83473618	83550410	:	chr11:83473618-83550410
CNV340	chr12	5078288	5154794	:	chr12:5078288-5154794
CNV341	chr12	7402572	7552342	:	chr12:7402572-7552342
	chr12	7402572	7651064	:	chr12:7402572-7651064
	chr12	7438262	7552342	:	chr12:7438262-7552342
	chr12	7438262	7651064	:	chr12:7438262-7651064
CNV342	chr12	9877780	10017988	:	chr12:9877780-10017988
CNV343	chr12	16019344	16298385	:	chr12:16019344-16298385
	chr12	16200087	16298385	:	chr12:16200087-16298385
CNV344	chr12	17351240	17403368	:	chr12:17351240-17403368
CNV345	chr12	17879819	17962571	:	chr12:17879819-17962571
	chr12	17941131	18147178	:	chr12:17941131-18147178
	chr12	17941131	18158203	:	chr12:17941131-18158203
	chr12	18158203	18209803	:	chr12:18158203-18209803
CNV346	chr12	19447395	19735966	:	chr12:19447395-19735966
CNV347	chr12	30823563	31335320	:	chr12:30823563-31335320
CNV348	chr12	39538432	39613399	:	chr12:39538432-39613399
	chr12	39587325	39729413	:	chr12:39587325-39729413
CNV349	chr12	44971304	45034446	:	chr12:44971304-45034446
	chr12	44995728	45130219	:	chr12:44995728-45130219
CNV350	chr12	47628529	47678873	:	chr12:47628529-47678873
	chr12	47628529	47729442	:	chr12:47628529-47729442
CNV351	chr12	50854966	50930355	:	chr12:50854966-50930355
CNV352	chr12	53095817	53322741	:	chr12:53095817-53322741
CNV353	chr12	55801721	55864166	:	chr12:55801721-55864166
CNV354	chr12	56000017	56063944	:	chr12:56000017-56063944
	chr12	56035133	56111732	:	chr12:56035133-56111732
CNV355	chr12	61949270	62003215	:	chr12:61949270-62003215
CNV356	chr12	62262840	62379683	:	chr12:62262840-62379683
	chr12	62262840	62421422	:	chr12:62262840-62421422
CNV357	chr13	3271618	3477201	:	chr13:3271618-3477201
	chr13	3359495	3445254	:	chr13:3359495-3445254
	chr13	3445254	3528614	:	chr13:3445254-3528614
CNV358	chr13	8908034	8963066	:	chr13:8908034-8963066
	chr13	8942392	9056247	:	chr13:8942392-9056247
	chr13	8942392	9084150	:	chr13:8942392-9084150
CNV359	chr13	11720192	11778021	:	chr13:11720192-11778021
CNV360	chr13	12316674	12422724	:	chr13:12316674-12422724
CNV361	chr13	14196420	14367209	:	chr13:14196420-14367209
CNV362	chr13	15658474	15785723	:	chr13:15658474-15785723
CNV363	chr13	19683797	19750520	:	chr13:19683797-19750520
CNV364	chr13	27302274	27360104	:	chr13:27302274-27360104
CNV365	chr13	31366160	31423614	:	chr13:31366160-31423614
	chr13	35888107	35949119	:	chr13:35888107-35949119
	chr13	35888107	36044530	:	chr13:35888107-36044530
CNV366	chr13	35888107	36096052	:	chr13:35888107-36096052
CNV367	chr13	44553736	44609177	:	chr13:44553736-44609177
CNV368	chr13	60647697	60744903	:	chr13:60647697-60744903
CNV369	chr13	64777517	65326283	:	chr13:64777517-65326283
	chr13	64824612	65326283	:	chr13:64824612-65326283
CNV370	chr13	68045456	68128761	:	chr13:68045456-68128761
CNV371	chr13	92062196	92262954	:	chr13:92062196-92262954
CNV372	chr13	92650317	92939983	:	chr13:92650317-92939983
CNV373	chr13	103033108	103194490	:	chr13:103033108-103194490
CNV374	chr13	124460320	124569396	:	chr13:124460320-124569396
CNV375	chr13	132139207	132329454	:	chr13:132139207-132329454
CNV376	chr13	142131038	142374123	:	chr13:142131038-142374123
	chr13	142228773	142431689	:	chr13:142228773-142431689
	chr13	142228773	142572873	:	chr13:142228773-142572873
	chr13	142313068	142572873	:	chr13:142313068-142572873
CNV377	chr13	144065180	144126389	:	chr13:144065180-144126389
	chr13	144065180	144197577	:	chr13:144065180-144197577
	chr13	144065180	144299267	:	chr13:144065180-144299267
CNV378	chr13	150558312	150625248	:	chr13:150558312-150625248
CNV379	chr13	158967851	159463409	:	chr13:158967851-159463409
	chr13	159270517	159350756	:	chr13:159270517-159350756
	chr13	159270517	159463409	:	chr13:159270517-159463409
CNV380	chr13	161870403	161931711	:	chr13:161870403-161931711
CNV381	chr13	162145114	162369780	:	chr13:162145114-162369780
CNV382	chr13	170944031	171115291	:	chr13:170944031-171115291
CNV383	chr13	171093438	171148012	:	chr13:171093438-171148012
	chr13	171333765	172071523	:	chr13:171333765-172071523
	chr13	171997334	172071523	:	chr13:171997334-172071523
	chr13	171997334	172099078	:	chr13:171997334-172099078
	chr13	171997334	172299433	:	chr13:171997334-172299433
	chr13	171997334	172513713	:	chr13:171997334-172513713
	chr13	171997334	172552579	:	chr13:171997334-172552579
	chr13	172047752	172099078	:	chr13:172047752-172099078
	chr13	172047752	172299433	:	chr13:172047752-172299433
	chr13	172047752	172513713	:	chr13:172047752-172513713
	chr13	172047752	172999223	:	chr13:172047752-172999223
	chr13	172288990	172440970	:	chr13:172288990-172440970
	chr13	172288990	172513713	:	chr13:172288990-172513713
	chr13	172440970	172552579	:	chr13:172440970-172552579
	chr13	172891894	173078781	:	chr13:172891894-173078781
CNV384	chr13	174498904	174630020	:	chr13:174498904-174630020
CNV385	chr13	180783037	180877890	:	chr13:180783037-180877890
CNV386	chr13	188406762	188878205	:	chr13:188406762-188878205
	chr13	188542489	188780620	:	chr13:188542489-188780620
	chr13	188638801	188780620	:	chr13:188638801-188780620
	chr13	188638801	188878205	:	chr13:188638801-188878205
	chr13	188638801	188906506	:	chr13:188638801-188906506
CNV387	chr13	190490787	190649739	:	chr13:190490787-190649739
	chr13	190544396	190649739	:	chr13:190544396-190649739
	chr13	190544396	190742109	:	chr13:190544396-190742109
	chr13	190593689	190649739	:	chr13:190593689-190649739
CNV388	chr13	197265635	197373950	:	chr13:197265635-197373950
CNV389	chr13	198288173	198378920	:	chr13:198288173-198378920
CNV390	chr13	200623145	200836718	:	chr13:200623145-200836718
CNV391	chr13	206260602	206424312	:	chr13:206260602-206424312
CNV392	chr13	213446014	213545042	:	chr13:213446014-213545042
CNV393	chr13	214051182	214145454	:	chr13:214051182-214145454
CNV394	chr13	214321039	214441381	:	chr13:214321039-214441381
CNV395	chr13	214555116	214616149	:	chr13:214555116-214616149
	chr13	214571528	214973846	:	chr13:214571528-214973846
	chr13	214571528	215030086	:	chr13:214571528-215030086
	chr13	214571528	215188154	:	chr13:214571528-215188154
	chr13	214911346	215030086	:	chr13:214911346-215030086
	chr13	214911346	215188154	:	chr13:214911346-215188154
CNV396	chr13	215695832	215936425	:	chr13:215695832-215936425
	chr13	215750951	215936425	:	chr13:215750951-215936425
CNV397	chr14	592083	647506	:	chr14:592083-647506
	chr14	592083	873585	:	chr14:592083-873585
CNV398	chr14	2742319	2852561	:	chr14:2742319-2852561
	chr14	2742319	2865914	:	chr14:2742319-2865914
CNV399	chr14	3287652	3557219	:	chr14:3287652-3557219
CNV400	chr14	3474007	3557219	:	chr14:3474007-3557219
CNV401	chr14	4117715	4225563	:	chr14:4117715-4225563
	chr14	6606811	6694002	:	chr14:6606811-6694002
	chr14	6606811	6747693	:	chr14:6606811-6747693
	chr14	6661820	6747693	:	chr14:6661820-6747693
CNV402	chr14	7363912	7418622	:	chr14:7363912-7418622
CNV403	chr14	9598057	9714684	:	chr14:9598057-9714684
CNV404	chr14	11989764	12128887	:	chr14:11989764-12128887
	chr14	11989764	12229929	:	chr14:11989764-12229929
	chr14	12128887	12229929	:	chr14:12128887-12229929
CNV405	chr14	14829391	14922687	:	chr14:14829391-14922687
CNV406	chr14	17299442	17374883	:	chr14:17299442-17374883
CNV407	chr14	18052581	18116518	:	chr14:18052581-18116518
CNV408	chr14	20698075	20820863	:	chr14:20698075-20820863
CNV409	chr14	21157940	21214238	:	chr14:21157940-21214238
CNV410	chr14	46900923	46954938	:	chr14:46900923-46954938
CNV411	chr14	48731419	48962616	:	chr14:48731419-48962616
CNV412	chr14	50282254	50440156	:	chr14:50282254-50440156
CNV413	chr14	52390327	52507834	:	chr14:52390327-52507834
CNV414	chr14	53021844	53100973	:	chr14:53021844-53100973
CNV415	chr14	54680715	55103517	:	chr14:54680715-55103517
	chr14	54744215	54867498	:	chr14:54744215-54867498
	chr14	54744215	54890493	:	chr14:54744215-54890493
	chr14	54744215	55003669	:	chr14:54744215-55003669
	chr14	54744215	55057069	:	chr14:54744215-55057069
	chr14	54744215	55103517	:	chr14:54744215-55103517
	chr14	55003669	55103517	:	chr14:55003669-55103517
CNV416	chr14	57335272	57425367	:	chr14:57335272-57425367
CNV417	chr14	60260097	60447769	:	chr14:60260097-60447769
CNV418	chr14	71727282	71780726	:	chr14:71727282-71780726
CNV419	chr14	81099062	81222592	:	chr14:81099062-81222592
CNV420	chr14	89402153	89494786	:	chr14:89402153-89494786
	chr14	89433514	89494786	:	chr14:89433514-89494786
CNV421	chr14	92596732	92846405	:	chr14:92596732-92846405
	chr14	92714310	92846405	:	chr14:92714310-92846405
	chr14	92775622	92846405	:	chr14:92775622-92846405
CNV422	chr14	99757737	99814376	:	chr14:99757737-99814376
CNV423	chr14	101770612	102244897	:	chr14:101770612-102244897
CNV424	chr14	102629597	102728645	:	chr14:102629597-102728645
CNV425	chr14	103086988	103663341	:	chr14:103086988-103663341
CNV426	chr14	106744337	107057346	:	chr14:106744337-107057346
	chr14	107033485	107218916	:	chr14:107033485-107218916
CNV427	chr14	108155183	108220063	:	chr14:108155183-108220063
CNV428	chr14	110488052	110541284	:	chr14:110488052-110541284
CNV429	chr14	113074497	113136615	:	chr14:113074497-113136615
CNV430	chr14	115670478	115742329	:	chr14:115670478-115742329
CNV431	chr14	136868271	137021586	:	chr14:136868271-137021586
CNV432	chr14	137870875	138031007	:	chr14:137870875-138031007
	chr14	137895547	137953225	:	chr14:137895547-137953225
	chr14	137895547	137979007	:	chr14:137895547-137979007
	chr14	137895547	138031007	:	chr14:137895547-138031007
	chr14	137930060	138031007	:	chr14:137930060-138031007
	chr14	137953225	138031007	:	chr14:137953225-138031007
CNV433	chr14	138936993	138987380	:	chr14:138936993-138987380
CNV434	chr14	144588446	144818166	:	chr14:144588446-144818166
CNV435	chr14	146232609	146301674	:	chr14:146232609-146301674
CNV436	chr14	151979117	152519743	:	chr14:151979117-152519743
CNV437	chr15	955995	1047733	:	chr15:955995-1047733
CNV438	chr15	9256776	9315063	:	chr15:9256776-9315063
CNV439	chr15	13011787	13090159	:	chr15:13011787-13090159
CNV440	chr15	13727587	13800772	:	chr15:13727587-13800772
CNV441	chr15	13833344	14063398	:	chr15:13833344-14063398
CNV442	chr15	15115750	15242238	:	chr15:15115750-15242238
	chr15	15115750	15264676	:	chr15:15115750-15264676
	chr15	15115750	15286888	:	chr15:15115750-15286888
	chr15	15205947	15264676	:	chr15:15205947-15264676
	chr15	15264676	15336530	:	chr15:15264676-15336530
CNV443	chr15	17767215	17819850	:	chr15:17767215-17819850
CNV444	chr15	18321962	18443918	:	chr15:18321962-18443918
	chr15	18417308	18570351	:	chr15:18417308-18570351
CNV445	chr15	18898353	18998615	:	chr15:18898353-18998615
	chr15	18898353	19076645	:	chr15:18898353-19076645
	chr15	18898353	19122717	:	chr15:18898353-19122717
	chr15	18922814	18998615	:	chr15:18922814-18998615
CNV446	chr15	24082367	24182701	:	chr15:24082367-24182701
CNV447	chr15	26551247	26636494	:	chr15:26551247-26636494
CNV448	chr15	31248853	31561161	:	chr15:31248853-31561161
	chr15	31288724	31536216	:	chr15:31288724-31536216
	chr15	31288724	31670677	:	chr15:31288724-31670677
	chr15	31493333	31561161	:	chr15:31493333-31561161
	chr15	31493333	31616874	:	chr15:31493333-31616874
	chr15	31519100	31616874	:	chr15:31519100-31616874
	chr15	31536216	31616874	:	chr15:31536216-31616874
CNV449	chr15	37557147	37678374	:	chr15:37557147-37678374
CNV450	chr15	38053141	38140836	:	chr15:38053141-38140836
CNV451	chr15	73494751	73987697	:	chr15:73494751-73987697
CNV452	chr15	100549307	100600751	:	chr15:100549307-100600751
	chr15	100549307	100618897	:	chr15:100549307-100618897
	chr15	100583138	100681987	:	chr15:100583138-100681987
CNV453	chr15	109196356	109474833	:	chr15:109196356-109474833
	chr15	109305732	109474833	:	chr15:109305732-109474833
CNV454	chr15	114904751	114987540	:	chr15:114904751-114987540
CNV455	chr15	117243429	117434181	:	chr15:117243429-117434181
CNV456	chr15	120085758	120143023	:	chr15:120085758-120143023
	chr15	120100422	120257203	:	chr15:120100422-120257203
CNV457	chr15	126713626	126862449	:	chr15:126713626-126862449
CNV458	chr15	130955234	131083820	:	chr15:130955234-131083820
	chr15	130955234	131105330	:	chr15:130955234-131105330
	chr15	131030369	131083820	:	chr15:131030369-131083820
	chr15	131030369	131160221	:	chr15:131030369-131160221
CNV459	chr15	131870059	131996123	:	chr15:131870059-131996123
CNV460	chr15	134334621	134397712	:	chr15:134334621-134397712
CNV461	chr15	139144003	139219567	:	chr15:139144003-139219567
	chr15	139144003	139253731	:	chr15:139144003-139253731
CNV462	chr15	143675001	143775146	:	chr15:143675001-143775146
CNV463	chr15	145437903	145525519	:	chr15:145437903-145525519
CNV464	chr15	151968517	152024615	:	chr15:151968517-152024615
CNV465	chr16	1761311	2192302	:	chr16:1761311-2192302
	chr16	1761311	2214111	:	chr16:1761311-2214111
	chr16	2116914	2192302	:	chr16:2116914-2192302
	chr16	2116914	2214111	:	chr16:2116914-2214111
	chr16	2116914	2366658	:	chr16:2116914-2366658
CNV466	chr16	2586955	2781424	:	chr16:2586955-2781424
CNV467	chr16	2745009	3031072	:	chr16:2745009-3031072
	chr16	2745009	3052091	:	chr16:2745009-3052091
	chr16	2745009	3066542	:	chr16:2745009-3066542
	chr16	2745009	3167796	:	chr16:2745009-3167796
	chr16	2857289	2996993	:	chr16:2857289-2996993
	chr16	2857289	3031072	:	chr16:2857289-3031072
	chr16	2969087	3066542	:	chr16:2969087-3066542
	chr16	3710908	3770806	:	chr16:3710908-3770806
CNV468	chr16	7028854	7109987	:	chr16:7028854-7109987
CNV469	chr16	7555642	7700720	:	chr16:7555642-7700720
CNV470	chr16	15245636	15432889	:	chr16:15245636-15432889
	chr16	15245636	15519203	:	chr16:15245636-15519203
CNV471	chr16	15711247	16006121	:	chr16:15711247-16006121
	chr16	15911006	16006121	:	chr16:15911006-16006121
CNV472	chr16	20940967	21011283	:	chr16:20940967-21011283
CNV473	chr16	41100070	41257150	:	chr16:41100070-41257150
CNV474	chr16	41790806	42082484	:	chr16:41790806-42082484
CNV475	chr16	44362264	44429692	:	chr16:44362264-44429692
CNV476	chr16	47536798	47650300	:	chr16:47536798-47650300
CNV477	chr16	55691446	55767594	:	chr16:55691446-55767594
	chr16	55691446	55879762	:	chr16:55691446-55879762
CNV478	chr16	65078151	65354148	:	chr16:65078151-65354148
	chr16	65078151	65533148	:	chr16:65078151-65533148
	chr16	65216349	65354148	:	chr16:65216349-65354148
	chr16	65216349	65533148	:	chr16:65216349-65533148
	chr16	65216349	65636831	:	chr16:65216349-65636831
	chr16	65354148	65533148	:	chr16:65354148-65533148
	chr16	65354148	65567650	:	chr16:65354148-65567650
	chr16	65517323	65636831	:	chr16:65517323-65636831
	chr16	65517323	65804465	:	chr16:65517323-65804465
CNV479	chr16	71265863	71347260	:	chr16:71265863-71347260
CNV480	chr16	71439338	71531492	:	chr16:71439338-71531492
	chr16	71439338	71676371	:	chr16:71439338-71676371
	chr16	71439338	71769895	:	chr16:71439338-71769895
	chr16	71439338	71818822	:	chr16:71439338-71818822
	chr16	71439338	71895853	:	chr16:71439338-71895853
	chr16	71462099	71638433	:	chr16:71462099-71638433
	chr16	71462099	71676371	:	chr16:71462099-71676371
	chr16	71531492	71601636	:	chr16:71531492-71601636
	chr16	71531492	71676371	:	chr16:71531492-71676371
	chr16	71531492	71769895	:	chr16:71531492-71769895
	chr16	71531492	71818822	:	chr16:71531492-71818822
	chr16	71569562	71638433	:	chr16:71569562-71638433
CNV481	chr16	72978205	73071316	:	chr16:72978205-73071316
CNV482	chr16	79310320	79601155	:	chr16:79310320-79601155
CNV483	chr17	435637	541344	:	chr17:435637-541344
	chr17	435637	3153062	:	chr17:435637-3153062
	chr17	435637	6079617	:	chr17:435637-6079617
	chr17	1452157	1533768	:	chr17:1452157-1533768
	chr17	1481638	2090750	:	chr17:1481638-2090750
	chr17	3389007	5812636	:	chr17:3389007-5812636
	chr17	4491131	6079617	:	chr17:4491131-6079617
CNV484	chr17	6267307	6420022	:	chr17:6267307-6420022
CNV485	chr17	7070964	7170537	:	chr17:7070964-7170537
CNV486	chr17	8246800	8378945	:	chr17:8246800-8378945
CNV487	chr17	8838964	9137676	:	chr17:8838964-9137676
	chr17	8862441	8987674	:	chr17:8862441-8987674
CNV488	chr17	9863762	9921867	:	chr17:9863762-9921867
CNV489	chr17	10087010	10276748	:	chr17:10087010-10276748
CNV490	chr17	14437528	14689234	:	chr17:14437528-14689234
CNV491	chr17	16688125	16929710	:	chr17:16688125-16929710
CNV492	chr17	21951279	22183010	:	chr17:21951279-22183010
	chr17	22064902	22183010	:	chr17:22064902-22183010
CNV493	chr17	33090432	33159699	:	chr17:33090432-33159699
	chr17	33090432	33305459	:	chr17:33090432-33305459
CNV494	chr17	34032332	34098244	:	chr17:34032332-34098244
CNV495	chr17	34611338	34690661	:	chr17:34611338-34690661
	chr17	34611338	34725793	:	chr17:34611338-34725793
CNV496	chr17	37195298	37270121	:	chr17:37195298-37270121
CNV497	chr17	39427256	39541102	:	chr17:39427256-39541102
CNV498	chr17	39723338	39821145	:	chr17:39723338-39821145
	chr17	39821145	39890962	:	chr17:39821145-39890962
CNV499	chr17	42130999	42270757	:	chr17:42130999-42270757
CNV500	chr17	55266286	55420280	:	chr17:55266286-55420280
CNV501	chr17	61918740	62029593	:	chr17:61918740-62029593
	chr17	61978820	62050089	:	chr17:61978820-62050089
	chr17	61978820	62154426	:	chr17:61978820-62154426
CNV502	chr17	62460256	62556386	:	chr17:62460256-62556386
	chr17	62503507	62556386	:	chr17:62503507-62556386
	chr17	62503507	62582882	:	chr17:62503507-62582882
CNV503	chr18	3142699	3289940	:	chr18:3142699-3289940
CNV504	chr18	3346636	3457161	:	chr18:3346636-3457161
CNV505	chr18	27001689	32149496	:	chr18:27001689-32149496
	chr18	28020704	28121767	:	chr18:28020704-28121767
CNV506	chr18	37613752	37898987	:	chr18:37613752-37898987
	chr18	37825612	37898987	:	chr18:37825612-37898987
	chr18	37825612	37942900	:	chr18:37825612-37942900
CNV507	chr18	41863317	42030856	:	chr18:41863317-42030856
CNV508	chr18	53821231	54010221	:	chr18:53821231-54010221
	chr18	53852045	54010221	:	chr18:53852045-54010221
	chr18	53956586	54010221	:	chr18:53956586-54010221
	chr18	53956586	54075324	:	chr18:53956586-54075324
