# Supplementary material for: A comprehensive survey of copy number variation in 18 diverse pig populations and identification of candidate copy number variable genes associated with complex traits
Source: BMC Genomics. 2012 Dec 27;13:733. doi: 10.1186/1471-2164-13-733 (PMC3543711; doi:10.1186/1471-2164-13-733)
Supplement: Additional file 4 — Table S2. The distribution of CNVs and CNVRs in each of 18 diverse populations. [file 1471-2164-13-733-S4.xlsx]

## Sheet: Table S2
Table S2. The distribution of CNVs and CNVRs in each of 18 populations
CNVR	start	end	chromosome of CNV	start	end	length (bp)	White Duroc × Erhualian	Bamaxiang × Erhualian F2 intercross	Rongchang × Erhualian	Shazilin × Erhualian	Tongcheng × Erhualian F2 intercross	Erhualian	Dongshan	Duroc	White Duroc	Jinhua	Minzhu	Nanchang Wild Boar	Rongchang	Bamaxiang	Shanggao Two-End-Black	Sutai	Shazilin	Tongcheng
CNVR1	3189426	3282730	chr1	3189426	3282730	93304	#N/A	gain	#N/A	#N/A	gain	#N/A	#N/A	#N/A	#N/A	#N/A	#N/A	#N/A	gain	#N/A	#N/A	#N/A	#N/A	#N/A
CNVR2	7288741	7436591	chr1	7288741	7350254	61513	#N/A	#N/A	#N/A	loss	#N/A	#N/A	#N/A	#N/A	#N/A	#N/A	#N/A	#N/A	#N/A	#N/A	#N/A	#N/A	#N/A	#N/A
			chr1	7310289	7410249	99960	loss	#N/A	#N/A	#N/A	#N/A	#N/A	#N/A	#N/A	#N/A	#N/A	#N/A	#N/A	#N/A	#N/A	#N/A	#N/A	#N/A	#N/A
			chr1	7310289	7436591	126302	loss	#N/A	#N/A	#N/A	#N/A	#N/A	loss	#N/A	#N/A	#N/A	#N/A	#N/A	#N/A	#N/A	#N/A	#N/A	#N/A	#N/A
CNVR3	9569872	9622704	chr1	9569872	9622704	52832	loss	#N/A	#N/A	#N/A	#N/A	#N/A	#N/A	loss	#N/A	#N/A	#N/A	#N/A	#N/A	#N/A	#N/A	#N/A	#N/A	#N/A
CNVR4	11181248	11261185	chr1	11181248	11261185	79937	#N/A	#N/A	#N/A	#N/A	loss	#N/A	#N/A	#N/A	#N/A	#N/A	#N/A	#N/A	#N/A	#N/A	#N/A	#N/A	#N/A	#N/A
CNVR5	20463826	20867366	chr1	20463826	20536004	72178	#N/A	#N/A	#N/A	#N/A	#N/A	#N/A	#N/A	#N/A	#N/A	loss	#N/A	#N/A	#N/A	#N/A	#N/A	loss	loss	#N/A
			chr1	20484769	20867366	382597	#N/A	#N/A	#N/A	#N/A	#N/A	#N/A	#N/A	#N/A	#N/A	loss	#N/A	#N/A	#N/A	#N/A	#N/A	#N/A	#N/A	#N/A
CNVR6	25730080	25822112	chr1	25730080	25822112	92032	gain	#N/A	#N/A	#N/A	#N/A	#N/A	#N/A	#N/A	#N/A	#N/A	#N/A	#N/A	#N/A	#N/A	#N/A	#N/A	#N/A	#N/A
CNVR7	34437536	34735325	chr1	34437536	34735325	297789	loss	#N/A	#N/A	#N/A	#N/A	#N/A	#N/A	#N/A	#N/A	#N/A	#N/A	#N/A	#N/A	#N/A	#N/A	#N/A	#N/A	#N/A
CNVR8	40645077	40795695	chr1	40645077	40795695	150618	loss	#N/A	#N/A	#N/A	#N/A	#N/A	#N/A	#N/A	#N/A	#N/A	#N/A	#N/A	#N/A	#N/A	#N/A	#N/A	#N/A	#N/A
CNVR9	46028574	46197863	chr1	46028574	46139189	110615	#N/A	loss	loss	loss	loss	#N/A	#N/A	#N/A	#N/A	loss	#N/A	#N/A	#N/A	#N/A	#N/A	#N/A	#N/A	#N/A
			chr1	46028574	46197863	169289	#N/A	#N/A	#N/A	#N/A	#N/A	#N/A	#N/A	#N/A	#N/A	loss	#N/A	#N/A	#N/A	#N/A	#N/A	#N/A	#N/A	#N/A
			chr1	46059713	46139189	79476	#N/A	#N/A	#N/A	loss	loss	#N/A	#N/A	#N/A	#N/A	#N/A	#N/A	#N/A	#N/A	#N/A	#N/A	#N/A	#N/A	#N/A
CNVR10	48913544	48997120	chr1	48913544	48997120	83576	gain/loss	#N/A	#N/A	#N/A	#N/A	loss	#N/A	#N/A	#N/A	#N/A	#N/A	#N/A	#N/A	#N/A	#N/A	#N/A	#N/A	#N/A
CNVR11	51671808	52093058	chr1	51671808	52017496	345688	#N/A	#N/A	#N/A	#N/A	#N/A	#N/A	#N/A	#N/A	#N/A	#N/A	#N/A	#N/A	loss	#N/A	#N/A	#N/A	#N/A	#N/A
			chr1	51998764	52093058	94294	#N/A	#N/A	#N/A	loss	#N/A	#N/A	#N/A	#N/A	#N/A	#N/A	#N/A	#N/A	#N/A	#N/A	#N/A	#N/A	#N/A	#N/A
CNVR12	52884774	52958755	chr1	52884774	52958755	73981	gain	#N/A	#N/A	#N/A	#N/A	#N/A	#N/A	#N/A	#N/A	#N/A	#N/A	#N/A	#N/A	#N/A	#N/A	#N/A	#N/A	#N/A
CNVR13	57421664	57625861	chr1	57421664	57625861	204197	loss	#N/A	loss	#N/A	#N/A	loss	#N/A	#N/A	#N/A	loss	#N/A	#N/A	#N/A	#N/A	#N/A	#N/A	#N/A	#N/A
			chr1	57449894	57625861	175967	loss	#N/A	#N/A	#N/A	#N/A	loss	#N/A	#N/A	#N/A	#N/A	#N/A	#N/A	#N/A	#N/A	#N/A	#N/A	#N/A	#N/A
			chr1	57506772	57625861	119089	#N/A	#N/A	#N/A	#N/A	#N/A	#N/A	#N/A	loss	#N/A	#N/A	#N/A	#N/A	#N/A	#N/A	#N/A	#N/A	#N/A	#N/A
CNVR14	59244511	59789227	chr1	59244511	59342337	97826	#N/A	#N/A	#N/A	#N/A	#N/A	#N/A	#N/A	#N/A	#N/A	#N/A	#N/A	#N/A	#N/A	loss	#N/A	#N/A	#N/A	#N/A
			chr1	59316715	59789227	472512	#N/A	#N/A	#N/A	#N/A	#N/A	#N/A	#N/A	#N/A	#N/A	loss	#N/A	#N/A	#N/A	#N/A	#N/A	#N/A	#N/A	#N/A
			chr1	59551231	59789227	237996	#N/A	#N/A	#N/A	#N/A	#N/A	#N/A	#N/A	#N/A	#N/A	#N/A	#N/A	#N/A	#N/A	loss	#N/A	#N/A	#N/A	#N/A
CNVR15	66263343	66548538	chr1	66263343	66428628	165285	#N/A	#N/A	loss	#N/A	#N/A	#N/A	#N/A	#N/A	#N/A	#N/A	#N/A	#N/A	#N/A	#N/A	#N/A	#N/A	#N/A	#N/A
			chr1	66406380	66548538	142158	loss	loss	#N/A	#N/A	#N/A	#N/A	#N/A	#N/A	#N/A	#N/A	#N/A	#N/A	#N/A	#N/A	#N/A	#N/A	#N/A	#N/A
CNVR16	67334294	67458584	chr1	67334294	67458584	124290	#N/A	#N/A	#N/A	loss	#N/A	#N/A	#N/A	#N/A	#N/A	#N/A	#N/A	#N/A	#N/A	#N/A	#N/A	#N/A	#N/A	#N/A
CNVR17	69223005	70243865	chr1	69223005	70243865	1020860	loss	#N/A	#N/A	#N/A	#N/A	#N/A	#N/A	#N/A	#N/A	#N/A	#N/A	#N/A	#N/A	#N/A	#N/A	#N/A	#N/A	#N/A
			chr1	69552297	69760732	208435	gain	#N/A	#N/A	#N/A	#N/A	#N/A	#N/A	#N/A	#N/A	#N/A	#N/A	#N/A	#N/A	#N/A	#N/A	#N/A	#N/A	#N/A
CNVR18	77798848	78061517	chr1	77798848	78061517	262669	#N/A	#N/A	#N/A	loss	#N/A	#N/A	#N/A	#N/A	#N/A	#N/A	#N/A	#N/A	#N/A	#N/A	#N/A	#N/A	#N/A	#N/A
CNVR19	82273833	82335564	chr1	82273833	82335564	61731	loss	#N/A	#N/A	#N/A	#N/A	#N/A	#N/A	#N/A	#N/A	#N/A	#N/A	#N/A	#N/A	#N/A	#N/A	#N/A	#N/A	#N/A
CNVR20	84007856	84360641	chr1	84007856	84360641	352785	#N/A	#N/A	#N/A	#N/A	#N/A	#N/A	#N/A	loss	#N/A	#N/A	#N/A	#N/A	#N/A	#N/A	#N/A	#N/A	#N/A	#N/A
CNVR21	92347854	100449909	chr1	92347854	92478641	130787	gain	#N/A	#N/A	#N/A	#N/A	#N/A	#N/A	#N/A	#N/A	#N/A	#N/A	#N/A	#N/A	#N/A	#N/A	#N/A	#N/A	#N/A
			chr1	92409970	92478641	68671	gain	#N/A	#N/A	#N/A	#N/A	#N/A	#N/A	#N/A	#N/A	#N/A	#N/A	#N/A	#N/A	#N/A	#N/A	#N/A	#N/A	#N/A
			chr1	93363871	93506685	142814	#N/A	#N/A	#N/A	#N/A	#N/A	#N/A	#N/A	loss	#N/A	#N/A	#N/A	#N/A	#N/A	#N/A	#N/A	#N/A	#N/A	#N/A
			chr1	100297114	100449909	152795	#N/A	#N/A	#N/A	#N/A	#N/A	#N/A	#N/A	#N/A	#N/A	#N/A	#N/A	loss	#N/A	#N/A	#N/A	#N/A	#N/A	#N/A
CNVR22	102125744	102290540	chr1	102125744	102290540	164796	#N/A	#N/A	#N/A	#N/A	#N/A	#N/A	#N/A	#N/A	#N/A	#N/A	#N/A	#N/A	#N/A	loss	loss	#N/A	#N/A	loss
			chr1	102146358	102290540	144182	#N/A	#N/A	#N/A	#N/A	#N/A	#N/A	#N/A	#N/A	#N/A	#N/A	#N/A	#N/A	#N/A	loss	#N/A	#N/A	#N/A	#N/A
CNVR23	109280791	109597972	chr1	109280791	109597972	317181	#N/A	#N/A	#N/A	#N/A	#N/A	#N/A	#N/A	loss	#N/A	#N/A	#N/A	#N/A	#N/A	#N/A	#N/A	#N/A	#N/A	#N/A
CNVR24	117404197	117678551	chr1	117404197	117678551	274354	#N/A	#N/A	#N/A	#N/A	#N/A	#N/A	#N/A	loss	#N/A	#N/A	#N/A	#N/A	#N/A	#N/A	#N/A	#N/A	#N/A	#N/A
CNVR25	138456206	138510729	chr1	138456206	138510729	54523	loss	#N/A	#N/A	#N/A	#N/A	#N/A	#N/A	#N/A	#N/A	#N/A	#N/A	#N/A	#N/A	#N/A	#N/A	#N/A	#N/A	#N/A
CNVR26	158674631	158809805	chr1	158674631	158809805	135174	loss	#N/A	#N/A	#N/A	#N/A	#N/A	#N/A	#N/A	#N/A	#N/A	loss	#N/A	#N/A	#N/A	#N/A	#N/A	#N/A	#N/A
CNVR27	162976215	163064944	chr1	162976215	163049345	73130	loss	#N/A	#N/A	#N/A	#N/A	#N/A	#N/A	#N/A	#N/A	loss	#N/A	#N/A	#N/A	#N/A	#N/A	#N/A	#N/A	#N/A
			chr1	162976215	163064944	88729	loss	#N/A	#N/A	#N/A	#N/A	#N/A	#N/A	#N/A	#N/A	#N/A	#N/A	#N/A	#N/A	#N/A	#N/A	#N/A	#N/A	#N/A
CNVR28	172101967	172748312	chr1	172101967	172748312	646345	#N/A	#N/A	#N/A	#N/A	#N/A	#N/A	#N/A	#N/A	#N/A	#N/A	#N/A	#N/A	#N/A	#N/A	#N/A	loss	#N/A	#N/A
			chr1	172122358	172248961	126603	#N/A	loss	#N/A	#N/A	#N/A	#N/A	#N/A	#N/A	#N/A	#N/A	#N/A	#N/A	#N/A	#N/A	#N/A	#N/A	#N/A	#N/A
			chr1	172136833	172248961	112128	#N/A	#N/A	#N/A	loss	loss	#N/A	#N/A	#N/A	#N/A	#N/A	#N/A	#N/A	#N/A	#N/A	#N/A	#N/A	#N/A	loss
CNVR29	175226043	175320914	chr1	175226043	175320914	94871	gain	#N/A	#N/A	#N/A	#N/A	#N/A	#N/A	#N/A	#N/A	#N/A	#N/A	#N/A	#N/A	#N/A	#N/A	#N/A	#N/A	#N/A
CNVR30	192734647	192978414	chr1	192734647	192820604	85957	gain	#N/A	#N/A	#N/A	#N/A	#N/A	#N/A	#N/A	#N/A	#N/A	#N/A	#N/A	#N/A	#N/A	#N/A	#N/A	#N/A	#N/A
			chr1	192734647	192978414	243767	gain	gain	#N/A	loss	#N/A	#N/A	#N/A	#N/A	#N/A	loss	#N/A	#N/A	#N/A	#N/A	#N/A	#N/A	#N/A	#N/A
CNVR31	193873995	194258004	chr1	193873995	194258004	384009	#N/A	#N/A	#N/A	#N/A	#N/A	#N/A	#N/A	#N/A	#N/A	#N/A	#N/A	#N/A	loss	#N/A	#N/A	#N/A	#N/A	#N/A
CNVR32	202186717	202238343	chr1	202186717	202238343	51626	loss	#N/A	#N/A	#N/A	#N/A	#N/A	#N/A	#N/A	#N/A	#N/A	#N/A	#N/A	#N/A	#N/A	#N/A	#N/A	#N/A	#N/A
CNVR33	206038795	206265866	chr1	206038795	206239027	200232	loss	#N/A	#N/A	loss	loss	#N/A	#N/A	#N/A	#N/A	#N/A	#N/A	#N/A	#N/A	#N/A	loss	#N/A	#N/A	#N/A
			chr1	206038795	206265866	227071	loss	#N/A	#N/A	loss	#N/A	#N/A	#N/A	#N/A	#N/A	#N/A	#N/A	#N/A	#N/A	#N/A	#N/A	#N/A	#N/A	#N/A
			chr1	206150743	206265866	115123	loss	#N/A	#N/A	#N/A	#N/A	#N/A	#N/A	#N/A	#N/A	#N/A	#N/A	#N/A	#N/A	#N/A	#N/A	#N/A	#N/A	#N/A
CNVR34	219857954	219966680	chr1	219857954	219966680	108726	gain	#N/A	#N/A	#N/A	#N/A	#N/A	#N/A	#N/A	#N/A	#N/A	#N/A	#N/A	#N/A	#N/A	#N/A	#N/A	#N/A	#N/A
CNVR35	241074745	241169954	chr1	241074745	241169954	95209	#N/A	#N/A	#N/A	#N/A	#N/A	#N/A	#N/A	loss	#N/A	#N/A	#N/A	#N/A	#N/A	#N/A	#N/A	#N/A	#N/A	#N/A
CNVR36	249789892	250350357	chr1	249789892	250350357	560465	#N/A	#N/A	#N/A	#N/A	#N/A	#N/A	#N/A	loss	#N/A	#N/A	#N/A	#N/A	#N/A	#N/A	#N/A	#N/A	#N/A	#N/A
			chr1	250018705	250161091	142386	loss	#N/A	#N/A	#N/A	#N/A	#N/A	#N/A	#N/A	#N/A	#N/A	#N/A	#N/A	#N/A	#N/A	#N/A	#N/A	#N/A	#N/A
			chr1	250018705	250282954	264249	loss	#N/A	#N/A	#N/A	#N/A	#N/A	#N/A	#N/A	#N/A	#N/A	#N/A	#N/A	#N/A	#N/A	#N/A	#N/A	#N/A	#N/A
			chr1	250130242	250282954	152712	loss	#N/A	#N/A	#N/A	#N/A	#N/A	#N/A	#N/A	#N/A	#N/A	#N/A	#N/A	#N/A	#N/A	#N/A	#N/A	#N/A	#N/A
CNVR37	252313042	252728896	chr1	252313042	252728896	415854	loss	#N/A	#N/A	#N/A	#N/A	#N/A	#N/A	#N/A	#N/A	#N/A	#N/A	#N/A	#N/A	#N/A	#N/A	#N/A	#N/A	#N/A
CNVR38	257779227	257848098	chr1	257779227	257848098	68871	#N/A	#N/A	gain	#N/A	#N/A	#N/A	#N/A	#N/A	#N/A	#N/A	#N/A	#N/A	#N/A	#N/A	#N/A	#N/A	#N/A	#N/A
CNVR39	261612459	261879538	chr1	261612459	261879538	267079	#N/A	#N/A	#N/A	#N/A	#N/A	#N/A	#N/A	#N/A	#N/A	#N/A	#N/A	#N/A	#N/A	#N/A	#N/A	loss	#N/A	#N/A
			chr1	261759054	261879538	120484	#N/A	#N/A	#N/A	#N/A	#N/A	#N/A	#N/A	loss	#N/A	#N/A	#N/A	#N/A	#N/A	#N/A	#N/A	#N/A	#N/A	#N/A
CNVR40	264047505	264198063	chr1	264047505	264198063	150558	loss	#N/A	#N/A	#N/A	#N/A	#N/A	#N/A	#N/A	#N/A	#N/A	#N/A	#N/A	#N/A	#N/A	#N/A	#N/A	#N/A	#N/A
CNVR41	267977629	268124492	chr1	267977629	268097808	120179	#N/A	#N/A	#N/A	#N/A	#N/A	#N/A	#N/A	#N/A	#N/A	#N/A	loss	loss	#N/A	#N/A	#N/A	#N/A	#N/A	#N/A
			chr1	268014122	268097808	83686	loss	#N/A	#N/A	#N/A	#N/A	#N/A	#N/A	#N/A	#N/A	#N/A	#N/A	#N/A	#N/A	#N/A	#N/A	#N/A	#N/A	#N/A
			chr1	268046603	268097808	51205	loss	loss	loss	loss	loss	loss	loss	#N/A	#N/A	#N/A	#N/A	#N/A	loss	#N/A	#N/A	#N/A	#N/A	#N/A
			chr1	268046603	268124492	77889	loss	#N/A	#N/A	#N/A	#N/A	#N/A	#N/A	#N/A	#N/A	#N/A	#N/A	#N/A	#N/A	loss	#N/A	#N/A	#N/A	#N/A
CNVR42	272760898	273060114	chr1	272760898	273060114	299216	#N/A	#N/A	#N/A	#N/A	#N/A	#N/A	#N/A	#N/A	#N/A	loss	#N/A	#N/A	#N/A	#N/A	#N/A	#N/A	#N/A	#N/A
CNVR43	275263478	275354296	chr1	275263478	275354296	90818	#N/A	#N/A	#N/A	#N/A	#N/A	#N/A	#N/A	loss	#N/A	#N/A	#N/A	#N/A	#N/A	#N/A	#N/A	#N/A	#N/A	#N/A
CNVR44	278639334	278768504	chr1	278639334	278768504	129170	gain	#N/A	#N/A	#N/A	#N/A	#N/A	#N/A	#N/A	#N/A	#N/A	#N/A	#N/A	#N/A	#N/A	#N/A	#N/A	#N/A	#N/A
CNVR45	281690882	281777220	chr1	281690882	281777220	86338	#N/A	#N/A	#N/A	#N/A	#N/A	loss	#N/A	#N/A	#N/A	#N/A	#N/A	#N/A	#N/A	#N/A	#N/A	#N/A	#N/A	#N/A
CNVR46	283508465	283864264	chr1	283508465	283864264	355799	#N/A	#N/A	#N/A	#N/A	#N/A	loss	#N/A	loss	#N/A	#N/A	#N/A	#N/A	#N/A	#N/A	#N/A	#N/A	#N/A	#N/A
			chr1	283667732	283864264	196532	#N/A	#N/A	#N/A	#N/A	#N/A	#N/A	#N/A	loss	loss	#N/A	#N/A	#N/A	#N/A	#N/A	#N/A	#N/A	#N/A	#N/A
CNVR47	284386253	284552738	chr1	284386253	284486575	100322	gain	#N/A	#N/A	#N/A	#N/A	#N/A	#N/A	#N/A	#N/A	#N/A	#N/A	#N/A	#N/A	#N/A	#N/A	#N/A	#N/A	#N/A
			chr1	284386253	284552738	166485	#N/A	#N/A	#N/A	#N/A	#N/A	#N/A	#N/A	#N/A	#N/A	#N/A	#N/A	#N/A	gain	#N/A	#N/A	#N/A	#N/A	#N/A
			chr1	284443528	284552738	109210	gain/loss	#N/A	#N/A	#N/A	#N/A	#N/A	#N/A	#N/A	#N/A	#N/A	#N/A	#N/A	gain	#N/A	#N/A	#N/A	#N/A	#N/A
			chr1	284478293	284552738	74445	#N/A	gain	#N/A	#N/A	#N/A	#N/A	#N/A	#N/A	#N/A	#N/A	#N/A	#N/A	#N/A	#N/A	#N/A	#N/A	#N/A	#N/A
CNVR48	285891436	286007661	chr1	285891436	286007661	116225	#N/A	#N/A	#N/A	#N/A	#N/A	#N/A	#N/A	#N/A	#N/A	#N/A	#N/A	loss	#N/A	#N/A	#N/A	#N/A	#N/A	#N/A
CNVR49	293812537	293991451	chr1	293812537	293949956	137419	#N/A	#N/A	#N/A	#N/A	#N/A	#N/A	gain	#N/A	#N/A	#N/A	#N/A	#N/A	#N/A	#N/A	#N/A	#N/A	#N/A	#N/A
			chr1	293909417	293991451	82034	#N/A	#N/A	#N/A	#N/A	#N/A	#N/A	#N/A	#N/A	#N/A	#N/A	#N/A	#N/A	gain	#N/A	#N/A	#N/A	#N/A	#N/A
CNVR50	294821198	295462741	chr1	294821198	295288944	467746	gain	#N/A	gain	gain	#N/A	#N/A	#N/A	#N/A	#N/A	#N/A	#N/A	#N/A	#N/A	#N/A	#N/A	#N/A	#N/A	#N/A
			chr1	294847563	294985750	138187	loss	#N/A	#N/A	#N/A	#N/A	#N/A	#N/A	#N/A	#N/A	#N/A	#N/A	#N/A	#N/A	#N/A	#N/A	#N/A	#N/A	#N/A
			chr1	294985750	295288944	303194	gain	#N/A	#N/A	#N/A	#N/A	#N/A	#N/A	#N/A	#N/A	#N/A	#N/A	#N/A	#N/A	#N/A	#N/A	#N/A	#N/A	#N/A
			chr1	294985750	295462741	476991	#N/A	#N/A	#N/A	#N/A	#N/A	gain	#N/A	#N/A	#N/A	#N/A	gain	#N/A	#N/A	#N/A	#N/A	#N/A	#N/A	#N/A
			chr1	295241692	295462741	221049	gain	#N/A	gain	#N/A	#N/A	gain	#N/A	#N/A	#N/A	#N/A	#N/A	#N/A	gain	#N/A	#N/A	#N/A	#N/A	#N/A
CNVR51	295676469	297172866	chr1	295676469	295976006	299537	#N/A	#N/A	#N/A	loss	#N/A	#N/A	#N/A	#N/A	#N/A	#N/A	#N/A	#N/A	#N/A	#N/A	#N/A	#N/A	#N/A	#N/A
			chr1	295732211	296059689	327478	gain	#N/A	#N/A	#N/A	#N/A	#N/A	#N/A	#N/A	#N/A	#N/A	#N/A	#N/A	#N/A	#N/A	#N/A	#N/A	#N/A	#N/A
			chr1	295777997	296059689	281692	#N/A	gain	gain	#N/A	#N/A	#N/A	#N/A	#N/A	#N/A	#N/A	#N/A	#N/A	gain	#N/A	#N/A	#N/A	#N/A	#N/A
			chr1	295837764	296266098	428334	#N/A	#N/A	#N/A	loss	#N/A	#N/A	#N/A	#N/A	#N/A	#N/A	#N/A	#N/A	#N/A	#N/A	#N/A	#N/A	#N/A	#N/A
			chr1	295976006	296059689	83683	#N/A	#N/A	#N/A	#N/A	#N/A	#N/A	#N/A	#N/A	#N/A	#N/A	#N/A	#N/A	gain	#N/A	#N/A	#N/A	#N/A	#N/A
			chr1	295976006	296266098	290092	#N/A	#N/A	loss	#N/A	#N/A	#N/A	#N/A	#N/A	#N/A	#N/A	#N/A	#N/A	#N/A	#N/A	#N/A	#N/A	#N/A	#N/A
			chr1	296240370	296461073	220703	loss	#N/A	loss	loss	#N/A	#N/A	#N/A	#N/A	#N/A	#N/A	#N/A	#N/A	#N/A	#N/A	#N/A	#N/A	#N/A	#N/A
			chr1	296440716	296533542	92826	#N/A	#N/A	#N/A	gain	#N/A	#N/A	#N/A	#N/A	#N/A	#N/A	#N/A	#N/A	#N/A	#N/A	#N/A	#N/A	#N/A	#N/A
			chr1	296440716	296616443	175727	#N/A	#N/A	#N/A	#N/A	#N/A	#N/A	#N/A	#N/A	#N/A	#N/A	#N/A	#N/A	#N/A	loss	#N/A	#N/A	#N/A	#N/A
			chr1	296440716	296747604	306888	#N/A	#N/A	#N/A	gain	gain	#N/A	#N/A	#N/A	#N/A	#N/A	#N/A	#N/A	#N/A	#N/A	#N/A	#N/A	#N/A	#N/A
			chr1	296440716	296787813	347097	#N/A	#N/A	#N/A	gain	#N/A	#N/A	#N/A	#N/A	#N/A	#N/A	#N/A	#N/A	#N/A	#N/A	#N/A	#N/A	#N/A	#N/A
			chr1	296440716	296809518	368802	#N/A	#N/A	#N/A	#N/A	gain	#N/A	#N/A	#N/A	#N/A	#N/A	#N/A	#N/A	#N/A	#N/A	#N/A	#N/A	#N/A	#N/A
			chr1	296461073	296809518	348445	#N/A	#N/A	#N/A	gain	#N/A	#N/A	#N/A	#N/A	#N/A	#N/A	#N/A	#N/A	#N/A	#N/A	#N/A	#N/A	#N/A	#N/A
			chr1	296533542	296616443	82901	#N/A	#N/A	#N/A	#N/A	#N/A	#N/A	#N/A	#N/A	#N/A	#N/A	#N/A	#N/A	loss	#N/A	#N/A	#N/A	#N/A	#N/A
			chr1	296533542	296787813	254271	#N/A	#N/A	#N/A	#N/A	#N/A	#N/A	gain	#N/A	#N/A	#N/A	#N/A	#N/A	#N/A	#N/A	#N/A	#N/A	#N/A	#N/A
			chr1	296533542	296809518	275976	#N/A	#N/A	#N/A	gain	#N/A	#N/A	#N/A	#N/A	#N/A	#N/A	#N/A	#N/A	#N/A	#N/A	#N/A	#N/A	#N/A	#N/A
			chr1	296587785	296809518	221733	gain	#N/A	#N/A	#N/A	#N/A	#N/A	#N/A	#N/A	#N/A	#N/A	#N/A	#N/A	#N/A	#N/A	#N/A	#N/A	#N/A	#N/A
			chr1	296616443	296787813	171370	gain	#N/A	#N/A	#N/A	#N/A	#N/A	#N/A	#N/A	#N/A	#N/A	#N/A	#N/A	#N/A	#N/A	#N/A	#N/A	gain	#N/A
			chr1	296616443	296809518	193075	gain	#N/A	gain	#N/A	#N/A	#N/A	#N/A	#N/A	#N/A	#N/A	#N/A	#N/A	gain	#N/A	#N/A	gain	gain	#N/A
			chr1	296616443	296854248	237805	gain	#N/A	#N/A	#N/A	#N/A	#N/A	#N/A	#N/A	#N/A	#N/A	#N/A	#N/A	#N/A	#N/A	#N/A	#N/A	#N/A	#N/A
			chr1	296616443	297172866	556423	gain	#N/A	#N/A	#N/A	#N/A	#N/A	#N/A	#N/A	#N/A	#N/A	#N/A	#N/A	#N/A	#N/A	#N/A	#N/A	#N/A	#N/A
			chr1	296747604	296809518	61914	gain	gain	gain	gain	#N/A	#N/A	gain	#N/A	#N/A	#N/A	#N/A	gain	gain	gain	#N/A	gain	gain	gain
			chr1	296747604	296854248	106644	gain	#N/A	#N/A	#N/A	#N/A	#N/A	#N/A	#N/A	#N/A	#N/A	#N/A	#N/A	#N/A	#N/A	#N/A	#N/A	#N/A	#N/A
			chr1	296747604	297172866	425262	gain	#N/A	#N/A	#N/A	#N/A	#N/A	gain	#N/A	#N/A	#N/A	#N/A	#N/A	#N/A	#N/A	#N/A	#N/A	#N/A	#N/A
			chr1	296854248	297148442	294194	#N/A	#N/A	#N/A	#N/A	#N/A	#N/A	#N/A	#N/A	#N/A	#N/A	#N/A	#N/A	#N/A	loss	#N/A	#N/A	#N/A	#N/A
			chr1	297105049	297172866	67817	gain	#N/A	#N/A	#N/A	#N/A	#N/A	#N/A	#N/A	#N/A	#N/A	#N/A	#N/A	#N/A	#N/A	#N/A	#N/A	#N/A	#N/A
CNVR52	301616746	301911374	chr1	301616746	301720883	104137	#N/A	#N/A	#N/A	#N/A	#N/A	#N/A	#N/A	#N/A	#N/A	#N/A	#N/A	#N/A	#N/A	loss	#N/A	#N/A	#N/A	#N/A
			chr1	301616746	301750612	133866	loss	#N/A	#N/A	#N/A	#N/A	#N/A	#N/A	#N/A	#N/A	#N/A	#N/A	#N/A	#N/A	#N/A	#N/A	#N/A	#N/A	loss
			chr1	301699159	301911374	212215	#N/A	loss	#N/A	#N/A	#N/A	#N/A	#N/A	#N/A	#N/A	#N/A	#N/A	#N/A	#N/A	#N/A	#N/A	#N/A	#N/A	#N/A
			chr1	301750612	301911374	160762	#N/A	#N/A	#N/A	#N/A	#N/A	#N/A	#N/A	#N/A	#N/A	#N/A	#N/A	#N/A	#N/A	loss	#N/A	#N/A	#N/A	#N/A
CNVR53	302114766	302368593	chr1	302114766	302368593	253827	loss	#N/A	#N/A	#N/A	#N/A	#N/A	#N/A	#N/A	#N/A	#N/A	#N/A	#N/A	#N/A	#N/A	#N/A	#N/A	#N/A	#N/A
			chr1	302216638	302368593	151955	loss	#N/A	#N/A	#N/A	#N/A	#N/A	#N/A	#N/A	#N/A	#N/A	#N/A	#N/A	#N/A	#N/A	#N/A	#N/A	#N/A	#N/A
CNVR54	303916695	304359610	chr1	303886984	303984121	97137	#N/A	#N/A	#N/A	#N/A	#N/A	#N/A	#N/A	gain	#N/A	#N/A	#N/A	#N/A	#N/A	#N/A	#N/A	#N/A	#N/A	#N/A
			chr1	303916695	303984121	67426	gain	#N/A	#N/A	#N/A	#N/A	#N/A	#N/A	#N/A	#N/A	#N/A	#N/A	#N/A	#N/A	#N/A	#N/A	#N/A	#N/A	#N/A
			chr1	304255114	304341964	86850	gain	#N/A	#N/A	#N/A	#N/A	#N/A	#N/A	#N/A	#N/A	#N/A	#N/A	#N/A	#N/A	#N/A	#N/A	#N/A	#N/A	#N/A
			chr1	304255114	304359610	104496	gain	#N/A	#N/A	#N/A	#N/A	#N/A	#N/A	#N/A	#N/A	#N/A	#N/A	#N/A	#N/A	#N/A	#N/A	#N/A	#N/A	#N/A
CNVR55	307216272	307629453	chr1	307216272	307629453	413181	#N/A	#N/A	#N/A	loss	#N/A	#N/A	#N/A	#N/A	#N/A	#N/A	#N/A	#N/A	#N/A	#N/A	#N/A	#N/A	#N/A	#N/A
CNVR56	308247592	308436938	chr1	308247592	308436938	189346	#N/A	#N/A	#N/A	#N/A	#N/A	#N/A	#N/A	#N/A	#N/A	#N/A	#N/A	#N/A	gain	#N/A	#N/A	#N/A	#N/A	#N/A
CNVR57	311929352	312025143	chr1	311929352	312025143	95791	#N/A	loss	#N/A	#N/A	#N/A	#N/A	#N/A	#N/A	#N/A	#N/A	#N/A	#N/A	#N/A	#N/A	#N/A	#N/A	#N/A	#N/A
CNVR58	312227906	312829468	chr1	312227906	312398809	170903	#N/A	#N/A	loss	loss	loss	#N/A	#N/A	#N/A	#N/A	#N/A	#N/A	#N/A	gain	#N/A	#N/A	#N/A	#N/A	#N/A
			chr1	312227906	312450671	222765	gain	#N/A	gain	#N/A	#N/A	#N/A	#N/A	#N/A	#N/A	gain	#N/A	#N/A	gain	#N/A	#N/A	#N/A	gain	#N/A
			chr1	312227906	312719709	491803	loss	#N/A	loss	loss	#N/A	#N/A	#N/A	#N/A	#N/A	loss	#N/A	#N/A	#N/A	#N/A	loss	#N/A	#N/A	#N/A
			chr1	312364898	312450671	85773	#N/A	#N/A	#N/A	loss	loss	#N/A	#N/A	#N/A	#N/A	#N/A	#N/A	#N/A	gain	#N/A	loss	#N/A	#N/A	#N/A
			chr1	312364898	312488777	123879	#N/A	loss	loss	loss	loss	loss	#N/A	#N/A	#N/A	#N/A	#N/A	#N/A	#N/A	#N/A	loss	#N/A	#N/A	#N/A
			chr1	312364898	312719709	354811	#N/A	#N/A	loss	loss	loss	#N/A	#N/A	#N/A	#N/A	loss	#N/A	#N/A	loss	#N/A	loss	#N/A	#N/A	#N/A
			chr1	312364898	312829468	464570	#N/A	#N/A	#N/A	loss	#N/A	#N/A	#N/A	#N/A	#N/A	#N/A	#N/A	#N/A	#N/A	#N/A	#N/A	#N/A	#N/A	#N/A
			chr1	312450671	312719709	269038	#N/A	#N/A	#N/A	#N/A	#N/A	#N/A	#N/A	#N/A	#N/A	loss	#N/A	#N/A	#N/A	#N/A	#N/A	#N/A	#N/A	#N/A
			chr1	312450671	312829468	378797	#N/A	#N/A	#N/A	#N/A	#N/A	#N/A	#N/A	#N/A	#N/A	loss	#N/A	#N/A	#N/A	#N/A	#N/A	#N/A	#N/A	#N/A
			chr1	312488777	312639458	150681	loss	#N/A	#N/A	#N/A	#N/A	#N/A	#N/A	#N/A	#N/A	#N/A	#N/A	#N/A	#N/A	#N/A	#N/A	#N/A	#N/A	#N/A
			chr1	312488777	312719709	230932	#N/A	#N/A	loss	loss	loss	#N/A	#N/A	#N/A	#N/A	#N/A	#N/A	#N/A	loss	#N/A	loss	loss	#N/A	#N/A
			chr1	312488777	312829468	340691	#N/A	#N/A	#N/A	loss	#N/A	#N/A	#N/A	#N/A	#N/A	#N/A	#N/A	#N/A	loss	#N/A	#N/A	#N/A	#N/A	#N/A
			chr1	312613914	312719709	105795	#N/A	loss	loss	loss	loss	loss	#N/A	#N/A	#N/A	#N/A	#N/A	#N/A	loss	#N/A	loss	#N/A	#N/A	#N/A
			chr1	312613914	312829468	215554	#N/A	#N/A	#N/A	loss	#N/A	#N/A	#N/A	#N/A	#N/A	#N/A	#N/A	#N/A	#N/A	#N/A	#N/A	#N/A	#N/A	#N/A
CNVR59	313111618	313205232	chr1	313111618	313205232	93614	#N/A	gain	#N/A	gain	gain	#N/A	#N/A	#N/A	#N/A	#N/A	#N/A	#N/A	#N/A	#N/A	#N/A	gain	gain	#N/A
CNVR60	315136569	315294865	chr1	315136569	315294865	158296	#N/A	#N/A	#N/A	gain	#N/A	#N/A	#N/A	#N/A	#N/A	#N/A	#N/A	#N/A	#N/A	#N/A	#N/A	#N/A	#N/A	#N/A
CNVR61	5766853	6201646	chr2	5766853	5817132	50279	loss	#N/A	#N/A	#N/A	#N/A	loss	loss	#N/A	#N/A	#N/A	#N/A	#N/A	#N/A	loss	#N/A	#N/A	#N/A	#N/A
			chr2	5766853	6054851	287998	loss	#N/A	#N/A	#N/A	#N/A	#N/A	#N/A	#N/A	#N/A	#N/A	#N/A	#N/A	#N/A	loss	#N/A	#N/A	#N/A	#N/A
			chr2	5766853	6156169	389316	loss	#N/A	#N/A	#N/A	#N/A	#N/A	#N/A	#N/A	#N/A	#N/A	#N/A	#N/A	#N/A	#N/A	#N/A	#N/A	#N/A	#N/A
			chr2	5766853	6201646	434793	#N/A	#N/A	#N/A	#N/A	#N/A	#N/A	loss	loss	#N/A	#N/A	#N/A	#N/A	#N/A	#N/A	#N/A	#N/A	#N/A	#N/A
			chr2	5792628	5956519	163891	loss	#N/A	#N/A	#N/A	#N/A	#N/A	#N/A	#N/A	#N/A	#N/A	#N/A	#N/A	#N/A	#N/A	#N/A	#N/A	#N/A	#N/A
CNVR62	8244738	8884302	chr2	8244738	8398930	154192	#N/A	#N/A	#N/A	#N/A	#N/A	#N/A	loss	#N/A	#N/A	#N/A	#N/A	#N/A	#N/A	#N/A	#N/A	#N/A	#N/A	#N/A
			chr2	8281382	8398930	117548	loss	#N/A	#N/A	#N/A	#N/A	#N/A	#N/A	#N/A	#N/A	#N/A	#N/A	#N/A	#N/A	#N/A	#N/A	#N/A	#N/A	#N/A
			chr2	8352062	8583139	231077	#N/A	#N/A	#N/A	#N/A	#N/A	#N/A	loss	#N/A	#N/A	#N/A	#N/A	#N/A	#N/A	#N/A	#N/A	#N/A	#N/A	#N/A
			chr2	8379515	8481253	101738	#N/A	#N/A	#N/A	#N/A	#N/A	#N/A	#N/A	loss	#N/A	#N/A	#N/A	#N/A	#N/A	#N/A	#N/A	#N/A	#N/A	#N/A
			chr2	8379515	8583139	203624	#N/A	#N/A	#N/A	#N/A	#N/A	#N/A	#N/A	loss	#N/A	#N/A	#N/A	#N/A	#N/A	#N/A	#N/A	#N/A	#N/A	#N/A
			chr2	8379515	8701234	321719	#N/A	#N/A	#N/A	#N/A	loss	#N/A	#N/A	#N/A	#N/A	#N/A	#N/A	#N/A	#N/A	#N/A	#N/A	#N/A	#N/A	#N/A
			chr2	8583139	8884302	301163	loss	#N/A	#N/A	#N/A	#N/A	#N/A	#N/A	#N/A	#N/A	#N/A	#N/A	#N/A	#N/A	#N/A	#N/A	#N/A	#N/A	#N/A
			chr2	8681914	8884302	202388	loss	#N/A	#N/A	#N/A	#N/A	#N/A	#N/A	#N/A	#N/A	#N/A	#N/A	#N/A	#N/A	#N/A	#N/A	#N/A	#N/A	#N/A
			chr2	8700773	8867970	167197	loss	#N/A	#N/A	#N/A	#N/A	#N/A	#N/A	#N/A	#N/A	#N/A	#N/A	#N/A	#N/A	#N/A	#N/A	#N/A	#N/A	#N/A
			chr2	8700773	8884302	183529	loss	#N/A	#N/A	#N/A	#N/A	#N/A	#N/A	#N/A	#N/A	#N/A	#N/A	#N/A	#N/A	#N/A	#N/A	#N/A	#N/A	#N/A
CNVR63	9733580	9833961	chr2	9733580	9833961	100381	#N/A	#N/A	#N/A	#N/A	#N/A	#N/A	#N/A	loss	#N/A	#N/A	#N/A	#N/A	#N/A	#N/A	#N/A	#N/A	#N/A	#N/A
CNVR64	11607296	11671716	chr2	11607296	11671716	64420	gain/loss	#N/A	#N/A	#N/A	#N/A	#N/A	#N/A	#N/A	#N/A	#N/A	#N/A	#N/A	#N/A	#N/A	#N/A	#N/A	#N/A	#N/A
CNVR65	12456588	12532027	chr2	12456588	12532027	75439	#N/A	#N/A	#N/A	gain	#N/A	#N/A	#N/A	#N/A	#N/A	#N/A	#N/A	#N/A	#N/A	#N/A	#N/A	#N/A	#N/A	#N/A
CNVR66	13743143	14105818	chr2	13743143	13853695	110552	gain	#N/A	#N/A	#N/A	#N/A	#N/A	#N/A	#N/A	#N/A	#N/A	#N/A	#N/A	#N/A	#N/A	#N/A	#N/A	#N/A	#N/A
			chr2	13743143	14043003	299860	gain	#N/A	#N/A	#N/A	#N/A	#N/A	#N/A	#N/A	#N/A	#N/A	#N/A	#N/A	#N/A	#N/A	#N/A	#N/A	#N/A	#N/A
			chr2	13743143	14057176	314033	gain	#N/A	#N/A	#N/A	#N/A	#N/A	#N/A	#N/A	#N/A	#N/A	#N/A	#N/A	#N/A	#N/A	#N/A	#N/A	#N/A	#N/A
			chr2	13883581	14057176	173595	#N/A	#N/A	#N/A	loss	#N/A	#N/A	#N/A	#N/A	#N/A	#N/A	#N/A	#N/A	#N/A	#N/A	#N/A	#N/A	#N/A	#N/A
			chr2	14007018	14057176	50158	#N/A	loss	loss	loss	loss	loss	#N/A	#N/A	#N/A	loss	#N/A	#N/A	loss	#N/A	loss	#N/A	#N/A	#N/A
			chr2	14007018	14105818	98800	gain	loss	#N/A	loss	#N/A	#N/A	#N/A	#N/A	#N/A	#N/A	#N/A	#N/A	#N/A	loss	loss	#N/A	#N/A	#N/A
			chr2	14043003	14105818	62815	gain	#N/A	#N/A	#N/A	#N/A	#N/A	#N/A	#N/A	#N/A	#N/A	#N/A	#N/A	#N/A	#N/A	#N/A	#N/A	#N/A	#N/A
CNVR67	15119720	15270409	chr2	15119720	15270409	150689	#N/A	#N/A	#N/A	#N/A	#N/A	#N/A	#N/A	#N/A	#N/A	#N/A	#N/A	#N/A	#N/A	#N/A	loss	#N/A	#N/A	#N/A
CNVR67	15119720	15583828	chr2	15119720	15270409	150689	#N/A	#N/A	#N/A	#N/A	#N/A	#N/A	#N/A	#N/A	#N/A	#N/A	#N/A	#N/A	#N/A	#N/A	loss	#N/A	#N/A	#N/A
			chr2	15119720	15416695	296975	gain	#N/A	#N/A	#N/A	#N/A	#N/A	#N/A	#N/A	#N/A	#N/A	#N/A	#N/A	#N/A	#N/A	#N/A	gain	#N/A	#N/A
			chr2	15119720	15487651	367931	gain	#N/A	#N/A	#N/A	#N/A	#N/A	#N/A	#N/A	#N/A	#N/A	#N/A	#N/A	gain	#N/A	#N/A	#N/A	#N/A	#N/A
			chr2	15119720	15501488	381768	#N/A	#N/A	#N/A	gain	#N/A	#N/A	#N/A	#N/A	#N/A	#N/A	#N/A	#N/A	gain	#N/A	#N/A	#N/A	#N/A	#N/A
			chr2	15119720	15583828	464108	#N/A	#N/A	#N/A	gain	#N/A	#N/A	#N/A	#N/A	#N/A	#N/A	#N/A	#N/A	#N/A	#N/A	#N/A	#N/A	#N/A	#N/A
			chr2	15270409	15501488	231079	gain	#N/A	#N/A	gain	#N/A	#N/A	#N/A	#N/A	#N/A	#N/A	#N/A	#N/A	#N/A	#N/A	#N/A	#N/A	#N/A	#N/A
			chr2	15416695	15501488	84793	#N/A	#N/A	#N/A	#N/A	#N/A	#N/A	#N/A	#N/A	#N/A	#N/A	#N/A	gain	#N/A	#N/A	#N/A	#N/A	#N/A	gain
			chr2	15416695	15539985	123290	#N/A	#N/A	#N/A	#N/A	#N/A	#N/A	#N/A	#N/A	#N/A	#N/A	#N/A	#N/A	#N/A	#N/A	#N/A	#N/A	#N/A	loss
			chr2	15487651	15583828	96177	#N/A	#N/A	#N/A	#N/A	#N/A	#N/A	#N/A	#N/A	#N/A	#N/A	#N/A	#N/A	#N/A	#N/A	loss	#N/A	#N/A	#N/A
CNVR68	16171247	16592765	chr2	16171247	16592765	421518	#N/A	#N/A	#N/A	#N/A	#N/A	#N/A	#N/A	#N/A	#N/A	#N/A	#N/A	#N/A	#N/A	loss	#N/A	#N/A	#N/A	#N/A
			chr2	16447105	16557859	110754	#N/A	#N/A	loss	#N/A	#N/A	#N/A	#N/A	#N/A	#N/A	#N/A	#N/A	#N/A	#N/A	loss	#N/A	#N/A	#N/A	#N/A
CNVR69	18091227	18175338	chr2	18091227	18175338	84111	#N/A	gain	#N/A	#N/A	#N/A	#N/A	#N/A	#N/A	#N/A	#N/A	#N/A	#N/A	#N/A	#N/A	#N/A	#N/A	#N/A	#N/A
CNVR70	20130547	20263226	chr2	20130547	20263226	132679	loss	#N/A	#N/A	#N/A	#N/A	#N/A	#N/A	#N/A	#N/A	#N/A	#N/A	#N/A	#N/A	#N/A	#N/A	#N/A	#N/A	#N/A
CNVR71	21225522	21409980	chr2	21225522	21409980	184458	#N/A	#N/A	#N/A	#N/A	#N/A	#N/A	#N/A	#N/A	#N/A	#N/A	#N/A	#N/A	#N/A	#N/A	#N/A	#N/A	loss	#N/A
CNVR72	22230468	22436674	chr2	22230468	22436674	206206	#N/A	#N/A	loss	#N/A	#N/A	#N/A	#N/A	#N/A	#N/A	#N/A	#N/A	#N/A	#N/A	#N/A	#N/A	#N/A	#N/A	#N/A
CNVR73	25457790	25735920	chr2	25457790	25735920	278130	#N/A	#N/A	#N/A	#N/A	#N/A	#N/A	#N/A	#N/A	#N/A	loss	#N/A	#N/A	#N/A	#N/A	#N/A	#N/A	#N/A	#N/A
			chr2	25641602	25692286	50684	#N/A	#N/A	#N/A	#N/A	#N/A	#N/A	#N/A	#N/A	#N/A	#N/A	#N/A	#N/A	gain	#N/A	#N/A	#N/A	#N/A	#N/A
CNVR74	30699776	30768496	chr2	30699776	30768496	68720	gain	#N/A	#N/A	#N/A	#N/A	#N/A	#N/A	#N/A	#N/A	#N/A	#N/A	#N/A	#N/A	#N/A	#N/A	#N/A	#N/A	#N/A
CNVR75	32124159	32434203	chr2	32124159	32434203	310044	loss	#N/A	#N/A	#N/A	#N/A	#N/A	#N/A	#N/A	#N/A	#N/A	#N/A	#N/A	#N/A	#N/A	#N/A	#N/A	#N/A	#N/A
CNVR76	37724222	37785204	chr2	37724222	37785204	60982	#N/A	#N/A	#N/A	gain	#N/A	#N/A	#N/A	#N/A	#N/A	#N/A	#N/A	#N/A	#N/A	#N/A	#N/A	#N/A	#N/A	#N/A
CNVR77	38882603	39227865	chr2	38882603	38997846	115243	#N/A	#N/A	#N/A	#N/A	#N/A	#N/A	#N/A	loss	#N/A	loss	#N/A	#N/A	#N/A	#N/A	#N/A	#N/A	#N/A	#N/A
			chr2	38882603	39117470	234867	#N/A	#N/A	#N/A	#N/A	#N/A	#N/A	#N/A	#N/A	#N/A	#N/A	#N/A	#N/A	#N/A	#N/A	#N/A	loss	#N/A	#N/A
			chr2	38882603	39227865	345262	#N/A	#N/A	#N/A	loss	#N/A	#N/A	#N/A	#N/A	#N/A	#N/A	#N/A	#N/A	#N/A	#N/A	#N/A	#N/A	#N/A	#N/A
CNVR78	45986058	47166445	chr2	45986058	47117943	1131885	loss	#N/A	#N/A	#N/A	#N/A	#N/A	#N/A	#N/A	#N/A	#N/A	#N/A	#N/A	#N/A	#N/A	#N/A	#N/A	#N/A	#N/A
			chr2	46113176	47117943	1004767	loss	#N/A	#N/A	#N/A	#N/A	#N/A	#N/A	#N/A	#N/A	#N/A	#N/A	#N/A	#N/A	#N/A	#N/A	#N/A	#N/A	#N/A
			chr2	46215367	47166445	951078	loss	#N/A	#N/A	#N/A	#N/A	#N/A	#N/A	#N/A	#N/A	#N/A	#N/A	#N/A	#N/A	#N/A	#N/A	#N/A	#N/A	#N/A
			chr2	46245877	46724562	478685	#N/A	#N/A	loss	loss	#N/A	#N/A	#N/A	#N/A	#N/A	#N/A	#N/A	#N/A	#N/A	#N/A	#N/A	#N/A	#N/A	#N/A
			chr2	46245877	47151814	905937	#N/A	loss	#N/A	#N/A	#N/A	#N/A	#N/A	#N/A	#N/A	#N/A	#N/A	#N/A	#N/A	#N/A	#N/A	#N/A	#N/A	#N/A
			chr2	46245877	47166445	920568	#N/A	loss	#N/A	#N/A	#N/A	#N/A	#N/A	#N/A	#N/A	#N/A	#N/A	#N/A	#N/A	#N/A	#N/A	#N/A	#N/A	#N/A
			chr2	46268181	47117943	849762	loss	#N/A	#N/A	#N/A	#N/A	#N/A	#N/A	#N/A	#N/A	#N/A	#N/A	#N/A	#N/A	#N/A	#N/A	#N/A	#N/A	#N/A
			chr2	46268181	47151814	883633	loss	#N/A	#N/A	#N/A	#N/A	#N/A	#N/A	loss	#N/A	#N/A	#N/A	#N/A	#N/A	#N/A	#N/A	#N/A	#N/A	#N/A
			chr2	46275391	47144864	869473	loss	#N/A	#N/A	#N/A	#N/A	#N/A	#N/A	#N/A	#N/A	#N/A	#N/A	#N/A	#N/A	#N/A	#N/A	#N/A	#N/A	#N/A
			chr2	46429654	46490153	60499	loss	#N/A	#N/A	#N/A	#N/A	#N/A	#N/A	#N/A	#N/A	#N/A	#N/A	#N/A	#N/A	#N/A	#N/A	#N/A	#N/A	#N/A
			chr2	46429654	46542866	113212	#N/A	loss	loss	#N/A	loss	loss	#N/A	#N/A	#N/A	#N/A	#N/A	#N/A	#N/A	#N/A	#N/A	#N/A	#N/A	loss
			chr2	46429654	46662283	232629	#N/A	loss	loss	#N/A	loss	#N/A	#N/A	#N/A	#N/A	loss	#N/A	#N/A	#N/A	#N/A	#N/A	#N/A	#N/A	#N/A
			chr2	46429654	46691358	261704	#N/A	#N/A	#N/A	#N/A	#N/A	#N/A	#N/A	#N/A	#N/A	#N/A	#N/A	#N/A	loss	#N/A	#N/A	#N/A	#N/A	loss
			chr2	46429654	46724562	294908	#N/A	#N/A	#N/A	#N/A	#N/A	loss	#N/A	#N/A	#N/A	#N/A	loss	#N/A	loss	loss	#N/A	#N/A	#N/A	#N/A
			chr2	46429654	46906891	477237	#N/A	#N/A	#N/A	#N/A	#N/A	#N/A	loss	#N/A	#N/A	#N/A	#N/A	#N/A	#N/A	#N/A	#N/A	#N/A	#N/A	#N/A
			chr2	46429654	47055959	626305	#N/A	#N/A	#N/A	#N/A	#N/A	#N/A	#N/A	#N/A	#N/A	#N/A	loss	#N/A	#N/A	#N/A	#N/A	#N/A	#N/A	#N/A
			chr2	46429654	47096833	667179	#N/A	#N/A	loss	#N/A	#N/A	#N/A	#N/A	#N/A	#N/A	#N/A	#N/A	#N/A	loss	#N/A	#N/A	#N/A	#N/A	#N/A
			chr2	46429654	47117943	688289	#N/A	#N/A	#N/A	#N/A	#N/A	#N/A	#N/A	#N/A	#N/A	#N/A	#N/A	loss	#N/A	#N/A	#N/A	#N/A	#N/A	#N/A
			chr2	46429654	47144864	715210	loss	#N/A	loss	#N/A	loss	loss	#N/A	#N/A	#N/A	loss	loss	#N/A	#N/A	loss	#N/A	#N/A	#N/A	loss
			chr2	46429654	47151814	722160	loss	#N/A	loss	#N/A	loss	#N/A	loss	loss	#N/A	#N/A	loss	#N/A	#N/A	loss	#N/A	#N/A	#N/A	#N/A
			chr2	46429654	47166445	736791	loss	#N/A	loss	#N/A	loss	#N/A	#N/A	#N/A	#N/A	#N/A	#N/A	#N/A	#N/A	#N/A	#N/A	#N/A	#N/A	#N/A
			chr2	46442817	46542866	100049	#N/A	#N/A	#N/A	#N/A	loss	#N/A	#N/A	#N/A	#N/A	#N/A	#N/A	#N/A	#N/A	#N/A	#N/A	#N/A	#N/A	#N/A
			chr2	46442817	46662283	219466	#N/A	#N/A	#N/A	#N/A	loss	#N/A	#N/A	#N/A	#N/A	#N/A	#N/A	#N/A	#N/A	#N/A	#N/A	#N/A	#N/A	#N/A
			chr2	46442817	46691358	248541	#N/A	#N/A	#N/A	#N/A	#N/A	#N/A	#N/A	#N/A	#N/A	#N/A	#N/A	#N/A	loss	#N/A	#N/A	#N/A	#N/A	#N/A
			chr2	46442817	46724562	281745	#N/A	#N/A	loss	loss	loss	#N/A	#N/A	#N/A	#N/A	#N/A	loss	#N/A	loss	loss	#N/A	#N/A	#N/A	#N/A
			chr2	46442817	46893738	450921	#N/A	#N/A	#N/A	loss	#N/A	#N/A	#N/A	#N/A	#N/A	#N/A	#N/A	#N/A	#N/A	#N/A	#N/A	#N/A	#N/A	#N/A
			chr2	46442817	46906891	464074	#N/A	#N/A	#N/A	loss	#N/A	#N/A	#N/A	#N/A	#N/A	#N/A	#N/A	#N/A	#N/A	#N/A	#N/A	#N/A	#N/A	#N/A
			chr2	46442817	47009248	566431	#N/A	#N/A	#N/A	#N/A	#N/A	#N/A	#N/A	#N/A	#N/A	#N/A	#N/A	#N/A	loss	#N/A	#N/A	#N/A	#N/A	#N/A
			chr2	46442817	47031567	588750	#N/A	#N/A	loss	#N/A	#N/A	#N/A	#N/A	#N/A	#N/A	#N/A	#N/A	#N/A	loss	#N/A	#N/A	#N/A	#N/A	#N/A
			chr2	46442817	47096833	654016	#N/A	#N/A	loss	#N/A	#N/A	#N/A	#N/A	#N/A	#N/A	#N/A	#N/A	#N/A	#N/A	#N/A	#N/A	#N/A	#N/A	#N/A
			chr2	46442817	47144864	702047	loss	#N/A	loss	loss	loss	#N/A	#N/A	#N/A	#N/A	#N/A	loss	#N/A	loss	#N/A	#N/A	loss	loss	#N/A
			chr2	46442817	47151814	708997	loss	loss	loss	#N/A	loss	#N/A	#N/A	#N/A	#N/A	#N/A	#N/A	#N/A	#N/A	#N/A	#N/A	#N/A	#N/A	#N/A
			chr2	46442817	47166445	723628	loss	#N/A	loss	#N/A	#N/A	#N/A	#N/A	#N/A	#N/A	#N/A	#N/A	#N/A	#N/A	#N/A	#N/A	#N/A	#N/A	#N/A
			chr2	46470870	46724562	253692	loss	#N/A	loss	#N/A	#N/A	#N/A	#N/A	#N/A	#N/A	#N/A	loss	#N/A	#N/A	#N/A	#N/A	loss	#N/A	#N/A
			chr2	46470870	47031567	560697	#N/A	loss	#N/A	#N/A	#N/A	#N/A	#N/A	#N/A	#N/A	#N/A	#N/A	#N/A	#N/A	#N/A	#N/A	#N/A	#N/A	#N/A
			chr2	46470870	47055959	585089	#N/A	loss	#N/A	#N/A	#N/A	#N/A	#N/A	#N/A	#N/A	#N/A	#N/A	#N/A	#N/A	#N/A	#N/A	#N/A	#N/A	#N/A
			chr2	46470870	47144864	673994	#N/A	#N/A	#N/A	#N/A	#N/A	loss	#N/A	#N/A	#N/A	#N/A	#N/A	#N/A	#N/A	#N/A	#N/A	#N/A	#N/A	#N/A
			chr2	46470870	47166445	695575	#N/A	#N/A	#N/A	#N/A	#N/A	#N/A	#N/A	#N/A	#N/A	#N/A	#N/A	#N/A	#N/A	#N/A	#N/A	loss	#N/A	#N/A
			chr2	46519304	46724562	205258	loss	#N/A	loss	loss	#N/A	#N/A	#N/A	#N/A	#N/A	#N/A	#N/A	#N/A	#N/A	#N/A	#N/A	#N/A	#N/A	#N/A
			chr2	46519304	47144864	625560	#N/A	#N/A	#N/A	loss	#N/A	#N/A	#N/A	#N/A	#N/A	#N/A	#N/A	#N/A	#N/A	#N/A	#N/A	#N/A	#N/A	#N/A
			chr2	46542866	46691358	148492	#N/A	#N/A	#N/A	#N/A	#N/A	#N/A	#N/A	#N/A	#N/A	#N/A	#N/A	#N/A	loss	#N/A	#N/A	#N/A	#N/A	#N/A
			chr2	46542866	46724562	181696	loss	#N/A	loss	loss	#N/A	loss	#N/A	#N/A	#N/A	#N/A	loss	#N/A	#N/A	#N/A	#N/A	#N/A	loss	#N/A
			chr2	46542866	46906891	364025	#N/A	#N/A	loss	#N/A	#N/A	#N/A	#N/A	#N/A	#N/A	#N/A	#N/A	#N/A	#N/A	#N/A	#N/A	#N/A	#N/A	#N/A
			chr2	46542866	47144864	601998	loss	#N/A	#N/A	loss	#N/A	#N/A	#N/A	#N/A	#N/A	#N/A	#N/A	#N/A	#N/A	loss	#N/A	loss	#N/A	#N/A
			chr2	46643761	46724562	80801	loss	#N/A	#N/A	loss	#N/A	loss	#N/A	#N/A	#N/A	#N/A	#N/A	loss	loss	#N/A	loss	#N/A	#N/A	#N/A
			chr2	46643761	46893738	249977	#N/A	#N/A	#N/A	loss	#N/A	#N/A	#N/A	#N/A	#N/A	#N/A	#N/A	#N/A	#N/A	#N/A	#N/A	#N/A	#N/A	#N/A
			chr2	46643761	46906891	263130	loss	#N/A	#N/A	#N/A	#N/A	#N/A	#N/A	#N/A	#N/A	#N/A	#N/A	#N/A	loss	#N/A	#N/A	#N/A	#N/A	#N/A
			chr2	46643761	47096833	453072	loss	#N/A	#N/A	#N/A	#N/A	#N/A	#N/A	#N/A	#N/A	#N/A	#N/A	loss	#N/A	#N/A	#N/A	#N/A	#N/A	#N/A
			chr2	46643761	47117943	474182	loss	#N/A	#N/A	#N/A	#N/A	#N/A	#N/A	#N/A	#N/A	#N/A	#N/A	#N/A	#N/A	#N/A	#N/A	#N/A	#N/A	#N/A
			chr2	46643761	47144864	501103	loss	#N/A	#N/A	loss	#N/A	#N/A	#N/A	#N/A	#N/A	#N/A	#N/A	#N/A	loss	#N/A	loss	#N/A	#N/A	#N/A
			chr2	46662283	46724562	62279	#N/A	loss	#N/A	loss	#N/A	#N/A	#N/A	#N/A	#N/A	#N/A	#N/A	loss	loss	#N/A	loss	loss	#N/A	loss
			chr2	46662283	47144864	482581	#N/A	#N/A	#N/A	#N/A	#N/A	#N/A	#N/A	#N/A	#N/A	#N/A	#N/A	loss	loss	#N/A	#N/A	#N/A	#N/A	#N/A
			chr2	46676179	46906891	230712	loss	#N/A	#N/A	#N/A	#N/A	#N/A	#N/A	#N/A	#N/A	#N/A	#N/A	#N/A	loss	#N/A	#N/A	#N/A	#N/A	#N/A
			chr2	46676179	47031567	355388	#N/A	#N/A	#N/A	loss	#N/A	#N/A	#N/A	#N/A	#N/A	#N/A	#N/A	#N/A	loss	#N/A	#N/A	#N/A	#N/A	#N/A
			chr2	46676179	47055959	379780	#N/A	#N/A	#N/A	#N/A	#N/A	loss	#N/A	#N/A	#N/A	#N/A	#N/A	#N/A	#N/A	#N/A	#N/A	#N/A	#N/A	#N/A
			chr2	46676179	47096833	420654	#N/A	#N/A	#N/A	#N/A	#N/A	#N/A	#N/A	#N/A	#N/A	loss	#N/A	#N/A	#N/A	#N/A	#N/A	#N/A	#N/A	#N/A
			chr2	46676179	47117943	441764	loss	#N/A	#N/A	#N/A	#N/A	loss	#N/A	loss	loss	#N/A	#N/A	#N/A	loss	#N/A	#N/A	#N/A	#N/A	#N/A
			chr2	46676179	47144864	468685	loss	#N/A	#N/A	#N/A	#N/A	#N/A	#N/A	#N/A	#N/A	#N/A	#N/A	#N/A	loss	#N/A	#N/A	#N/A	#N/A	#N/A
			chr2	46676179	47151814	475635	loss	#N/A	loss	#N/A	#N/A	loss	loss	#N/A	#N/A	#N/A	#N/A	#N/A	#N/A	#N/A	#N/A	#N/A	#N/A	#N/A
			chr2	46691358	47031567	340209	#N/A	#N/A	#N/A	#N/A	#N/A	#N/A	#N/A	#N/A	#N/A	#N/A	#N/A	#N/A	#N/A	#N/A	#N/A	#N/A	loss	#N/A
			chr2	46691358	47144864	453506	#N/A	#N/A	#N/A	loss	#N/A	#N/A	#N/A	#N/A	#N/A	#N/A	#N/A	#N/A	#N/A	#N/A	#N/A	#N/A	#N/A	#N/A
			chr2	46891836	47009248	117412	#N/A	#N/A	#N/A	#N/A	#N/A	#N/A	#N/A	#N/A	#N/A	#N/A	#N/A	#N/A	loss	#N/A	#N/A	#N/A	#N/A	#N/A
			chr2	46891836	47031567	139731	loss	#N/A	#N/A	loss	#N/A	#N/A	#N/A	#N/A	#N/A	#N/A	#N/A	#N/A	loss	#N/A	#N/A	#N/A	#N/A	#N/A
			chr2	46891836	47055959	164123	loss	#N/A	#N/A	#N/A	#N/A	loss	#N/A	#N/A	#N/A	#N/A	#N/A	loss	#N/A	loss	#N/A	loss	loss	loss
			chr2	46891836	47096833	204997	loss	#N/A	#N/A	#N/A	#N/A	#N/A	#N/A	#N/A	#N/A	#N/A	#N/A	loss	loss	#N/A	#N/A	#N/A	#N/A	#N/A
			chr2	46891836	47117943	226107	loss	#N/A	#N/A	#N/A	#N/A	#N/A	#N/A	loss	#N/A	#N/A	#N/A	#N/A	loss	#N/A	#N/A	#N/A	#N/A	#N/A
			chr2	46891836	47144864	253028	loss	#N/A	loss	#N/A	#N/A	#N/A	loss	loss	loss	loss	loss	#N/A	loss	loss	#N/A	#N/A	#N/A	loss
			chr2	46891836	47151814	259978	#N/A	#N/A	loss	#N/A	#N/A	#N/A	loss	loss	#N/A	#N/A	#N/A	#N/A	#N/A	#N/A	#N/A	#N/A	#N/A	#N/A
			chr2	46891836	47220853	329017	#N/A	#N/A	#N/A	#N/A	#N/A	#N/A	loss	#N/A	#N/A	#N/A	#N/A	#N/A	#N/A	#N/A	#N/A	#N/A	#N/A	#N/A
			chr2	46906891	47031567	124676	#N/A	#N/A	#N/A	#N/A	loss	#N/A	#N/A	#N/A	#N/A	#N/A	#N/A	#N/A	loss	#N/A	#N/A	#N/A	#N/A	#N/A
			chr2	46906891	47055959	149068	#N/A	#N/A	#N/A	#N/A	#N/A	#N/A	#N/A	#N/A	#N/A	loss	#N/A	loss	#N/A	loss	#N/A	#N/A	#N/A	loss
			chr2	46906891	47096833	189942	#N/A	#N/A	#N/A	#N/A	#N/A	#N/A	#N/A	#N/A	#N/A	#N/A	#N/A	#N/A	#N/A	#N/A	#N/A	#N/A	#N/A	loss
			chr2	46906891	47117943	211052	#N/A	loss	#N/A	#N/A	#N/A	#N/A	#N/A	#N/A	#N/A	#N/A	#N/A	#N/A	#N/A	#N/A	#N/A	#N/A	#N/A	#N/A
			chr2	46906891	47144864	237973	#N/A	#N/A	loss	#N/A	#N/A	#N/A	#N/A	#N/A	#N/A	#N/A	#N/A	#N/A	loss	#N/A	loss	loss	#N/A	#N/A
			chr2	46906891	47151814	244923	#N/A	loss	loss	#N/A	#N/A	#N/A	#N/A	#N/A	#N/A	#N/A	#N/A	#N/A	#N/A	#N/A	#N/A	#N/A	#N/A	#N/A
			chr2	46987103	47055959	68856	#N/A	loss	#N/A	#N/A	loss	#N/A	#N/A	#N/A	#N/A	#N/A	#N/A	#N/A	#N/A	#N/A	#N/A	#N/A	#N/A	#N/A
			chr2	47009248	47144864	135616	#N/A	#N/A	#N/A	#N/A	#N/A	#N/A	#N/A	#N/A	#N/A	#N/A	#N/A	loss	loss	#N/A	#N/A	#N/A	#N/A	#N/A
			chr2	47009248	47151814	142566	#N/A	#N/A	#N/A	#N/A	#N/A	#N/A	#N/A	loss	#N/A	#N/A	#N/A	#N/A	#N/A	#N/A	#N/A	#N/A	#N/A	#N/A
			chr2	47031567	47096833	65266	#N/A	#N/A	#N/A	#N/A	#N/A	#N/A	#N/A	#N/A	#N/A	#N/A	#N/A	#N/A	#N/A	#N/A	#N/A	#N/A	#N/A	loss
			chr2	47031567	47144864	113297	#N/A	#N/A	#N/A	#N/A	#N/A	#N/A	#N/A	#N/A	#N/A	#N/A	#N/A	loss	loss	#N/A	#N/A	#N/A	#N/A	#N/A
			chr2	47055959	47117943	61984	loss	#N/A	#N/A	#N/A	#N/A	#N/A	#N/A	#N/A	#N/A	#N/A	#N/A	#N/A	#N/A	loss	#N/A	#N/A	#N/A	loss
			chr2	47055959	47151814	95855	#N/A	#N/A	#N/A	#N/A	#N/A	#N/A	#N/A	#N/A	#N/A	#N/A	#N/A	#N/A	loss	#N/A	#N/A	#N/A	#N/A	#N/A
CNVR79	56784798	57021596	chr2	56784798	57021596	236798	loss	#N/A	#N/A	#N/A	#N/A	#N/A	#N/A	#N/A	#N/A	#N/A	#N/A	#N/A	#N/A	#N/A	#N/A	#N/A	#N/A	#N/A
CNVR80	68396199	68486415	chr2	68396199	68486415	90216	gain	#N/A	#N/A	#N/A	#N/A	#N/A	#N/A	#N/A	#N/A	#N/A	#N/A	#N/A	#N/A	#N/A	#N/A	#N/A	#N/A	#N/A
CNVR81	88859718	90070448	chr2	88859718	89319713	459995	#N/A	#N/A	#N/A	#N/A	#N/A	#N/A	#N/A	loss	#N/A	#N/A	#N/A	#N/A	#N/A	#N/A	#N/A	#N/A	#N/A	#N/A
			chr2	89137126	89887451	750325	#N/A	#N/A	#N/A	#N/A	#N/A	#N/A	#N/A	loss	#N/A	#N/A	#N/A	#N/A	#N/A	#N/A	#N/A	#N/A	#N/A	#N/A
			chr2	89233904	90070448	836544	#N/A	#N/A	#N/A	#N/A	#N/A	#N/A	#N/A	loss	#N/A	#N/A	#N/A	#N/A	#N/A	#N/A	#N/A	#N/A	#N/A	#N/A
CNVR82	93353856	93629545	chr2	93353856	93629545	275689	#N/A	gain	#N/A	#N/A	#N/A	#N/A	#N/A	#N/A	#N/A	#N/A	#N/A	#N/A	#N/A	#N/A	#N/A	#N/A	#N/A	#N/A
CNVR83	107975061	108078869	chr2	107975061	108078869	103808	#N/A	#N/A	#N/A	#N/A	#N/A	#N/A	#N/A	#N/A	#N/A	#N/A	#N/A	#N/A	loss	#N/A	#N/A	#N/A	#N/A	#N/A
CNVR84	111482948	111578926	chr2	111482948	111578926	95978	loss	#N/A	#N/A	#N/A	#N/A	#N/A	#N/A	#N/A	#N/A	#N/A	#N/A	#N/A	#N/A	#N/A	#N/A	#N/A	#N/A	#N/A
CNVR85	113782065	113924972	chr2	113782065	113924972	142907	#N/A	#N/A	#N/A	#N/A	#N/A	#N/A	#N/A	loss	#N/A	#N/A	#N/A	#N/A	#N/A	#N/A	#N/A	#N/A	#N/A	#N/A
CNVR86	130371168	130448340	chr2	130371168	130448340	77172	#N/A	#N/A	#N/A	loss	#N/A	#N/A	#N/A	#N/A	#N/A	#N/A	#N/A	#N/A	#N/A	#N/A	#N/A	#N/A	#N/A	#N/A
			chr2	130394750	130448340	53590	#N/A	#N/A	#N/A	loss	#N/A	#N/A	#N/A	#N/A	#N/A	#N/A	#N/A	#N/A	#N/A	#N/A	#N/A	#N/A	#N/A	#N/A
CNVR87	134591805	134644602	chr2	134591805	134644602	52797	loss	#N/A	#N/A	#N/A	#N/A	#N/A	#N/A	#N/A	#N/A	#N/A	#N/A	#N/A	#N/A	#N/A	#N/A	#N/A	#N/A	#N/A
CNVR88	135067152	135150969	chr2	135067152	135129083	61931	gain	#N/A	#N/A	#N/A	#N/A	#N/A	#N/A	#N/A	#N/A	#N/A	#N/A	#N/A	#N/A	#N/A	#N/A	#N/A	#N/A	#N/A
			chr2	135067152	135150969	83817	gain	#N/A	#N/A	#N/A	#N/A	#N/A	#N/A	#N/A	#N/A	#N/A	#N/A	#N/A	#N/A	#N/A	#N/A	#N/A	#N/A	#N/A
CNVR89	135438019	135552272	chr2	135438019	135552272	114253	#N/A	#N/A	#N/A	#N/A	#N/A	#N/A	#N/A	#N/A	#N/A	#N/A	#N/A	#N/A	#N/A	loss	#N/A	#N/A	#N/A	#N/A
CNVR90	138715235	138808957	chr2	138715235	138808957	93722	#N/A	#N/A	#N/A	#N/A	#N/A	#N/A	#N/A	#N/A	#N/A	#N/A	#N/A	gain	#N/A	#N/A	#N/A	#N/A	#N/A	#N/A
CNVR91	139525787	139865658	chr2	139525787	139847630	321843	loss	#N/A	#N/A	#N/A	#N/A	#N/A	#N/A	#N/A	#N/A	#N/A	#N/A	#N/A	#N/A	#N/A	#N/A	#N/A	#N/A	#N/A
			chr2	139525787	139865658	339871	loss	#N/A	#N/A	#N/A	#N/A	loss	loss	#N/A	#N/A	#N/A	#N/A	#N/A	#N/A	#N/A	#N/A	#N/A	#N/A	#N/A
			chr2	139615272	139865658	250386	loss	#N/A	#N/A	#N/A	#N/A	#N/A	#N/A	loss	#N/A	#N/A	#N/A	#N/A	#N/A	#N/A	#N/A	#N/A	#N/A	#N/A
CNVR92	143423036	143480924	chr2	143423036	143480924	57888	#N/A	#N/A	#N/A	#N/A	#N/A	#N/A	#N/A	#N/A	#N/A	#N/A	#N/A	gain	gain	#N/A	#N/A	#N/A	#N/A	#N/A
CNVR93	144474777	144806694	chr2	144474777	144570964	96187	loss	#N/A	#N/A	#N/A	#N/A	#N/A	#N/A	#N/A	#N/A	#N/A	#N/A	#N/A	#N/A	#N/A	#N/A	loss	#N/A	#N/A
			chr2	144474777	144746443	271666	loss	#N/A	#N/A	#N/A	#N/A	#N/A	#N/A	#N/A	#N/A	#N/A	#N/A	#N/A	#N/A	#N/A	#N/A	#N/A	#N/A	#N/A
			chr2	144474777	144806694	331917	loss	#N/A	#N/A	#N/A	#N/A	#N/A	#N/A	#N/A	#N/A	#N/A	#N/A	#N/A	#N/A	#N/A	#N/A	#N/A	#N/A	#N/A
			chr2	144489427	144806694	317267	loss	#N/A	#N/A	#N/A	#N/A	#N/A	#N/A	#N/A	#N/A	#N/A	#N/A	#N/A	#N/A	#N/A	#N/A	#N/A	#N/A	#N/A
CNVR94	149012060	149184709	chr2	149012060	149184709	172649	#N/A	#N/A	gain	gain	#N/A	#N/A	#N/A	#N/A	#N/A	#N/A	#N/A	#N/A	#N/A	#N/A	#N/A	#N/A	#N/A	#N/A
CNVR95	149214534	149340081	chr2	149214534	149340081	125547	#N/A	#N/A	#N/A	#N/A	#N/A	#N/A	#N/A	loss	#N/A	#N/A	#N/A	#N/A	#N/A	#N/A	#N/A	#N/A	#N/A	#N/A
CNVR96	150603568	150657842	chr2	150603568	150657842	54274	#N/A	#N/A	#N/A	#N/A	#N/A	#N/A	#N/A	#N/A	#N/A	#N/A	#N/A	#N/A	loss	#N/A	#N/A	#N/A	#N/A	#N/A
CNVR97	160802237	160889162	chr2	160802237	160889162	86925	gain	#N/A	#N/A	#N/A	#N/A	#N/A	#N/A	#N/A	#N/A	#N/A	#N/A	#N/A	#N/A	#N/A	#N/A	#N/A	#N/A	#N/A
CNVR98	2882816	3029529	chr3	2882816	3029529	146713	#N/A	#N/A	#N/A	gain	#N/A	#N/A	#N/A	#N/A	#N/A	#N/A	#N/A	#N/A	#N/A	#N/A	#N/A	#N/A	#N/A	#N/A
CNVR99	4001915	4108882	chr3	4001915	4108882	106967	gain	gain	gain	gain	gain	#N/A	#N/A	#N/A	#N/A	#N/A	gain	#N/A	gain	#N/A	#N/A	#N/A	#N/A	gain
CNVR100	5713062	5780597	chr3	5713062	5780597	67535	loss	#N/A	#N/A	#N/A	#N/A	#N/A	#N/A	#N/A	#N/A	#N/A	#N/A	#N/A	#N/A	#N/A	#N/A	#N/A	#N/A	#N/A
CNVR101	9157999	9548495	chr3	9157999	9548495	390496	loss	#N/A	#N/A	#N/A	#N/A	#N/A	#N/A	#N/A	#N/A	#N/A	#N/A	#N/A	#N/A	#N/A	#N/A	#N/A	#N/A	#N/A
CNVR102	11745371	12173098	chr3	11745371	12066464	321093	#N/A	#N/A	#N/A	#N/A	#N/A	#N/A	#N/A	loss	#N/A	#N/A	#N/A	#N/A	#N/A	#N/A	#N/A	#N/A	#N/A	#N/A
			chr3	11745371	12173098	427727	#N/A	#N/A	#N/A	#N/A	#N/A	#N/A	#N/A	loss	#N/A	#N/A	#N/A	#N/A	#N/A	#N/A	#N/A	#N/A	#N/A	#N/A
			chr3	11768000	12173098	405098	loss	#N/A	#N/A	#N/A	#N/A	#N/A	#N/A	#N/A	#N/A	#N/A	#N/A	#N/A	#N/A	#N/A	#N/A	#N/A	#N/A	#N/A
			chr3	11786317	12066464	280147	#N/A	#N/A	#N/A	#N/A	#N/A	#N/A	#N/A	loss	#N/A	#N/A	#N/A	#N/A	#N/A	#N/A	#N/A	#N/A	#N/A	#N/A
			chr3	11960567	12173098	212531	loss	#N/A	#N/A	#N/A	#N/A	#N/A	#N/A	#N/A	#N/A	#N/A	#N/A	#N/A	#N/A	#N/A	#N/A	#N/A	#N/A	#N/A
CNVR103	15271927	15359797	chr3	15271927	15346560	74633	#N/A	loss	loss	loss	#N/A	#N/A	#N/A	#N/A	#N/A	#N/A	#N/A	#N/A	#N/A	#N/A	#N/A	#N/A	#N/A	#N/A
			chr3	15271927	15359797	87870	gain	#N/A	#N/A	#N/A	#N/A	#N/A	#N/A	#N/A	#N/A	#N/A	#N/A	#N/A	gain	#N/A	#N/A	#N/A	#N/A	#N/A
CNVR104	16792664	16920601	chr3	16792664	16920601	127937	loss	loss	loss	loss	loss	#N/A	#N/A	#N/A	#N/A	#N/A	#N/A	#N/A	loss	#N/A	#N/A	#N/A	#N/A	#N/A
			chr3	17349049	17405985	56936	#N/A	#N/A	#N/A	#N/A	#N/A	#N/A	#N/A	#N/A	#N/A	#N/A	#N/A	loss	#N/A	#N/A	#N/A	#N/A	loss	#N/A
CNVR105	17349049	17509970	chr3	17349049	17405985	56936	#N/A	#N/A	#N/A	#N/A	#N/A	#N/A	#N/A	#N/A	#N/A	#N/A	#N/A	loss	#N/A	#N/A	#N/A	#N/A	loss	#N/A
			chr3	17349049	17428593	79544	#N/A	#N/A	#N/A	#N/A	#N/A	#N/A	#N/A	#N/A	#N/A	#N/A	#N/A	#N/A	#N/A	loss	#N/A	#N/A	#N/A	loss
			chr3	17349049	17509970	160921	#N/A	#N/A	#N/A	#N/A	#N/A	#N/A	#N/A	#N/A	#N/A	#N/A	#N/A	#N/A	#N/A	loss	#N/A	#N/A	#N/A	#N/A
			chr3	17401867	17509970	108103	#N/A	loss	#N/A	#N/A	#N/A	#N/A	#N/A	#N/A	#N/A	#N/A	#N/A	#N/A	#N/A	#N/A	#N/A	#N/A	#N/A	#N/A
CNVR106	24895227	25029824	chr3	24895227	25029824	134597	#N/A	#N/A	#N/A	#N/A	#N/A	#N/A	#N/A	loss	#N/A	#N/A	#N/A	#N/A	#N/A	#N/A	#N/A	#N/A	#N/A	#N/A
CNVR107	26392557	26517625	chr3	26392557	26517625	125068	#N/A	#N/A	#N/A	#N/A	#N/A	#N/A	#N/A	#N/A	#N/A	#N/A	#N/A	#N/A	loss	#N/A	#N/A	#N/A	#N/A	#N/A
CNVR108	27912117	28226320	chr3	27912117	28226320	314203	loss	#N/A	#N/A	#N/A	#N/A	#N/A	#N/A	#N/A	#N/A	#N/A	#N/A	#N/A	#N/A	#N/A	#N/A	#N/A	#N/A	#N/A
CNVR109	47675208	47915429	chr3	47675208	47915429	240221	gain	#N/A	#N/A	#N/A	#N/A	#N/A	#N/A	#N/A	#N/A	#N/A	#N/A	#N/A	#N/A	#N/A	#N/A	#N/A	#N/A	#N/A
CNVR110	48500096	48603844	chr3	48500096	48603844	103748	#N/A	#N/A	#N/A	#N/A	#N/A	#N/A	gain	#N/A	#N/A	#N/A	#N/A	#N/A	#N/A	#N/A	#N/A	#N/A	#N/A	#N/A
CNVR111	53282731	53366162	chr3	53282731	53366162	83431	#N/A	#N/A	gain	gain	#N/A	#N/A	#N/A	#N/A	#N/A	#N/A	#N/A	#N/A	#N/A	#N/A	#N/A	#N/A	#N/A	#N/A
CNVR112	55631951	55778196	chr3	55631951	55717402	85451	#N/A	#N/A	#N/A	loss	#N/A	#N/A	#N/A	#N/A	#N/A	#N/A	#N/A	#N/A	#N/A	#N/A	#N/A	#N/A	loss	#N/A
			chr3	55631951	55748615	116664	#N/A	#N/A	#N/A	#N/A	#N/A	#N/A	#N/A	#N/A	#N/A	#N/A	#N/A	#N/A	#N/A	#N/A	#N/A	#N/A	loss	#N/A
			chr3	55631951	55778196	146245	#N/A	#N/A	#N/A	#N/A	#N/A	#N/A	#N/A	loss	loss	#N/A	#N/A	#N/A	#N/A	#N/A	#N/A	#N/A	loss	#N/A
			chr3	55651784	55778196	126412	loss	#N/A	#N/A	#N/A	#N/A	#N/A	#N/A	#N/A	#N/A	#N/A	#N/A	#N/A	#N/A	#N/A	#N/A	#N/A	#N/A	#N/A
CNVR113	60254948	60322525	chr3	60254948	60322525	67577	gain	#N/A	#N/A	#N/A	#N/A	#N/A	#N/A	#N/A	#N/A	#N/A	#N/A	#N/A	#N/A	#N/A	#N/A	#N/A	#N/A	#N/A
CNVR114	64636494	65138723	chr3	64636494	64693364	56870	gain	#N/A	#N/A	#N/A	#N/A	#N/A	#N/A	#N/A	#N/A	#N/A	#N/A	#N/A	gain	#N/A	#N/A	#N/A	#N/A	#N/A
			chr3	64807120	65138723	331603	#N/A	#N/A	#N/A	#N/A	#N/A	#N/A	#N/A	#N/A	#N/A	#N/A	#N/A	#N/A	loss	#N/A	#N/A	#N/A	#N/A	#N/A
CNVR115	66384152	66442291	chr3	66384152	66442291	58139	loss	#N/A	#N/A	#N/A	#N/A	#N/A	#N/A	#N/A	#N/A	#N/A	#N/A	#N/A	#N/A	#N/A	#N/A	#N/A	#N/A	#N/A
CNVR116	68404896	68603892	chr3	68404896	68597810	192914	gain	#N/A	#N/A	#N/A	#N/A	#N/A	#N/A	#N/A	#N/A	#N/A	#N/A	#N/A	#N/A	#N/A	#N/A	#N/A	#N/A	#N/A
			chr3	68404896	68603892	198996	gain	#N/A	#N/A	#N/A	#N/A	#N/A	#N/A	#N/A	#N/A	#N/A	#N/A	#N/A	#N/A	#N/A	#N/A	#N/A	#N/A	#N/A
CNVR117	68872452	68984089	chr3	68872452	68984089	111637	#N/A	#N/A	#N/A	#N/A	#N/A	#N/A	#N/A	#N/A	#N/A	#N/A	#N/A	#N/A	loss	#N/A	#N/A	#N/A	#N/A	#N/A
CNVR118	71406187	71524438	chr3	71406187	71524438	118251	#N/A	#N/A	#N/A	#N/A	#N/A	#N/A	#N/A	#N/A	#N/A	#N/A	#N/A	#N/A	#N/A	loss	#N/A	#N/A	#N/A	#N/A
CNVR119	81359225	81525061	chr3	81359225	81493233	134008	#N/A	#N/A	#N/A	#N/A	#N/A	#N/A	#N/A	loss	#N/A	#N/A	#N/A	#N/A	#N/A	#N/A	#N/A	#N/A	#N/A	#N/A
			chr3	81359225	81525061	165836	#N/A	#N/A	#N/A	#N/A	#N/A	#N/A	#N/A	loss	#N/A	#N/A	#N/A	#N/A	#N/A	#N/A	#N/A	#N/A	#N/A	#N/A
CNVR120	94706101	94910712	chr3	94706101	94910712	204611	#N/A	#N/A	#N/A	#N/A	#N/A	#N/A	#N/A	#N/A	#N/A	loss	#N/A	#N/A	#N/A	#N/A	#N/A	#N/A	#N/A	#N/A
CNVR121	100396701	100536654	chr3	100396701	100536654	139953	#N/A	#N/A	#N/A	#N/A	#N/A	#N/A	#N/A	loss	#N/A	#N/A	#N/A	#N/A	#N/A	#N/A	#N/A	#N/A	#N/A	#N/A
CNVR122	103518298	103708934	chr3	103518298	103708934	190636	loss	#N/A	#N/A	#N/A	#N/A	#N/A	#N/A	#N/A	#N/A	#N/A	#N/A	#N/A	#N/A	#N/A	#N/A	#N/A	#N/A	#N/A
CNVR123	106353987	106573802	chr3	106353987	106573802	219815	loss	#N/A	#N/A	#N/A	#N/A	#N/A	#N/A	#N/A	#N/A	#N/A	#N/A	#N/A	#N/A	#N/A	#N/A	#N/A	#N/A	#N/A
CNVR124	111512674	111626632	chr3	111512674	111626632	113958	#N/A	#N/A	#N/A	loss	#N/A	#N/A	#N/A	#N/A	#N/A	#N/A	#N/A	#N/A	#N/A	#N/A	#N/A	#N/A	#N/A	#N/A
CNVR125	111723853	112051649	chr3	111723853	111778346	54493	#N/A	#N/A	#N/A	#N/A	#N/A	#N/A	#N/A	#N/A	#N/A	#N/A	#N/A	#N/A	loss	#N/A	#N/A	#N/A	#N/A	#N/A
			chr3	111760147	112051649	291502	#N/A	#N/A	#N/A	#N/A	#N/A	#N/A	#N/A	loss	#N/A	#N/A	#N/A	#N/A	#N/A	#N/A	#N/A	#N/A	#N/A	#N/A
			chr3	111986113	112051649	65536	#N/A	loss	#N/A	#N/A	#N/A	#N/A	#N/A	loss	loss	#N/A	#N/A	#N/A	#N/A	#N/A	#N/A	#N/A	#N/A	#N/A
CNVR126	113941940	113993246	chr3	113941940	113993246	51306	gain	#N/A	#N/A	#N/A	#N/A	#N/A	#N/A	#N/A	#N/A	#N/A	#N/A	#N/A	#N/A	#N/A	#N/A	#N/A	#N/A	#N/A
CNVR127	119339715	119819676	chr3	119339715	119447660	107945	loss	#N/A	#N/A	#N/A	#N/A	loss	#N/A	#N/A	#N/A	loss	#N/A	#N/A	#N/A	#N/A	#N/A	#N/A	#N/A	#N/A
			chr3	119339715	119528970	189255	#N/A	#N/A	loss	#N/A	#N/A	#N/A	#N/A	#N/A	#N/A	#N/A	#N/A	#N/A	#N/A	#N/A	#N/A	#N/A	#N/A	#N/A
			chr3	119339715	119819676	479961	#N/A	#N/A	loss	#N/A	#N/A	#N/A	loss	#N/A	#N/A	#N/A	#N/A	#N/A	#N/A	#N/A	#N/A	#N/A	#N/A	#N/A
			chr3	119349483	119447660	98177	loss	#N/A	#N/A	#N/A	#N/A	#N/A	#N/A	#N/A	#N/A	#N/A	#N/A	#N/A	#N/A	#N/A	#N/A	#N/A	#N/A	#N/A
			chr3	119417878	119528970	111092	#N/A	loss	#N/A	#N/A	#N/A	#N/A	#N/A	#N/A	#N/A	#N/A	#N/A	#N/A	#N/A	#N/A	#N/A	#N/A	#N/A	#N/A
			chr3	119441180	119819676	378496	#N/A	#N/A	#N/A	#N/A	#N/A	#N/A	#N/A	loss	#N/A	#N/A	#N/A	#N/A	#N/A	#N/A	#N/A	#N/A	#N/A	#N/A
CNVR128	120293272	120344603	chr3	120293272	120344603	51331	loss	#N/A	#N/A	#N/A	#N/A	#N/A	#N/A	#N/A	#N/A	#N/A	#N/A	#N/A	#N/A	#N/A	#N/A	#N/A	#N/A	#N/A
CNVR129	122082651	122369183	chr3	122082651	122263608	180957	loss	#N/A	#N/A	#N/A	#N/A	#N/A	#N/A	#N/A	#N/A	loss	#N/A	#N/A	#N/A	#N/A	#N/A	#N/A	#N/A	#N/A
			chr3	122136300	122263608	127308	loss	#N/A	#N/A	#N/A	#N/A	#N/A	#N/A	#N/A	#N/A	loss	#N/A	#N/A	#N/A	loss	#N/A	#N/A	#N/A	#N/A
			chr3	122136300	122369183	232883	loss	#N/A	#N/A	#N/A	#N/A	#N/A	#N/A	#N/A	#N/A	loss	loss	#N/A	#N/A	loss	#N/A	#N/A	#N/A	#N/A
CNVR130	129847043	130133580	chr3	129847043	130036775	189732	loss	#N/A	#N/A	#N/A	#N/A	#N/A	#N/A	#N/A	#N/A	#N/A	#N/A	loss	#N/A	#N/A	#N/A	#N/A	#N/A	#N/A
			chr3	129847043	130133580	286537	#N/A	#N/A	#N/A	#N/A	#N/A	#N/A	#N/A	#N/A	#N/A	#N/A	#N/A	loss	#N/A	#N/A	#N/A	#N/A	#N/A	#N/A
CNVR131	131701981	131810076	chr3	131701981	131810076	108095	loss	#N/A	#N/A	#N/A	#N/A	#N/A	#N/A	#N/A	#N/A	#N/A	#N/A	#N/A	#N/A	#N/A	#N/A	#N/A	#N/A	#N/A
CNVR132	139185514	139271021	chr3	139185514	139271021	85507	gain	#N/A	#N/A	#N/A	#N/A	#N/A	#N/A	#N/A	#N/A	#N/A	#N/A	#N/A	#N/A	#N/A	#N/A	#N/A	#N/A	#N/A
CNVR133	144353522	144740773	chr3	144353522	144740773	387251	gain	#N/A	#N/A	#N/A	#N/A	#N/A	#N/A	#N/A	#N/A	#N/A	#N/A	#N/A	#N/A	#N/A	#N/A	#N/A	#N/A	#N/A
CNVR134	365406	445237	chr4	365406	445237	79831	loss	#N/A	#N/A	#N/A	#N/A	#N/A	#N/A	#N/A	#N/A	#N/A	#N/A	#N/A	#N/A	#N/A	#N/A	#N/A	#N/A	#N/A
CNVR135	1667139	1846790	chr4	1667139	1846790	179651	#N/A	#N/A	#N/A	gain	#N/A	#N/A	#N/A	#N/A	#N/A	#N/A	#N/A	#N/A	#N/A	#N/A	#N/A	#N/A	#N/A	#N/A
CNVR136	4582015	4638347	chr4	4582015	4638347	56332	loss	#N/A	#N/A	#N/A	#N/A	#N/A	#N/A	#N/A	#N/A	#N/A	#N/A	#N/A	#N/A	#N/A	#N/A	#N/A	#N/A	#N/A
CNVR137	6094937	6172315	chr4	6094937	6172315	77378	#N/A	#N/A	#N/A	#N/A	#N/A	#N/A	#N/A	#N/A	#N/A	#N/A	#N/A	#N/A	#N/A	#N/A	#N/A	loss	#N/A	#N/A
CNVR138	19775001	20189129	chr4	19775001	20102041	327040	#N/A	#N/A	#N/A	#N/A	#N/A	#N/A	#N/A	loss	#N/A	#N/A	#N/A	#N/A	#N/A	#N/A	#N/A	#N/A	#N/A	#N/A
			chr4	19775001	20164882	389881	#N/A	#N/A	#N/A	#N/A	#N/A	#N/A	#N/A	loss	#N/A	#N/A	#N/A	#N/A	#N/A	#N/A	#N/A	#N/A	#N/A	#N/A
			chr4	19775001	20189129	414128	#N/A	#N/A	#N/A	#N/A	#N/A	#N/A	#N/A	loss	#N/A	#N/A	#N/A	#N/A	#N/A	#N/A	#N/A	#N/A	#N/A	#N/A
			chr4	19867659	20102041	234382	#N/A	#N/A	#N/A	#N/A	#N/A	#N/A	#N/A	loss	#N/A	#N/A	#N/A	#N/A	#N/A	#N/A	#N/A	loss	#N/A	#N/A
			chr4	20010437	20102041	91604	#N/A	#N/A	#N/A	#N/A	#N/A	#N/A	#N/A	#N/A	#N/A	#N/A	#N/A	#N/A	loss	#N/A	#N/A	#N/A	#N/A	#N/A
			chr4	20010437	20164882	154445	#N/A	#N/A	#N/A	loss	#N/A	#N/A	#N/A	#N/A	#N/A	#N/A	#N/A	#N/A	#N/A	#N/A	#N/A	#N/A	loss	#N/A
			chr4	20010437	20189129	178692	#N/A	#N/A	#N/A	loss	#N/A	#N/A	#N/A	#N/A	#N/A	#N/A	#N/A	#N/A	#N/A	#N/A	#N/A	#N/A	#N/A	#N/A
CNVR139	26165289	26324825	chr4	26165289	26267023	101734	loss	#N/A	#N/A	#N/A	#N/A	#N/A	#N/A	#N/A	#N/A	#N/A	#N/A	#N/A	#N/A	#N/A	#N/A	#N/A	#N/A	#N/A
			chr4	26204127	26324825	120698	gain	#N/A	gain	#N/A	#N/A	#N/A	#N/A	#N/A	#N/A	#N/A	#N/A	#N/A	#N/A	#N/A	#N/A	#N/A	#N/A	#N/A
			chr4	26267023	26324825	57802	#N/A	#N/A	#N/A	#N/A	gain	#N/A	#N/A	#N/A	#N/A	#N/A	#N/A	#N/A	#N/A	#N/A	#N/A	#N/A	#N/A	#N/A
CNVR140	27041022	27502346	chr4	27041022	27381111	340089	gain	#N/A	#N/A	#N/A	#N/A	#N/A	#N/A	#N/A	#N/A	#N/A	#N/A	#N/A	#N/A	#N/A	#N/A	#N/A	#N/A	#N/A
			chr4	27197523	27286132	88609	gain	#N/A	#N/A	#N/A	#N/A	#N/A	#N/A	#N/A	#N/A	#N/A	#N/A	#N/A	#N/A	#N/A	#N/A	#N/A	#N/A	#N/A
			chr4	27197523	27381111	183588	gain	#N/A	gain	#N/A	gain	#N/A	#N/A	#N/A	#N/A	#N/A	#N/A	#N/A	#N/A	#N/A	#N/A	#N/A	#N/A	#N/A
			chr4	27367117	27502346	135229	loss	#N/A	#N/A	#N/A	#N/A	#N/A	#N/A	#N/A	#N/A	#N/A	#N/A	#N/A	#N/A	#N/A	#N/A	#N/A	#N/A	#N/A
CNVR141	28830257	28935985	chr4	28830257	28935985	105728	#N/A	#N/A	#N/A	#N/A	#N/A	#N/A	#N/A	#N/A	#N/A	#N/A	#N/A	#N/A	loss	#N/A	#N/A	#N/A	#N/A	#N/A
CNVR142	34338016	34504124	chr4	34338016	34469345	131329	#N/A	#N/A	loss	loss	#N/A	#N/A	#N/A	#N/A	#N/A	#N/A	#N/A	#N/A	#N/A	#N/A	#N/A	#N/A	#N/A	#N/A
			chr4	34382638	34504124	121486	gain	#N/A	#N/A	#N/A	#N/A	#N/A	#N/A	#N/A	#N/A	#N/A	#N/A	#N/A	gain	#N/A	#N/A	#N/A	#N/A	#N/A
CNVR143	37963505	38015849	chr4	37963505	38015849	52344	#N/A	#N/A	#N/A	#N/A	#N/A	#N/A	#N/A	#N/A	#N/A	#N/A	#N/A	#N/A	loss	#N/A	#N/A	#N/A	#N/A	#N/A
CNVR144	41709444	41867894	chr4	41709444	41867894	158450	loss	#N/A	#N/A	#N/A	#N/A	#N/A	#N/A	loss	loss	#N/A	#N/A	#N/A	#N/A	#N/A	#N/A	loss	#N/A	#N/A
			chr4	41709444	41867894	158450	#N/A	#N/A	#N/A	#N/A	#N/A	#N/A	#N/A	loss	loss	#N/A	#N/A	#N/A	#N/A	#N/A	#N/A	loss	#N/A	#N/A
CNVR145	54194466	54270731	chr4	54194466	54270731	76265	#N/A	#N/A	#N/A	loss	#N/A	#N/A	#N/A	#N/A	#N/A	#N/A	#N/A	#N/A	#N/A	#N/A	#N/A	#N/A	#N/A	#N/A
CNVR146	95719612	95799742	chr4	95719612	95799742	80130	#N/A	gain	#N/A	#N/A	#N/A	#N/A	#N/A	#N/A	#N/A	#N/A	#N/A	#N/A	#N/A	#N/A	#N/A	#N/A	#N/A	#N/A
CNVR147	105222446	105327717	chr4	105222446	105327717	105271	loss	loss	#N/A	#N/A	#N/A	loss	#N/A	#N/A	#N/A	#N/A	#N/A	#N/A	#N/A	#N/A	#N/A	#N/A	#N/A	#N/A
CNVR148	110253648	110460210	chr4	110253648	110331652	78004	loss	#N/A	#N/A	#N/A	#N/A	#N/A	#N/A	#N/A	#N/A	#N/A	#N/A	#N/A	#N/A	#N/A	#N/A	#N/A	#N/A	#N/A
			chr4	110253648	110401734	148086	loss	#N/A	#N/A	#N/A	#N/A	#N/A	#N/A	#N/A	#N/A	#N/A	#N/A	#N/A	#N/A	#N/A	#N/A	#N/A	#N/A	#N/A
			chr4	110253648	110460210	206562	loss	loss	loss	#N/A	loss	#N/A	#N/A	#N/A	#N/A	#N/A	#N/A	#N/A	#N/A	#N/A	#N/A	#N/A	#N/A	#N/A
CNVR149	118600728	118669009	chr4	118600728	118669009	68281	#N/A	#N/A	#N/A	#N/A	#N/A	#N/A	#N/A	#N/A	#N/A	#N/A	#N/A	#N/A	gain	#N/A	#N/A	#N/A	#N/A	#N/A
CNVR150	123734056	123819209	chr4	123734056	123819209	85153	gain	#N/A	#N/A	#N/A	#N/A	#N/A	#N/A	#N/A	#N/A	#N/A	#N/A	#N/A	#N/A	#N/A	#N/A	#N/A	#N/A	#N/A
			chr4	123755351	123819209	63858	gain	#N/A	#N/A	#N/A	#N/A	#N/A	#N/A	#N/A	#N/A	#N/A	#N/A	#N/A	#N/A	#N/A	#N/A	#N/A	#N/A	#N/A
CNVR151	127271258	127354633	chr4	127271258	127354633	83375	#N/A	#N/A	#N/A	loss	#N/A	#N/A	#N/A	#N/A	#N/A	#N/A	#N/A	#N/A	#N/A	#N/A	#N/A	#N/A	#N/A	#N/A
CNVR152	133976248	134029125	chr4	133976248	134029125	52877	#N/A	#N/A	#N/A	#N/A	#N/A	#N/A	#N/A	#N/A	#N/A	#N/A	#N/A	#N/A	#N/A	#N/A	gain	#N/A	#N/A	#N/A
CNVR153	134095051	134159362	chr4	134095051	134159362	64311	#N/A	#N/A	#N/A	loss	loss	#N/A	#N/A	#N/A	#N/A	#N/A	#N/A	#N/A	#N/A	#N/A	#N/A	#N/A	#N/A	#N/A
CNVR154	139599066	139666819	chr4	139599066	139666819	67753	gain	#N/A	#N/A	#N/A	#N/A	#N/A	#N/A	#N/A	#N/A	#N/A	#N/A	#N/A	#N/A	#N/A	#N/A	#N/A	#N/A	#N/A
CNVR155	141076482	141168172	chr4	141076482	141168172	91690	#N/A	#N/A	#N/A	loss	#N/A	#N/A	#N/A	#N/A	#N/A	#N/A	#N/A	#N/A	#N/A	#N/A	#N/A	#N/A	#N/A	#N/A
CNVR156	189721	444834	chr5	189721	444834	255113	#N/A	#N/A	#N/A	#N/A	#N/A	#N/A	#N/A	#N/A	#N/A	#N/A	#N/A	#N/A	#N/A	#N/A	#N/A	loss	#N/A	#N/A
CNVR157	1864156	2209406	chr5	1864156	1981830	117674	#N/A	#N/A	#N/A	#N/A	#N/A	#N/A	#N/A	#N/A	#N/A	loss	#N/A	#N/A	#N/A	#N/A	#N/A	#N/A	#N/A	#N/A
			chr5	1864156	2052182	188026	#N/A	#N/A	#N/A	#N/A	#N/A	#N/A	#N/A	#N/A	#N/A	loss	#N/A	#N/A	#N/A	#N/A	#N/A	#N/A	#N/A	#N/A
			chr5	1864156	2209406	345250	#N/A	#N/A	loss	#N/A	#N/A	#N/A	#N/A	#N/A	#N/A	#N/A	#N/A	#N/A	#N/A	#N/A	#N/A	#N/A	#N/A	#N/A
			chr5	1912703	2052182	139479	#N/A	loss	#N/A	#N/A	#N/A	#N/A	#N/A	#N/A	#N/A	#N/A	#N/A	#N/A	#N/A	#N/A	#N/A	#N/A	#N/A	#N/A
			chr5	1981830	2052182	70352	#N/A	#N/A	#N/A	loss	#N/A	#N/A	#N/A	#N/A	#N/A	loss	#N/A	#N/A	#N/A	#N/A	#N/A	#N/A	#N/A	#N/A
			chr5	1981830	2089931	108101	#N/A	#N/A	#N/A	loss	#N/A	#N/A	#N/A	#N/A	#N/A	#N/A	#N/A	#N/A	#N/A	#N/A	#N/A	#N/A	#N/A	#N/A
CNVR158	3225607	3454190	chr5	3225607	3370245	144638	#N/A	#N/A	#N/A	#N/A	gain	#N/A	#N/A	#N/A	#N/A	#N/A	#N/A	#N/A	#N/A	#N/A	#N/A	#N/A	#N/A	#N/A
			chr5	3225607	3417502	191895	#N/A	#N/A	gain	#N/A	gain	#N/A	#N/A	#N/A	#N/A	#N/A	#N/A	#N/A	#N/A	#N/A	#N/A	#N/A	#N/A	#N/A
			chr5	3225607	3454190	228583	#N/A	#N/A	gain	#N/A	#N/A	gain	#N/A	#N/A	#N/A	#N/A	#N/A	#N/A	#N/A	#N/A	#N/A	#N/A	#N/A	#N/A
			chr5	3370245	3454190	83945	gain	#N/A	#N/A	#N/A	#N/A	#N/A	#N/A	#N/A	#N/A	#N/A	#N/A	#N/A	#N/A	#N/A	#N/A	#N/A	#N/A	#N/A
CNVR159	11262998	11709337	chr5	11262998	11448049	185051	#N/A	#N/A	#N/A	#N/A	#N/A	#N/A	#N/A	#N/A	#N/A	#N/A	#N/A	#N/A	#N/A	#N/A	#N/A	#N/A	loss	#N/A
			chr5	11262998	11573669	310671	#N/A	#N/A	#N/A	#N/A	loss	#N/A	#N/A	#N/A	#N/A	#N/A	#N/A	#N/A	#N/A	#N/A	#N/A	#N/A	#N/A	#N/A
			chr5	11262998	11579847	316849	#N/A	#N/A	#N/A	#N/A	#N/A	#N/A	#N/A	#N/A	#N/A	#N/A	#N/A	#N/A	loss	#N/A	#N/A	#N/A	#N/A	#N/A
			chr5	11262998	11640239	377241	#N/A	#N/A	#N/A	#N/A	loss	#N/A	#N/A	#N/A	#N/A	#N/A	#N/A	#N/A	#N/A	#N/A	#N/A	#N/A	#N/A	#N/A
			chr5	11368924	11448049	79125	loss	#N/A	#N/A	#N/A	#N/A	#N/A	#N/A	#N/A	#N/A	#N/A	#N/A	#N/A	#N/A	#N/A	#N/A	#N/A	#N/A	#N/A
			chr5	11368924	11573669	204745	loss	#N/A	#N/A	#N/A	#N/A	#N/A	#N/A	#N/A	#N/A	#N/A	#N/A	#N/A	#N/A	#N/A	#N/A	#N/A	#N/A	#N/A
			chr5	11414459	11579847	165388	#N/A	#N/A	#N/A	loss	#N/A	#N/A	#N/A	#N/A	#N/A	#N/A	#N/A	#N/A	loss	#N/A	#N/A	#N/A	#N/A	#N/A
			chr5	11414459	11601821	187362	#N/A	#N/A	#N/A	loss	#N/A	#N/A	#N/A	#N/A	#N/A	#N/A	#N/A	#N/A	#N/A	#N/A	#N/A	#N/A	#N/A	#N/A
			chr5	11414459	11640239	225780	#N/A	#N/A	#N/A	loss	#N/A	#N/A	#N/A	#N/A	#N/A	#N/A	#N/A	#N/A	#N/A	#N/A	#N/A	#N/A	#N/A	#N/A
			chr5	11414459	11652170	237711	#N/A	#N/A	#N/A	loss	#N/A	#N/A	#N/A	#N/A	#N/A	#N/A	#N/A	#N/A	#N/A	#N/A	#N/A	#N/A	#N/A	#N/A
			chr5	11448049	11579847	131798	#N/A	#N/A	loss	#N/A	loss	#N/A	#N/A	#N/A	#N/A	#N/A	#N/A	#N/A	loss	#N/A	#N/A	#N/A	#N/A	#N/A
			chr5	11573669	11652170	78501	gain	#N/A	loss	#N/A	#N/A	#N/A	#N/A	#N/A	#N/A	#N/A	#N/A	#N/A	loss	#N/A	#N/A	#N/A	#N/A	#N/A
			chr5	11573669	11709337	135668	#N/A	#N/A	#N/A	loss	#N/A	#N/A	#N/A	#N/A	#N/A	#N/A	#N/A	#N/A	#N/A	#N/A	#N/A	#N/A	#N/A	#N/A
CNVR160	13119379	13200721	chr5	13119379	13200721	81342	#N/A	#N/A	#N/A	#N/A	gain	#N/A	#N/A	#N/A	#N/A	#N/A	#N/A	#N/A	#N/A	#N/A	#N/A	#N/A	#N/A	#N/A
CNVR161	21238084	22568532	chr5	21238084	21339891	101807	gain	#N/A	#N/A	gain	#N/A	gain	#N/A	gain	#N/A	#N/A	#N/A	#N/A	#N/A	#N/A	#N/A	#N/A	#N/A	#N/A
			chr5	21238084	21418532	180448	gain/loss	gain	gain	gain	gain	gain	#N/A	#N/A	#N/A	gain	gain	gain	gain	#N/A	#N/A	gain	#N/A	gain
			chr5	21238084	22435998	1197914	gain	#N/A	#N/A	gain	gain	#N/A	#N/A	#N/A	#N/A	#N/A	#N/A	#N/A	#N/A	#N/A	#N/A	#N/A	#N/A	#N/A
			chr5	21238084	22475419	1237335	gain	#N/A	#N/A	#N/A	gain	#N/A	#N/A	#N/A	#N/A	#N/A	#N/A	#N/A	#N/A	#N/A	#N/A	#N/A	#N/A	#N/A
			chr5	21238084	22501986	1263902	gain	#N/A	#N/A	#N/A	gain	gain	#N/A	#N/A	#N/A	#N/A	#N/A	#N/A	#N/A	#N/A	#N/A	#N/A	#N/A	#N/A
			chr5	21932283	22169288	237005	gain	#N/A	#N/A	#N/A	#N/A	#N/A	#N/A	#N/A	#N/A	#N/A	#N/A	#N/A	#N/A	#N/A	#N/A	#N/A	#N/A	#N/A
			chr5	21932283	22435998	503715	gain	#N/A	#N/A	#N/A	#N/A	#N/A	#N/A	#N/A	#N/A	#N/A	#N/A	#N/A	gain	#N/A	#N/A	#N/A	#N/A	#N/A
			chr5	21932283	22475419	543136	gain	#N/A	gain	gain	gain	#N/A	#N/A	#N/A	#N/A	#N/A	#N/A	#N/A	#N/A	#N/A	#N/A	#N/A	#N/A	#N/A
			chr5	21932283	22501986	569703	gain	#N/A	gain	#N/A	gain	#N/A	#N/A	#N/A	#N/A	#N/A	#N/A	#N/A	#N/A	#N/A	#N/A	gain	#N/A	#N/A
			chr5	21961440	22435998	474558	#N/A	#N/A	gain	#N/A	#N/A	#N/A	#N/A	#N/A	#N/A	#N/A	#N/A	#N/A	gain	#N/A	#N/A	#N/A	#N/A	#N/A
			chr5	21961440	22475419	513979	#N/A	#N/A	gain	gain	#N/A	#N/A	#N/A	#N/A	#N/A	#N/A	#N/A	#N/A	#N/A	#N/A	#N/A	#N/A	#N/A	#N/A
			chr5	22169288	22475419	306131	gain	#N/A	#N/A	gain	#N/A	#N/A	#N/A	#N/A	#N/A	#N/A	#N/A	#N/A	#N/A	#N/A	#N/A	#N/A	#N/A	#N/A
			chr5	22169288	22501986	332698	gain	gain	gain	gain	gain	#N/A	#N/A	#N/A	#N/A	#N/A	#N/A	gain	#N/A	#N/A	gain	#N/A	#N/A	#N/A
			chr5	22169288	22536178	366890	gain	#N/A	#N/A	#N/A	#N/A	#N/A	#N/A	#N/A	#N/A	#N/A	#N/A	#N/A	#N/A	#N/A	#N/A	#N/A	#N/A	#N/A
			chr5	22169288	22568532	399244	#N/A	#N/A	#N/A	gain	#N/A	gain	#N/A	#N/A	#N/A	#N/A	#N/A	#N/A	#N/A	#N/A	#N/A	#N/A	#N/A	#N/A
			chr5	22435998	22501986	65988	gain	gain	gain	#N/A	gain	#N/A	#N/A	#N/A	#N/A	#N/A	#N/A	gain	#N/A	#N/A	#N/A	#N/A	#N/A	#N/A
			chr5	22435998	22568532	132534	#N/A	#N/A	#N/A	#N/A	#N/A	#N/A	#N/A	#N/A	#N/A	#N/A	#N/A	#N/A	loss	#N/A	#N/A	#N/A	#N/A	#N/A
			chr5	22475419	22536178	60759	#N/A	#N/A	loss	#N/A	#N/A	#N/A	#N/A	#N/A	#N/A	#N/A	#N/A	#N/A	loss	#N/A	#N/A	#N/A	#N/A	#N/A
			chr5	22475419	22568532	93113	#N/A	#N/A	#N/A	#N/A	#N/A	#N/A	#N/A	#N/A	#N/A	gain	#N/A	#N/A	loss	#N/A	#N/A	#N/A	#N/A	#N/A
			chr5	22501986	22568532	66546	#N/A	#N/A	loss	#N/A	#N/A	#N/A	#N/A	#N/A	#N/A	#N/A	#N/A	#N/A	#N/A	#N/A	#N/A	#N/A	#N/A	#N/A
CNVR162	27258927	27391528	chr5	27258927	27342639	83712	loss	#N/A	#N/A	#N/A	#N/A	#N/A	#N/A	#N/A	#N/A	#N/A	#N/A	#N/A	#N/A	#N/A	#N/A	#N/A	loss	#N/A
			chr5	27258927	27391528	132601	loss	#N/A	#N/A	#N/A	#N/A	#N/A	#N/A	#N/A	#N/A	#N/A	#N/A	#N/A	#N/A	#N/A	#N/A	#N/A	#N/A	#N/A
CNVR163	27892051	27970414	chr5	27892051	27970414	78363	#N/A	#N/A	#N/A	#N/A	#N/A	#N/A	#N/A	#N/A	#N/A	#N/A	#N/A	#N/A	#N/A	loss	#N/A	#N/A	#N/A	#N/A
CNVR164	28124798	28393068	chr5	28124798	28368600	243802	#N/A	#N/A	#N/A	#N/A	#N/A	#N/A	#N/A	#N/A	#N/A	loss	#N/A	#N/A	#N/A	#N/A	#N/A	#N/A	#N/A	#N/A
			chr5	28231702	28368600	136898	loss	#N/A	#N/A	#N/A	#N/A	#N/A	#N/A	#N/A	#N/A	#N/A	#N/A	#N/A	#N/A	#N/A	#N/A	#N/A	#N/A	#N/A
			chr5	28231702	28393068	161366	loss	#N/A	#N/A	#N/A	#N/A	#N/A	#N/A	#N/A	#N/A	loss	#N/A	#N/A	#N/A	#N/A	#N/A	#N/A	#N/A	#N/A
CNVR165	39105695	39176750	chr5	39105695	39176750	71055	gain	#N/A	#N/A	gain	gain	#N/A	#N/A	#N/A	#N/A	#N/A	#N/A	#N/A	#N/A	#N/A	#N/A	#N/A	#N/A	#N/A
CNVR166	39588852	39851609	chr5	39588852	39684954	96102	gain	#N/A	#N/A	#N/A	#N/A	#N/A	#N/A	#N/A	#N/A	#N/A	#N/A	#N/A	#N/A	#N/A	#N/A	#N/A	#N/A	#N/A
			chr5	39684954	39851609	166655	#N/A	#N/A	#N/A	loss	#N/A	#N/A	#N/A	#N/A	#N/A	#N/A	#N/A	#N/A	#N/A	#N/A	#N/A	#N/A	#N/A	#N/A
			chr5	39775046	39851609	76563	#N/A	#N/A	#N/A	loss	#N/A	#N/A	#N/A	#N/A	#N/A	#N/A	#N/A	#N/A	#N/A	#N/A	#N/A	#N/A	#N/A	#N/A
			chr5	39799087	39851609	52522	#N/A	#N/A	#N/A	loss	#N/A	#N/A	#N/A	#N/A	#N/A	#N/A	#N/A	#N/A	#N/A	#N/A	#N/A	#N/A	#N/A	#N/A
CNVR167	59715533	59854673	chr5	59715533	59854673	139140	#N/A	#N/A	#N/A	loss	#N/A	#N/A	#N/A	#N/A	#N/A	#N/A	#N/A	#N/A	#N/A	#N/A	#N/A	#N/A	#N/A	#N/A
CNVR168	63974180	64057971	chr5	63974180	64057971	83791	gain	#N/A	#N/A	#N/A	#N/A	#N/A	#N/A	#N/A	#N/A	#N/A	#N/A	#N/A	#N/A	#N/A	#N/A	#N/A	#N/A	#N/A
CNVR169	65533763	65810346	chr5	65533763	65666941	133178	gain	#N/A	#N/A	#N/A	#N/A	#N/A	#N/A	#N/A	#N/A	#N/A	#N/A	#N/A	#N/A	#N/A	#N/A	#N/A	#N/A	#N/A
			chr5	65569577	65666941	97364	#N/A	#N/A	#N/A	gain	#N/A	#N/A	#N/A	#N/A	#N/A	#N/A	#N/A	#N/A	#N/A	#N/A	#N/A	#N/A	#N/A	#N/A
			chr5	65593507	65666941	73434	gain	#N/A	#N/A	gain	#N/A	#N/A	#N/A	#N/A	#N/A	#N/A	#N/A	#N/A	#N/A	#N/A	#N/A	#N/A	#N/A	#N/A
			chr5	65593507	65723264	129757	gain	#N/A	#N/A	#N/A	#N/A	#N/A	#N/A	#N/A	#N/A	#N/A	#N/A	#N/A	#N/A	#N/A	#N/A	#N/A	#N/A	#N/A
			chr5	65593507	65743468	149961	gain	#N/A	#N/A	#N/A	#N/A	#N/A	#N/A	#N/A	#N/A	#N/A	#N/A	#N/A	#N/A	#N/A	#N/A	#N/A	#N/A	#N/A
			chr5	65593507	65810346	216839	gain	#N/A	#N/A	#N/A	#N/A	#N/A	#N/A	#N/A	#N/A	#N/A	#N/A	#N/A	#N/A	#N/A	#N/A	#N/A	#N/A	#N/A
			chr5	65666941	65723264	56323	gain	#N/A	#N/A	#N/A	#N/A	#N/A	#N/A	#N/A	#N/A	#N/A	#N/A	#N/A	#N/A	#N/A	#N/A	#N/A	#N/A	#N/A
			chr5	65666941	65743468	76527	gain	#N/A	#N/A	#N/A	#N/A	#N/A	#N/A	#N/A	#N/A	#N/A	#N/A	#N/A	#N/A	#N/A	#N/A	#N/A	#N/A	#N/A
CNVR170	66355133	66429637	chr5	66355133	66429637	74504	gain	#N/A	#N/A	#N/A	#N/A	#N/A	#N/A	#N/A	#N/A	#N/A	#N/A	gain	#N/A	#N/A	#N/A	#N/A	#N/A	#N/A
CNVR171	72528496	72934486	chr5	72528496	72784646	256150	#N/A	#N/A	#N/A	gain	#N/A	#N/A	#N/A	#N/A	#N/A	#N/A	#N/A	#N/A	#N/A	#N/A	#N/A	#N/A	#N/A	#N/A
			chr5	72574879	72784646	209767	gain	#N/A	#N/A	#N/A	#N/A	#N/A	#N/A	#N/A	#N/A	#N/A	#N/A	#N/A	#N/A	#N/A	#N/A	#N/A	#N/A	#N/A
			chr5	72780049	72934486	154437	gain	#N/A	#N/A	#N/A	#N/A	#N/A	#N/A	#N/A	#N/A	#N/A	#N/A	#N/A	#N/A	#N/A	#N/A	#N/A	#N/A	#N/A
CNVR172	76567897	76781248	chr5	76567897	76781248	213351	#N/A	loss	#N/A	#N/A	#N/A	#N/A	#N/A	#N/A	#N/A	#N/A	#N/A	#N/A	#N/A	#N/A	#N/A	#N/A	#N/A	#N/A
			chr5	76594273	76781248	186975	#N/A	#N/A	#N/A	#N/A	loss	#N/A	#N/A	#N/A	#N/A	#N/A	#N/A	#N/A	#N/A	#N/A	#N/A	#N/A	#N/A	#N/A
			chr5	76605884	76781248	175364	loss	#N/A	#N/A	#N/A	loss	#N/A	#N/A	loss	#N/A	#N/A	#N/A	#N/A	loss	#N/A	#N/A	#N/A	#N/A	#N/A
			chr5	76613694	76781248	167554	#N/A	#N/A	loss	#N/A	#N/A	#N/A	#N/A	#N/A	#N/A	#N/A	#N/A	#N/A	loss	#N/A	#N/A	#N/A	#N/A	#N/A
CNVR173	77904763	77961118	chr5	77904763	77961118	56355	#N/A	#N/A	#N/A	loss	#N/A	#N/A	#N/A	#N/A	#N/A	#N/A	#N/A	#N/A	#N/A	#N/A	#N/A	#N/A	#N/A	#N/A
CNVR174	79209484	79283385	chr5	79209484	79283385	73901	#N/A	#N/A	#N/A	#N/A	gain	#N/A	#N/A	#N/A	#N/A	#N/A	#N/A	#N/A	#N/A	#N/A	#N/A	#N/A	#N/A	#N/A
CNVR175	79366287	79473382	chr5	79366287	79473382	107095	loss	#N/A	loss	#N/A	#N/A	#N/A	#N/A	#N/A	#N/A	#N/A	loss	loss	loss	loss	#N/A	#N/A	loss	#N/A
CNVR176	81043360	81133615	chr5	81043360	81133615	90255	gain	#N/A	#N/A	#N/A	#N/A	#N/A	#N/A	#N/A	#N/A	#N/A	#N/A	#N/A	#N/A	#N/A	#N/A	#N/A	#N/A	#N/A
CNVR177	84240368	84405613	chr5	84240368	84315752	75384	#N/A	#N/A	#N/A	#N/A	#N/A	#N/A	#N/A	#N/A	#N/A	#N/A	#N/A	#N/A	#N/A	#N/A	#N/A	loss	#N/A	#N/A
			chr5	84272211	84405613	133402	#N/A	#N/A	#N/A	#N/A	#N/A	#N/A	#N/A	#N/A	#N/A	#N/A	#N/A	#N/A	#N/A	#N/A	#N/A	loss	#N/A	#N/A
CNVR178	85035347	85234765	chr5	85035347	85234765	199418	#N/A	#N/A	#N/A	#N/A	#N/A	#N/A	#N/A	#N/A	#N/A	#N/A	#N/A	#N/A	loss	#N/A	#N/A	#N/A	#N/A	#N/A
CNVR179	88318935	88600430	chr5	88318935	88600430	281495	gain	#N/A	#N/A	#N/A	#N/A	#N/A	#N/A	#N/A	#N/A	gain	#N/A	#N/A	#N/A	#N/A	#N/A	#N/A	#N/A	#N/A
			chr5	88466806	88600430	133624	#N/A	#N/A	#N/A	gain	#N/A	#N/A	#N/A	#N/A	#N/A	#N/A	#N/A	#N/A	#N/A	#N/A	#N/A	#N/A	#N/A	#N/A
CNVR180	92886063	92957318	chr5	92886063	92957318	71255	loss	#N/A	#N/A	#N/A	#N/A	#N/A	#N/A	#N/A	#N/A	#N/A	#N/A	#N/A	#N/A	#N/A	#N/A	#N/A	#N/A	#N/A
CNVR181	94716543	94786562	chr5	94716543	94786562	70019	#N/A	#N/A	#N/A	#N/A	#N/A	#N/A	#N/A	loss	#N/A	#N/A	#N/A	#N/A	#N/A	#N/A	#N/A	#N/A	#N/A	#N/A
CNVR182	98033433	98238681	chr5	98033433	98194683	161250	#N/A	#N/A	loss	#N/A	#N/A	#N/A	#N/A	#N/A	#N/A	#N/A	#N/A	#N/A	#N/A	#N/A	#N/A	#N/A	#N/A	#N/A
			chr5	98113751	98238681	124930	loss	#N/A	#N/A	#N/A	loss	#N/A	#N/A	#N/A	#N/A	#N/A	#N/A	#N/A	#N/A	#N/A	#N/A	#N/A	#N/A	#N/A
CNVR183	100262523	100334409	chr5	100262523	100334409	71886	loss	#N/A	#N/A	#N/A	#N/A	#N/A	#N/A	#N/A	#N/A	#N/A	#N/A	#N/A	#N/A	#N/A	#N/A	#N/A	#N/A	#N/A
CNVR184	100752235	100881229	chr5	100752235	100835945	83710	#N/A	#N/A	#N/A	loss	#N/A	#N/A	#N/A	#N/A	#N/A	#N/A	#N/A	#N/A	#N/A	#N/A	#N/A	#N/A	#N/A	#N/A
			chr5	100752235	100881229	128994	#N/A	#N/A	#N/A	gain	#N/A	#N/A	#N/A	#N/A	#N/A	#N/A	#N/A	#N/A	#N/A	#N/A	#N/A	#N/A	#N/A	#N/A
CNVR185	102979194	103157290	chr5	102979194	103157290	178096	loss	#N/A	#N/A	#N/A	#N/A	#N/A	#N/A	#N/A	#N/A	#N/A	#N/A	#N/A	#N/A	#N/A	#N/A	#N/A	#N/A	#N/A
			chr5	103046152	103157290	111138	#N/A	loss	#N/A	#N/A	#N/A	#N/A	#N/A	#N/A	#N/A	#N/A	#N/A	#N/A	#N/A	loss	#N/A	#N/A	#N/A	#N/A
CNVR186	104455559	104693932	chr5	104455559	104693932	238373	#N/A	#N/A	#N/A	loss	#N/A	#N/A	#N/A	#N/A	#N/A	#N/A	#N/A	#N/A	#N/A	#N/A	#N/A	#N/A	#N/A	#N/A
CNVR187	106881250	106979109	chr5	106881250	106956614	75364	#N/A	#N/A	loss	#N/A	#N/A	#N/A	#N/A	#N/A	#N/A	#N/A	#N/A	#N/A	#N/A	#N/A	#N/A	#N/A	#N/A	#N/A
			chr5	106881250	106979109	97859	#N/A	#N/A	loss	#N/A	#N/A	#N/A	#N/A	#N/A	#N/A	#N/A	#N/A	#N/A	#N/A	#N/A	#N/A	#N/A	#N/A	#N/A
CNVR188	3110815	3441810	chr6	3110815	3199098	88283	gain	#N/A	gain	gain	#N/A	gain	#N/A	#N/A	#N/A	#N/A	#N/A	#N/A	gain	#N/A	#N/A	#N/A	#N/A	gain
CNVR189	3814021	4169571	chr6	3110815	3441810	330995	#N/A	#N/A	#N/A	#N/A	#N/A	#N/A	#N/A	#N/A	#N/A	#N/A	#N/A	#N/A	gain	#N/A	#N/A	#N/A	#N/A	#N/A
			chr6	3814021	3870534	56513	loss	#N/A	#N/A	#N/A	#N/A	#N/A	#N/A	#N/A	#N/A	#N/A	#N/A	#N/A	#N/A	#N/A	#N/A	#N/A	#N/A	#N/A
			chr6	3814021	3906465	92444	#N/A	loss	#N/A	#N/A	#N/A	#N/A	loss	#N/A	#N/A	#N/A	#N/A	#N/A	#N/A	#N/A	#N/A	#N/A	#N/A	#N/A
			chr6	3814021	3940519	126498	loss	#N/A	#N/A	loss	loss	#N/A	#N/A	#N/A	#N/A	loss	#N/A	#N/A	#N/A	loss	#N/A	#N/A	#N/A	#N/A
			chr6	3814021	4169571	355550	loss	#N/A	#N/A	#N/A	#N/A	loss	#N/A	#N/A	#N/A	loss	#N/A	#N/A	#N/A	loss	#N/A	#N/A	#N/A	#N/A
			chr6	4060304	4169571	109267	loss	#N/A	loss	#N/A	#N/A	#N/A	#N/A	#N/A	#N/A	#N/A	#N/A	#N/A	#N/A	#N/A	#N/A	#N/A	#N/A	#N/A
CNVR190	5476010	5629545	chr6	5476010	5629545	153535	#N/A	#N/A	loss	#N/A	#N/A	#N/A	#N/A	#N/A	#N/A	#N/A	#N/A	#N/A	#N/A	#N/A	#N/A	#N/A	#N/A	#N/A
CNVR191	10012272	10075550	chr6	10012272	10075550	63278	gain	#N/A	#N/A	#N/A	#N/A	#N/A	#N/A	#N/A	#N/A	#N/A	#N/A	#N/A	#N/A	#N/A	#N/A	#N/A	#N/A	#N/A
CNVR192	12765377	12980787	chr6	12765377	12857432	92055	gain	#N/A	#N/A	#N/A	#N/A	#N/A	#N/A	#N/A	#N/A	#N/A	#N/A	#N/A	#N/A	#N/A	#N/A	#N/A	#N/A	#N/A
			chr6	12765377	12980787	215410	#N/A	#N/A	#N/A	gain	#N/A	#N/A	#N/A	#N/A	#N/A	#N/A	#N/A	#N/A	#N/A	#N/A	#N/A	#N/A	#N/A	#N/A
			chr6	12847263	12980787	133524	gain	#N/A	#N/A	#N/A	#N/A	#N/A	#N/A	#N/A	#N/A	#N/A	#N/A	#N/A	#N/A	#N/A	#N/A	#N/A	#N/A	#N/A
CNVR193	13679250	13812780	chr6	13679250	13792813	113563	loss	#N/A	#N/A	#N/A	#N/A	#N/A	#N/A	#N/A	#N/A	#N/A	#N/A	#N/A	#N/A	#N/A	#N/A	#N/A	#N/A	#N/A
			chr6	13679250	13812780	133530	loss	#N/A	#N/A	#N/A	#N/A	#N/A	#N/A	#N/A	#N/A	#N/A	#N/A	#N/A	#N/A	#N/A	#N/A	#N/A	#N/A	#N/A
			chr6	13731502	13792813	61311	loss	#N/A	#N/A	#N/A	#N/A	#N/A	#N/A	#N/A	#N/A	#N/A	#N/A	#N/A	#N/A	#N/A	#N/A	#N/A	#N/A	#N/A
			chr6	13731502	13812780	81278	loss	#N/A	#N/A	#N/A	#N/A	#N/A	#N/A	#N/A	#N/A	#N/A	#N/A	#N/A	loss	#N/A	#N/A	#N/A	#N/A	#N/A
CNVR194	20641134	20705341	chr6	20641134	20705341	64207	loss	#N/A	#N/A	#N/A	#N/A	#N/A	#N/A	#N/A	#N/A	#N/A	#N/A	#N/A	#N/A	#N/A	#N/A	#N/A	#N/A	#N/A
CNVR195	35530406	35666943	chr6	35530406	35666943	136537	#N/A	#N/A	#N/A	loss	#N/A	#N/A	#N/A	#N/A	#N/A	#N/A	#N/A	#N/A	#N/A	#N/A	#N/A	#N/A	#N/A	#N/A
CNVR196	36106926	36165212	chr6	36106926	36165212	58286	gain	#N/A	#N/A	#N/A	#N/A	#N/A	#N/A	#N/A	#N/A	#N/A	#N/A	#N/A	#N/A	#N/A	#N/A	#N/A	#N/A	#N/A
CNVR197	45508033	45617812	chr6	45508033	45617812	109779	loss	#N/A	#N/A	#N/A	#N/A	#N/A	#N/A	#N/A	#N/A	#N/A	#N/A	#N/A	#N/A	#N/A	#N/A	#N/A	#N/A	#N/A
CNVR198	46893592	47321053	chr6	46893592	47321053	427461	loss	#N/A	#N/A	#N/A	#N/A	#N/A	#N/A	#N/A	#N/A	#N/A	#N/A	#N/A	#N/A	#N/A	#N/A	#N/A	#N/A	#N/A
CNVR199	49802217	50638891	chr6	49802217	50079246	277029	loss	#N/A	#N/A	#N/A	#N/A	#N/A	#N/A	#N/A	#N/A	#N/A	#N/A	#N/A	#N/A	#N/A	#N/A	#N/A	#N/A	#N/A
			chr6	49802217	50556192	753975	loss	#N/A	#N/A	#N/A	#N/A	#N/A	#N/A	#N/A	#N/A	#N/A	#N/A	#N/A	#N/A	#N/A	#N/A	#N/A	#N/A	#N/A
			chr6	50259057	50556192	297135	loss	#N/A	#N/A	#N/A	#N/A	#N/A	#N/A	#N/A	#N/A	#N/A	#N/A	#N/A	#N/A	#N/A	#N/A	#N/A	#N/A	#N/A
			chr6	50259057	50638891	379834	loss	#N/A	#N/A	#N/A	#N/A	#N/A	#N/A	#N/A	#N/A	#N/A	#N/A	#N/A	#N/A	#N/A	#N/A	#N/A	#N/A	#N/A
			chr6	50432684	50556192	123508	loss	#N/A	#N/A	#N/A	#N/A	#N/A	#N/A	#N/A	#N/A	#N/A	#N/A	#N/A	#N/A	#N/A	#N/A	#N/A	#N/A	#N/A
			chr6	50432684	50638891	206207	loss	#N/A	#N/A	#N/A	#N/A	#N/A	#N/A	#N/A	#N/A	#N/A	#N/A	#N/A	#N/A	#N/A	#N/A	#N/A	#N/A	#N/A
CNVR200	57685509	58094994	chr6	57685509	58094994	409485	loss	#N/A	#N/A	#N/A	#N/A	#N/A	#N/A	#N/A	#N/A	#N/A	#N/A	#N/A	#N/A	#N/A	#N/A	#N/A	#N/A	#N/A
CNVR201	75365266	75435624	chr6	75365266	75435624	70358	loss	#N/A	#N/A	#N/A	#N/A	#N/A	#N/A	#N/A	#N/A	#N/A	#N/A	#N/A	#N/A	#N/A	#N/A	#N/A	#N/A	#N/A
CNVR202	81530709	81785630	chr6	81530709	81785630	254921	#N/A	#N/A	#N/A	#N/A	#N/A	#N/A	#N/A	loss	#N/A	#N/A	#N/A	#N/A	#N/A	#N/A	#N/A	#N/A	#N/A	#N/A
CNVR203	86276694	86558700	chr6	86276694	86558700	282006	loss	#N/A	#N/A	#N/A	#N/A	#N/A	#N/A	#N/A	#N/A	#N/A	#N/A	#N/A	#N/A	#N/A	#N/A	#N/A	#N/A	#N/A
			chr6	86487628	86558700	71072	loss	#N/A	#N/A	#N/A	#N/A	loss	loss	#N/A	#N/A	#N/A	loss	loss	loss	loss	#N/A	#N/A	#N/A	loss
CNVR204	90560363	90806162	chr6	90560363	90750373	190010	#N/A	#N/A	gain	#N/A	#N/A	#N/A	#N/A	#N/A	#N/A	#N/A	#N/A	#N/A	#N/A	#N/A	#N/A	#N/A	#N/A	#N/A
			chr6	90560363	90806162	245799	#N/A	#N/A	#N/A	gain	#N/A	#N/A	#N/A	#N/A	#N/A	#N/A	#N/A	#N/A	#N/A	#N/A	#N/A	#N/A	#N/A	#N/A
			chr6	90605097	90806162	201065	#N/A	#N/A	#N/A	gain	#N/A	#N/A	#N/A	#N/A	#N/A	#N/A	#N/A	#N/A	#N/A	#N/A	#N/A	#N/A	#N/A	#N/A
CNVR205	91183206	91261800	chr6	91183206	91261800	78594	loss	#N/A	#N/A	#N/A	#N/A	#N/A	#N/A	#N/A	#N/A	#N/A	#N/A	#N/A	#N/A	#N/A	#N/A	#N/A	#N/A	#N/A
CNVR206	93163271	93287207	chr6	93163271	93287207	123936	loss	#N/A	#N/A	#N/A	#N/A	#N/A	#N/A	#N/A	#N/A	#N/A	#N/A	#N/A	#N/A	#N/A	#N/A	#N/A	#N/A	#N/A
			chr6	93224917	93287207	62290	loss	#N/A	#N/A	#N/A	#N/A	#N/A	#N/A	#N/A	#N/A	#N/A	#N/A	#N/A	#N/A	#N/A	#N/A	#N/A	#N/A	#N/A
CNVR207	94624455	94972910	chr6	94624455	94816981	192526	gain	#N/A	#N/A	#N/A	#N/A	#N/A	#N/A	#N/A	#N/A	gain	#N/A	#N/A	#N/A	#N/A	#N/A	#N/A	#N/A	#N/A
			chr6	94624455	94838066	213611	gain	#N/A	#N/A	#N/A	#N/A	#N/A	#N/A	#N/A	#N/A	#N/A	#N/A	#N/A	#N/A	#N/A	#N/A	#N/A	#N/A	#N/A
			chr6	94775420	94972910	197490	#N/A	gain	#N/A	#N/A	#N/A	#N/A	#N/A	#N/A	#N/A	#N/A	#N/A	#N/A	#N/A	#N/A	#N/A	#N/A	#N/A	#N/A
			chr6	94816981	94972910	155929	loss	#N/A	#N/A	#N/A	#N/A	#N/A	#N/A	#N/A	#N/A	#N/A	#N/A	#N/A	#N/A	#N/A	#N/A	#N/A	#N/A	#N/A
CNVR208	109789591	109870440	chr6	109789591	109870440	80849	#N/A	#N/A	loss	#N/A	#N/A	#N/A	#N/A	#N/A	#N/A	#N/A	#N/A	#N/A	#N/A	#N/A	#N/A	#N/A	#N/A	#N/A
CNVR209	119614722	119723888	chr6	119614722	119723888	109166	#N/A	#N/A	#N/A	loss	#N/A	#N/A	#N/A	#N/A	#N/A	#N/A	#N/A	#N/A	#N/A	#N/A	#N/A	#N/A	#N/A	#N/A
CNVR210	125599706	125686795	chr6	125599706	125686795	87089	gain	#N/A	#N/A	#N/A	#N/A	#N/A	#N/A	#N/A	#N/A	#N/A	#N/A	#N/A	#N/A	#N/A	#N/A	#N/A	#N/A	#N/A
CNVR211	125803062	125959704	chr6	125803062	125959704	156642	#N/A	#N/A	#N/A	#N/A	#N/A	#N/A	#N/A	loss	#N/A	#N/A	#N/A	#N/A	#N/A	#N/A	#N/A	#N/A	#N/A	#N/A
CNVR212	128989993	129202570	chr6	128989993	129202570	212577	#N/A	#N/A	#N/A	#N/A	#N/A	#N/A	#N/A	loss	loss	#N/A	#N/A	#N/A	#N/A	#N/A	#N/A	#N/A	#N/A	#N/A
CNVR213	134444944	134502839	chr6	134444944	134502839	57895	#N/A	#N/A	#N/A	#N/A	#N/A	#N/A	#N/A	#N/A	#N/A	#N/A	gain	#N/A	#N/A	#N/A	#N/A	gain	#N/A	#N/A
CNVR214	138401742	138646379	chr6	138401742	138646379	244637	#N/A	#N/A	#N/A	gain	#N/A	#N/A	#N/A	#N/A	#N/A	#N/A	#N/A	#N/A	#N/A	#N/A	#N/A	#N/A	#N/A	#N/A
			chr6	138479475	138646379	166904	#N/A	#N/A	#N/A	gain	#N/A	#N/A	#N/A	#N/A	#N/A	#N/A	#N/A	#N/A	#N/A	#N/A	#N/A	#N/A	#N/A	#N/A
CNVR215	139535744	140080043	chr6	139535744	140080043	544299	loss	#N/A	#N/A	#N/A	#N/A	#N/A	#N/A	#N/A	#N/A	#N/A	#N/A	#N/A	#N/A	#N/A	#N/A	#N/A	#N/A	#N/A
			chr6	139713024	140080043	367019	loss	#N/A	#N/A	#N/A	#N/A	#N/A	#N/A	#N/A	#N/A	#N/A	#N/A	#N/A	#N/A	#N/A	#N/A	#N/A	#N/A	#N/A
CNVR216	140365032	140649286	chr6	140365032	140649286	284254	loss	#N/A	#N/A	#N/A	#N/A	#N/A	#N/A	#N/A	#N/A	#N/A	#N/A	#N/A	#N/A	#N/A	#N/A	#N/A	#N/A	#N/A
CNVR217	141025042	141094271	chr6	141025042	141094271	69229	loss	#N/A	#N/A	#N/A	#N/A	#N/A	#N/A	#N/A	#N/A	#N/A	#N/A	#N/A	#N/A	#N/A	#N/A	#N/A	#N/A	#N/A
CNVR218	141759588	141940557	chr6	141759588	141940557	180969	#N/A	#N/A	#N/A	#N/A	#N/A	#N/A	#N/A	loss	#N/A	#N/A	#N/A	#N/A	#N/A	#N/A	#N/A	#N/A	#N/A	#N/A
CNVR219	143194905	143263519	chr6	143194905	143263519	68614	#N/A	#N/A	#N/A	#N/A	#N/A	#N/A	#N/A	#N/A	#N/A	#N/A	#N/A	#N/A	gain	#N/A	#N/A	#N/A	#N/A	#N/A
CNVR220	143932163	144807148	chr6	143932163	144414426	482263	loss	#N/A	#N/A	#N/A	#N/A	#N/A	#N/A	#N/A	#N/A	#N/A	#N/A	#N/A	#N/A	#N/A	#N/A	#N/A	#N/A	#N/A
			chr6	144388155	144807148	418993	#N/A	loss	#N/A	#N/A	#N/A	#N/A	#N/A	#N/A	#N/A	#N/A	#N/A	#N/A	#N/A	#N/A	#N/A	#N/A	#N/A	#N/A
			chr6	144631809	144807148	175339	#N/A	loss	#N/A	#N/A	#N/A	#N/A	#N/A	#N/A	#N/A	#N/A	#N/A	loss	#N/A	#N/A	#N/A	#N/A	loss	loss
CNVR221	145421170	145742078	chr6	145421170	145742078	320908	loss	#N/A	#N/A	#N/A	#N/A	#N/A	#N/A	#N/A	#N/A	#N/A	#N/A	#N/A	#N/A	#N/A	#N/A	#N/A	#N/A	#N/A
			chr6	145597231	145680789	83558	gain	#N/A	#N/A	#N/A	#N/A	#N/A	#N/A	#N/A	#N/A	#N/A	#N/A	#N/A	#N/A	#N/A	#N/A	#N/A	#N/A	#N/A
			chr6	145597231	145742078	144847	gain	#N/A	#N/A	#N/A	#N/A	#N/A	#N/A	#N/A	#N/A	#N/A	#N/A	#N/A	#N/A	#N/A	#N/A	#N/A	#N/A	#N/A
			chr6	145605378	145680789	75411	gain	#N/A	#N/A	#N/A	#N/A	#N/A	#N/A	#N/A	#N/A	#N/A	#N/A	#N/A	#N/A	#N/A	#N/A	#N/A	#N/A	#N/A
			chr6	145605378	145742078	136700	gain	#N/A	#N/A	#N/A	#N/A	#N/A	#N/A	#N/A	#N/A	#N/A	#N/A	#N/A	#N/A	#N/A	#N/A	#N/A	#N/A	#N/A
			chr6	145680789	145742078	61289	gain	#N/A	#N/A	#N/A	#N/A	#N/A	#N/A	#N/A	#N/A	#N/A	#N/A	#N/A	#N/A	#N/A	#N/A	#N/A	#N/A	#N/A
CNVR222	153443734	153749532	chr6	153443734	153749532	305798	#N/A	#N/A	#N/A	#N/A	#N/A	#N/A	#N/A	#N/A	#N/A	#N/A	#N/A	#N/A	#N/A	loss	#N/A	#N/A	#N/A	#N/A
			chr6	153672024	153749532	77508	#N/A	#N/A	loss	#N/A	#N/A	#N/A	#N/A	#N/A	#N/A	#N/A	#N/A	#N/A	#N/A	#N/A	#N/A	#N/A	#N/A	#N/A
CNVR223	155201518	155463113	chr6	155201518	155463113	261595	#N/A	#N/A	#N/A	#N/A	#N/A	#N/A	#N/A	loss	#N/A	#N/A	#N/A	#N/A	#N/A	#N/A	#N/A	#N/A	#N/A	#N/A
CNVR224	156612041	156664538	chr6	156612041	156664538	52497	gain	#N/A	#N/A	#N/A	#N/A	#N/A	#N/A	#N/A	#N/A	#N/A	#N/A	#N/A	#N/A	#N/A	#N/A	#N/A	#N/A	#N/A
CNVR225	1611710	1780404	chr7	1611710	1681623	69913	loss	#N/A	#N/A	#N/A	#N/A	#N/A	#N/A	#N/A	#N/A	#N/A	loss	#N/A	#N/A	#N/A	#N/A	#N/A	#N/A	#N/A
			chr7	1611710	1780404	168694	loss	#N/A	#N/A	#N/A	#N/A	#N/A	#N/A	#N/A	#N/A	#N/A	#N/A	#N/A	#N/A	#N/A	#N/A	#N/A	#N/A	#N/A
CNVR226	3154424	3224311	chr7	3154424	3224311	69887	gain	#N/A	#N/A	#N/A	#N/A	#N/A	#N/A	#N/A	#N/A	#N/A	#N/A	#N/A	#N/A	#N/A	#N/A	#N/A	#N/A	#N/A
CNVR227	3929970	4064048	chr7	3929970	4064048	134078	#N/A	#N/A	#N/A	gain	#N/A	#N/A	#N/A	#N/A	#N/A	#N/A	#N/A	#N/A	#N/A	#N/A	#N/A	#N/A	#N/A	#N/A
CNVR228	5278628	5331127	chr7	5278628	5331127	52499	loss	#N/A	#N/A	#N/A	#N/A	#N/A	#N/A	#N/A	#N/A	#N/A	#N/A	#N/A	#N/A	#N/A	#N/A	#N/A	#N/A	#N/A
CNVR229	7049418	7141492	chr7	7049418	7141492	92074	gain	#N/A	#N/A	#N/A	#N/A	#N/A	#N/A	#N/A	#N/A	#N/A	#N/A	#N/A	#N/A	#N/A	#N/A	#N/A	#N/A	#N/A
CNVR230	9922060	10031634	chr7	9922060	10031634	109574	gain	#N/A	#N/A	#N/A	#N/A	#N/A	#N/A	#N/A	#N/A	gain	#N/A	#N/A	#N/A	#N/A	#N/A	#N/A	#N/A	#N/A
CNVR231	12641640	12710295	chr7	12641640	12710295	68655	#N/A	#N/A	#N/A	#N/A	#N/A	#N/A	#N/A	loss	#N/A	#N/A	#N/A	#N/A	#N/A	#N/A	#N/A	#N/A	#N/A	#N/A
CNVR232	14380504	14431562	chr7	14380504	14431562	51058	#N/A	#N/A	#N/A	#N/A	#N/A	#N/A	#N/A	loss	loss	#N/A	#N/A	#N/A	#N/A	#N/A	#N/A	#N/A	#N/A	#N/A
CNVR233	15842505	16088981	chr7	15842505	16088981	246476	loss	#N/A	#N/A	#N/A	#N/A	#N/A	#N/A	loss	#N/A	#N/A	#N/A	#N/A	#N/A	#N/A	#N/A	#N/A	#N/A	#N/A
CNVR234	20159272	20439045	chr7	20159272	20439045	279773	#N/A	#N/A	#N/A	#N/A	#N/A	#N/A	#N/A	#N/A	#N/A	#N/A	#N/A	#N/A	#N/A	#N/A	#N/A	loss	#N/A	#N/A
CNVR235	24703970	24777963	chr7	24703970	24777963	73993	#N/A	#N/A	#N/A	#N/A	#N/A	#N/A	#N/A	#N/A	#N/A	#N/A	#N/A	#N/A	#N/A	#N/A	gain	#N/A	#N/A	#N/A
CNVR236	25171813	26269643	chr7	25171813	25429326	257513	gain	#N/A	#N/A	#N/A	#N/A	#N/A	#N/A	#N/A	#N/A	#N/A	#N/A	#N/A	#N/A	#N/A	#N/A	#N/A	#N/A	#N/A
			chr7	25171813	25533533	361720	gain	#N/A	#N/A	#N/A	#N/A	#N/A	#N/A	#N/A	#N/A	#N/A	#N/A	#N/A	#N/A	#N/A	#N/A	gain	#N/A	#N/A
			chr7	25171813	25852372	680559	gain	#N/A	#N/A	#N/A	#N/A	#N/A	#N/A	#N/A	#N/A	#N/A	#N/A	#N/A	#N/A	#N/A	#N/A	#N/A	#N/A	#N/A
			chr7	25171813	25975407	803594	gain	#N/A	#N/A	#N/A	#N/A	#N/A	#N/A	#N/A	#N/A	#N/A	#N/A	#N/A	#N/A	#N/A	#N/A	#N/A	#N/A	#N/A
			chr7	25171813	26187687	1015874	gain	#N/A	#N/A	#N/A	#N/A	#N/A	#N/A	#N/A	#N/A	#N/A	#N/A	#N/A	#N/A	#N/A	#N/A	#N/A	#N/A	#N/A
			chr7	25215084	25429326	214242	gain/loss	#N/A	#N/A	#N/A	#N/A	#N/A	#N/A	#N/A	#N/A	#N/A	#N/A	#N/A	#N/A	#N/A	#N/A	#N/A	#N/A	gain
			chr7	25215084	25533533	318449	gain	#N/A	#N/A	#N/A	#N/A	#N/A	#N/A	#N/A	#N/A	#N/A	#N/A	#N/A	gain	#N/A	#N/A	#N/A	#N/A	#N/A
			chr7	25215084	25852372	637288	gain	#N/A	#N/A	#N/A	#N/A	#N/A	#N/A	#N/A	#N/A	#N/A	#N/A	#N/A	#N/A	#N/A	#N/A	#N/A	#N/A	#N/A
			chr7	25215084	25975407	760323	gain	#N/A	#N/A	#N/A	#N/A	#N/A	#N/A	#N/A	#N/A	#N/A	#N/A	#N/A	gain	#N/A	#N/A	#N/A	#N/A	#N/A
			chr7	25272090	25533533	261443	gain	gain	gain	gain	#N/A	#N/A	gain	#N/A	#N/A	#N/A	#N/A	#N/A	gain	#N/A	#N/A	#N/A	#N/A	#N/A
			chr7	25272090	25852372	580282	gain	#N/A	#N/A	#N/A	#N/A	#N/A	#N/A	#N/A	#N/A	#N/A	#N/A	#N/A	#N/A	#N/A	#N/A	#N/A	#N/A	#N/A
			chr7	25272090	25975407	703317	gain	#N/A	gain	#N/A	#N/A	#N/A	#N/A	#N/A	#N/A	#N/A	#N/A	#N/A	gain	#N/A	#N/A	#N/A	#N/A	#N/A
			chr7	25272090	26187687	915597	gain	#N/A	#N/A	#N/A	#N/A	#N/A	#N/A	#N/A	#N/A	#N/A	#N/A	#N/A	#N/A	#N/A	#N/A	#N/A	#N/A	#N/A
			chr7	25413363	25533533	120170	gain	gain	gain	gain	#N/A	#N/A	#N/A	#N/A	#N/A	#N/A	#N/A	gain	gain	#N/A	#N/A	#N/A	#N/A	#N/A
			chr7	25413363	25681002	267639	#N/A	#N/A	#N/A	#N/A	#N/A	#N/A	#N/A	#N/A	#N/A	#N/A	#N/A	#N/A	loss	#N/A	#N/A	#N/A	#N/A	#N/A
			chr7	25413363	25773312	359949	#N/A	#N/A	#N/A	#N/A	#N/A	#N/A	#N/A	#N/A	#N/A	#N/A	gain	#N/A	loss	#N/A	#N/A	#N/A	#N/A	#N/A
			chr7	25413363	25852372	439009	gain	#N/A	#N/A	#N/A	#N/A	#N/A	#N/A	#N/A	#N/A	#N/A	#N/A	#N/A	#N/A	gain	#N/A	#N/A	#N/A	#N/A
			chr7	25413363	25975407	562044	#N/A	#N/A	gain	#N/A	#N/A	#N/A	#N/A	#N/A	#N/A	#N/A	#N/A	#N/A	loss	#N/A	#N/A	#N/A	#N/A	#N/A
			chr7	25429326	25773312	343986	gain	#N/A	#N/A	#N/A	#N/A	#N/A	#N/A	#N/A	#N/A	#N/A	#N/A	#N/A	#N/A	#N/A	#N/A	#N/A	#N/A	#N/A
			chr7	25429326	25852372	423046	gain	#N/A	#N/A	#N/A	#N/A	#N/A	#N/A	#N/A	#N/A	#N/A	#N/A	#N/A	#N/A	#N/A	#N/A	#N/A	#N/A	#N/A
			chr7	25429326	25975407	546081	gain/loss	#N/A	gain	#N/A	#N/A	#N/A	#N/A	#N/A	#N/A	#N/A	#N/A	#N/A	gain	gain	#N/A	#N/A	#N/A	#N/A
			chr7	25429326	26187687	758361	gain	#N/A	#N/A	#N/A	#N/A	#N/A	#N/A	#N/A	#N/A	#N/A	#N/A	#N/A	#N/A	#N/A	#N/A	#N/A	#N/A	#N/A
			chr7	25533533	25852372	318839	#N/A	#N/A	#N/A	gain	#N/A	#N/A	#N/A	#N/A	#N/A	gain	#N/A	#N/A	gain	#N/A	#N/A	#N/A	#N/A	#N/A
			chr7	25681002	25975407	294405	gain	#N/A	#N/A	#N/A	#N/A	#N/A	#N/A	#N/A	#N/A	#N/A	#N/A	#N/A	#N/A	#N/A	#N/A	#N/A	#N/A	#N/A
			chr7	25681002	26187687	506685	gain	#N/A	#N/A	#N/A	#N/A	#N/A	#N/A	#N/A	#N/A	#N/A	#N/A	#N/A	#N/A	#N/A	#N/A	#N/A	#N/A	#N/A
			chr7	25773312	25975407	202095	gain	gain	#N/A	#N/A	#N/A	#N/A	#N/A	#N/A	#N/A	#N/A	#N/A	#N/A	#N/A	#N/A	#N/A	#N/A	#N/A	#N/A
			chr7	25773312	26269643	496331	#N/A	gain	#N/A	#N/A	#N/A	#N/A	#N/A	#N/A	#N/A	#N/A	#N/A	#N/A	#N/A	#N/A	#N/A	#N/A	#N/A	#N/A
			chr7	25852372	26187687	335315	#N/A	#N/A	#N/A	#N/A	#N/A	#N/A	#N/A	#N/A	#N/A	#N/A	#N/A	#N/A	gain	#N/A	#N/A	#N/A	#N/A	#N/A
			chr7	25852372	26269643	417271	#N/A	#N/A	#N/A	gain	#N/A	#N/A	#N/A	#N/A	#N/A	#N/A	#N/A	#N/A	#N/A	#N/A	#N/A	#N/A	#N/A	#N/A
			chr7	25975407	26187687	212280	gain	#N/A	#N/A	#N/A	#N/A	#N/A	#N/A	#N/A	#N/A	#N/A	#N/A	gain	gain	#N/A	#N/A	#N/A	#N/A	#N/A
CNVR237	45173179	45305380	chr7	45173179	45305380	132201	gain	#N/A	#N/A	#N/A	#N/A	#N/A	#N/A	#N/A	#N/A	#N/A	#N/A	#N/A	#N/A	#N/A	#N/A	#N/A	#N/A	#N/A
CNVR238	58981610	59092787	chr7	58981610	59092787	111177	loss	#N/A	loss	#N/A	loss	#N/A	#N/A	#N/A	#N/A	#N/A	#N/A	#N/A	#N/A	#N/A	#N/A	#N/A	#N/A	#N/A
CNVR239	59301838	59758209	chr7	59301838	59479735	177897	#N/A	#N/A	#N/A	#N/A	#N/A	#N/A	#N/A	loss	#N/A	#N/A	#N/A	#N/A	#N/A	#N/A	#N/A	#N/A	#N/A	#N/A
			chr7	59301838	59758209	456371	#N/A	#N/A	#N/A	#N/A	#N/A	#N/A	#N/A	loss	#N/A	#N/A	#N/A	#N/A	#N/A	#N/A	#N/A	#N/A	#N/A	#N/A
			chr7	59402614	59479735	77121	loss	#N/A	loss	#N/A	#N/A	#N/A	#N/A	#N/A	#N/A	#N/A	#N/A	loss	loss	#N/A	#N/A	#N/A	#N/A	#N/A
CNVR240	62954233	63015573	chr7	62954233	63015573	61340	gain	#N/A	#N/A	gain	#N/A	#N/A	#N/A	#N/A	#N/A	#N/A	#N/A	#N/A	gain	#N/A	#N/A	#N/A	#N/A	#N/A
CNVR241	80866152	81035442	chr7	80866152	81035442	169290	loss	#N/A	#N/A	#N/A	#N/A	#N/A	#N/A	#N/A	#N/A	#N/A	#N/A	#N/A	#N/A	#N/A	#N/A	#N/A	#N/A	#N/A
CNVR242	82147895	82456371	chr7	82147895	82456371	308476	gain	#N/A	#N/A	#N/A	#N/A	#N/A	#N/A	#N/A	#N/A	#N/A	#N/A	#N/A	#N/A	#N/A	#N/A	#N/A	#N/A	#N/A
			chr7	82305261	82456371	151110	gain	gain	#N/A	gain	#N/A	#N/A	#N/A	#N/A	#N/A	#N/A	#N/A	gain	#N/A	loss	#N/A	gain	#N/A	#N/A
CNVR243	83877848	84567848	chr7	83877848	83944769	66921	gain/loss	gain	#N/A	#N/A	#N/A	#N/A	#N/A	#N/A	#N/A	#N/A	#N/A	#N/A	#N/A	#N/A	#N/A	#N/A	#N/A	#N/A
			chr7	83877848	84483638	605790	gain	#N/A	#N/A	#N/A	#N/A	#N/A	#N/A	#N/A	#N/A	#N/A	#N/A	#N/A	#N/A	#N/A	#N/A	#N/A	#N/A	#N/A
			chr7	83877848	84567848	690000	gain	#N/A	#N/A	#N/A	#N/A	#N/A	#N/A	#N/A	#N/A	#N/A	#N/A	#N/A	#N/A	#N/A	#N/A	#N/A	#N/A	#N/A
			chr7	84483638	84567848	84210	gain	#N/A	#N/A	gain	#N/A	#N/A	#N/A	#N/A	#N/A	#N/A	gain	#N/A	#N/A	#N/A	#N/A	#N/A	#N/A	#N/A
CNVR244	95923867	96022766	chr7	95923867	95983910	60043	#N/A	#N/A	#N/A	#N/A	#N/A	#N/A	#N/A	#N/A	#N/A	#N/A	#N/A	#N/A	loss	#N/A	#N/A	#N/A	#N/A	#N/A
			chr7	95923867	96022766	98899	#N/A	loss	#N/A	#N/A	#N/A	#N/A	#N/A	loss	#N/A	loss	#N/A	#N/A	loss	#N/A	#N/A	#N/A	#N/A	#N/A
CNVR245	98604384	98671730	chr7	98604384	98671730	67346	#N/A	loss	#N/A	#N/A	#N/A	#N/A	#N/A	#N/A	#N/A	#N/A	#N/A	#N/A	#N/A	#N/A	#N/A	#N/A	#N/A	#N/A
CNVR246	100129337	100195980	chr7	100129337	100195980	66643	gain	#N/A	#N/A	#N/A	#N/A	#N/A	#N/A	gain	#N/A	#N/A	#N/A	#N/A	#N/A	#N/A	#N/A	#N/A	#N/A	gain
CNVR247	103866076	104108293	chr7	103866076	103933199	67123	#N/A	#N/A	#N/A	#N/A	#N/A	#N/A	#N/A	#N/A	#N/A	#N/A	#N/A	#N/A	#N/A	#N/A	#N/A	loss	#N/A	#N/A
			chr7	103910821	104108293	197472	#N/A	#N/A	#N/A	#N/A	#N/A	#N/A	#N/A	#N/A	#N/A	#N/A	#N/A	#N/A	#N/A	loss	#N/A	#N/A	#N/A	#N/A
CNVR248	106067880	106219423	chr7	106067880	106166432	98552	#N/A	#N/A	loss	#N/A	#N/A	#N/A	#N/A	#N/A	#N/A	#N/A	#N/A	#N/A	#N/A	#N/A	#N/A	#N/A	#N/A	#N/A
			chr7	106067880	106219423	151543	#N/A	#N/A	#N/A	loss	#N/A	#N/A	#N/A	#N/A	#N/A	#N/A	#N/A	#N/A	#N/A	#N/A	#N/A	#N/A	#N/A	#N/A
			chr7	106104735	106219423	114688	#N/A	#N/A	#N/A	loss	#N/A	#N/A	#N/A	#N/A	#N/A	#N/A	#N/A	#N/A	#N/A	#N/A	#N/A	#N/A	#N/A	#N/A
			chr7	106116417	106166432	50015	#N/A	#N/A	#N/A	loss	#N/A	#N/A	#N/A	#N/A	#N/A	#N/A	#N/A	#N/A	#N/A	#N/A	#N/A	#N/A	#N/A	#N/A
			chr7	106116417	106219423	103006	#N/A	#N/A	loss	loss	#N/A	#N/A	#N/A	#N/A	#N/A	#N/A	#N/A	#N/A	#N/A	#N/A	#N/A	#N/A	#N/A	#N/A
			chr7	106141895	106219423	77528	#N/A	#N/A	loss	loss	#N/A	#N/A	#N/A	#N/A	#N/A	#N/A	#N/A	#N/A	#N/A	#N/A	#N/A	#N/A	#N/A	#N/A
CNVR249	109307501	109444813	chr7	109307501	109444813	137312	#N/A	#N/A	#N/A	#N/A	#N/A	#N/A	#N/A	loss	#N/A	#N/A	#N/A	#N/A	#N/A	#N/A	#N/A	#N/A	#N/A	#N/A
CNVR250	111308562	111876616	chr7	111308562	111876616	568054	gain	#N/A	#N/A	#N/A	#N/A	#N/A	#N/A	#N/A	#N/A	#N/A	#N/A	#N/A	#N/A	#N/A	#N/A	#N/A	#N/A	#N/A
CNVR251	118979653	119107637	chr7	118979653	119039500	59847	#N/A	#N/A	#N/A	#N/A	#N/A	#N/A	#N/A	#N/A	#N/A	#N/A	#N/A	#N/A	loss	#N/A	#N/A	#N/A	#N/A	#N/A
			chr7	119027728	119107637	79909	loss	#N/A	#N/A	#N/A	#N/A	#N/A	#N/A	#N/A	#N/A	#N/A	#N/A	#N/A	#N/A	#N/A	#N/A	#N/A	#N/A	#N/A
CNVR252	120751772	120856560	chr7	120751772	120856560	104788	gain	#N/A	#N/A	#N/A	#N/A	#N/A	#N/A	#N/A	#N/A	#N/A	gain	#N/A	#N/A	#N/A	#N/A	#N/A	#N/A	#N/A
CNVR253	122108807	122169441	chr7	122108807	122169441	60634	gain	#N/A	#N/A	#N/A	#N/A	#N/A	#N/A	#N/A	#N/A	#N/A	#N/A	#N/A	#N/A	#N/A	#N/A	#N/A	#N/A	#N/A
CNVR254	123030372	123350175	chr7	123030372	123132345	101973	gain	#N/A	#N/A	#N/A	#N/A	#N/A	#N/A	#N/A	#N/A	#N/A	#N/A	#N/A	#N/A	#N/A	#N/A	#N/A	#N/A	#N/A
			chr7	123104663	123276015	171352	#N/A	#N/A	#N/A	#N/A	#N/A	#N/A	#N/A	#N/A	#N/A	#N/A	#N/A	#N/A	loss	#N/A	#N/A	#N/A	#N/A	#N/A
			chr7	123205764	123276015	70251	#N/A	#N/A	#N/A	#N/A	#N/A	#N/A	#N/A	#N/A	#N/A	#N/A	#N/A	#N/A	#N/A	#N/A	#N/A	#N/A	#N/A	loss
			chr7	123205764	123350175	144411	#N/A	#N/A	loss	loss	#N/A	#N/A	#N/A	#N/A	#N/A	#N/A	#N/A	#N/A	#N/A	#N/A	#N/A	#N/A	#N/A	#N/A
CNVR255	133400943	133768886	chr7	133400943	133461877	60934	gain	gain	gain	gain	gain	gain	#N/A	gain	gain	gain	gain	gain	gain	#N/A	#N/A	#N/A	gain	gain
			chr7	133400943	133487315	86372	gain	gain	gain	#N/A	#N/A	gain	#N/A	gain	gain	gain	gain	gain	gain	#N/A	#N/A	gain	#N/A	gain
			chr7	133400943	133522529	121586	gain	gain	gain	gain	gain	gain	#N/A	#N/A	#N/A	loss	gain	gain	gain	#N/A	#N/A	gain	#N/A	gain
			chr7	133400943	133768886	367943	#N/A	#N/A	gain	#N/A	gain	#N/A	#N/A	#N/A	#N/A	#N/A	#N/A	#N/A	gain	#N/A	#N/A	#N/A	#N/A	#N/A
			chr7	133427075	133522529	95454	gain	#N/A	#N/A	#N/A	#N/A	#N/A	#N/A	#N/A	#N/A	loss	#N/A	#N/A	#N/A	#N/A	#N/A	#N/A	#N/A	#N/A
			chr7	133461877	133522529	60652	gain	#N/A	#N/A	#N/A	#N/A	#N/A	#N/A	#N/A	#N/A	#N/A	#N/A	gain	#N/A	#N/A	#N/A	#N/A	#N/A	#N/A
CNVR256	424993	924576	chr8	424993	723614	298621	gain	#N/A	#N/A	#N/A	#N/A	#N/A	#N/A	#N/A	#N/A	#N/A	#N/A	#N/A	#N/A	#N/A	#N/A	#N/A	#N/A	#N/A
			chr8	723614	924576	200962	gain	#N/A	#N/A	#N/A	#N/A	#N/A	#N/A	#N/A	#N/A	#N/A	#N/A	#N/A	#N/A	#N/A	#N/A	#N/A	#N/A	#N/A
CNVR257	2467999	2660140	chr8	2467999	2538929	70930	gain	#N/A	#N/A	gain	gain	#N/A	#N/A	#N/A	#N/A	#N/A	#N/A	#N/A	#N/A	#N/A	#N/A	#N/A	#N/A	#N/A
			chr8	2467999	2579236	111237	#N/A	#N/A	#N/A	gain	#N/A	#N/A	#N/A	#N/A	#N/A	#N/A	#N/A	#N/A	#N/A	#N/A	#N/A	#N/A	#N/A	#N/A
			chr8	2467999	2660140	192141	#N/A	#N/A	#N/A	gain	#N/A	#N/A	#N/A	#N/A	#N/A	#N/A	#N/A	#N/A	#N/A	#N/A	#N/A	#N/A	#N/A	#N/A
CNVR258	4952997	5065847	chr8	4952997	5065847	112850	#N/A	#N/A	loss	#N/A	#N/A	#N/A	#N/A	#N/A	#N/A	#N/A	#N/A	#N/A	#N/A	#N/A	#N/A	#N/A	#N/A	#N/A
CNVR259	5586768	5748214	chr8	5586768	5748214	161446	gain	#N/A	#N/A	#N/A	gain	#N/A	#N/A	#N/A	#N/A	#N/A	#N/A	#N/A	#N/A	#N/A	#N/A	#N/A	#N/A	#N/A
			chr8	5680077	5748214	68137	#N/A	#N/A	gain	gain	gain	#N/A	#N/A	#N/A	#N/A	#N/A	#N/A	#N/A	#N/A	#N/A	#N/A	#N/A	#N/A	#N/A
CNVR260	17889049	18169869	chr8	17889049	18169869	280820	#N/A	#N/A	#N/A	gain	#N/A	#N/A	#N/A	#N/A	#N/A	#N/A	#N/A	#N/A	#N/A	#N/A	#N/A	#N/A	#N/A	#N/A
CNVR261	20573269	20845249	chr8	20573269	20845249	271980	loss	#N/A	#N/A	#N/A	#N/A	#N/A	#N/A	#N/A	#N/A	#N/A	#N/A	#N/A	#N/A	#N/A	#N/A	#N/A	#N/A	#N/A
CNVR262	23033602	23096394	chr8	23033602	23096394	62792	gain	gain	gain	gain	#N/A	#N/A	gain	#N/A	#N/A	#N/A	#N/A	gain	gain	#N/A	#N/A	#N/A	#N/A	#N/A
CNVR263	23147683	23234622	chr8	23147683	23234622	86939	loss	#N/A	#N/A	#N/A	#N/A	#N/A	loss	#N/A	#N/A	#N/A	#N/A	#N/A	#N/A	#N/A	#N/A	#N/A	#N/A	#N/A
CNVR264	23836218	23935848	chr8	23836218	23916785	80567	gain	#N/A	#N/A	#N/A	#N/A	#N/A	#N/A	#N/A	#N/A	#N/A	#N/A	#N/A	#N/A	#N/A	#N/A	#N/A	#N/A	#N/A
			chr8	23836218	23935848	99630	#N/A	#N/A	#N/A	loss	#N/A	#N/A	#N/A	#N/A	#N/A	#N/A	#N/A	#N/A	#N/A	#N/A	#N/A	#N/A	#N/A	#N/A
CNVR265	25646079	26012508	chr8	25646079	26012508	366429	loss	#N/A	#N/A	#N/A	#N/A	#N/A	#N/A	#N/A	#N/A	#N/A	#N/A	#N/A	#N/A	#N/A	#N/A	loss	#N/A	#N/A
CNVR266	35526849	35774390	chr8	35526849	35774390	247541	loss	#N/A	#N/A	#N/A	#N/A	#N/A	#N/A	#N/A	#N/A	#N/A	#N/A	#N/A	#N/A	#N/A	#N/A	#N/A	#N/A	#N/A
			chr8	35555020	35669023	114003	loss	#N/A	#N/A	#N/A	#N/A	#N/A	#N/A	#N/A	#N/A	#N/A	#N/A	#N/A	#N/A	#N/A	#N/A	#N/A	#N/A	#N/A
			chr8	35555020	35774390	219370	loss	#N/A	#N/A	#N/A	#N/A	#N/A	#N/A	loss	#N/A	#N/A	#N/A	#N/A	#N/A	#N/A	#N/A	#N/A	#N/A	#N/A
CNVR267	37294943	37392092	chr8	37294943	37392092	97149	loss	#N/A	#N/A	#N/A	#N/A	#N/A	#N/A	#N/A	#N/A	#N/A	#N/A	#N/A	#N/A	#N/A	#N/A	#N/A	#N/A	#N/A
CNVR268	43425758	43955459	chr8	43425758	43651639	225881	gain	#N/A	#N/A	#N/A	#N/A	#N/A	#N/A	#N/A	#N/A	#N/A	#N/A	#N/A	#N/A	#N/A	#N/A	#N/A	#N/A	#N/A
			chr8	43425758	43672024	246266	gain	#N/A	#N/A	#N/A	#N/A	#N/A	#N/A	#N/A	#N/A	#N/A	#N/A	#N/A	#N/A	#N/A	#N/A	#N/A	#N/A	#N/A
			chr8	43425758	43691362	265604	gain	#N/A	#N/A	#N/A	#N/A	#N/A	#N/A	#N/A	#N/A	#N/A	#N/A	#N/A	#N/A	#N/A	#N/A	#N/A	#N/A	#N/A
			chr8	43425758	43730377	304619	gain	#N/A	#N/A	#N/A	#N/A	#N/A	#N/A	#N/A	#N/A	#N/A	#N/A	#N/A	#N/A	#N/A	#N/A	#N/A	#N/A	#N/A
			chr8	43425758	43763659	337901	gain	#N/A	#N/A	#N/A	#N/A	#N/A	#N/A	#N/A	#N/A	#N/A	#N/A	#N/A	#N/A	#N/A	#N/A	#N/A	#N/A	#N/A
			chr8	43425758	43878303	452545	gain	#N/A	#N/A	#N/A	#N/A	#N/A	#N/A	#N/A	#N/A	#N/A	#N/A	#N/A	#N/A	#N/A	#N/A	#N/A	#N/A	#N/A
			chr8	43425758	43916646	490888	gain	#N/A	#N/A	#N/A	#N/A	#N/A	#N/A	#N/A	#N/A	#N/A	#N/A	#N/A	#N/A	#N/A	#N/A	#N/A	#N/A	#N/A
			chr8	43425758	43955459	529701	gain	#N/A	#N/A	#N/A	#N/A	#N/A	#N/A	#N/A	#N/A	#N/A	#N/A	#N/A	#N/A	#N/A	#N/A	#N/A	#N/A	#N/A
			chr8	43462399	43672024	209625	gain	#N/A	#N/A	#N/A	#N/A	#N/A	#N/A	#N/A	#N/A	gain	#N/A	#N/A	#N/A	#N/A	#N/A	#N/A	#N/A	#N/A
			chr8	43462399	43691362	228963	gain	#N/A	#N/A	#N/A	#N/A	#N/A	#N/A	#N/A	#N/A	#N/A	#N/A	#N/A	#N/A	#N/A	#N/A	#N/A	#N/A	#N/A
			chr8	43462399	43763659	301260	gain	#N/A	#N/A	#N/A	#N/A	#N/A	#N/A	#N/A	#N/A	#N/A	#N/A	#N/A	#N/A	#N/A	#N/A	#N/A	#N/A	#N/A
			chr8	43462399	43878303	415904	gain	#N/A	#N/A	#N/A	#N/A	#N/A	#N/A	#N/A	#N/A	#N/A	#N/A	#N/A	#N/A	#N/A	#N/A	#N/A	#N/A	#N/A
			chr8	43651639	43730377	78738	gain	#N/A	#N/A	#N/A	#N/A	#N/A	#N/A	#N/A	#N/A	#N/A	#N/A	#N/A	#N/A	#N/A	#N/A	#N/A	#N/A	#N/A
			chr8	43651639	43878303	226664	gain	#N/A	#N/A	#N/A	#N/A	#N/A	#N/A	#N/A	#N/A	#N/A	#N/A	#N/A	#N/A	#N/A	#N/A	#N/A	#N/A	#N/A
			chr8	43651639	43955459	303820	gain	#N/A	#N/A	#N/A	#N/A	#N/A	#N/A	#N/A	#N/A	#N/A	#N/A	#N/A	#N/A	#N/A	#N/A	#N/A	#N/A	#N/A
CNVR269	50726353	50863927	chr8	50726353	50863927	137574	#N/A	#N/A	#N/A	#N/A	loss	#N/A	#N/A	loss	#N/A	#N/A	#N/A	#N/A	loss	#N/A	#N/A	#N/A	#N/A	#N/A
CNVR270	51464536	51580681	chr8	51464536	51580681	116145	#N/A	#N/A	#N/A	#N/A	#N/A	#N/A	#N/A	#N/A	#N/A	loss	#N/A	#N/A	#N/A	#N/A	#N/A	#N/A	#N/A	#N/A
CNVR271	65548795	66132957	chr8	65548795	66132957	584162	#N/A	#N/A	#N/A	#N/A	#N/A	#N/A	#N/A	#N/A	#N/A	#N/A	loss	#N/A	#N/A	#N/A	#N/A	#N/A	#N/A	#N/A
CNVR272	66847097	67167251	chr8	66847097	67167251	320154	loss	#N/A	#N/A	#N/A	#N/A	#N/A	#N/A	#N/A	#N/A	#N/A	#N/A	#N/A	#N/A	#N/A	#N/A	#N/A	#N/A	#N/A
CNVR273	79116366	79187782	chr8	79116366	79187782	71416	gain	#N/A	#N/A	#N/A	#N/A	#N/A	#N/A	#N/A	#N/A	#N/A	#N/A	#N/A	#N/A	#N/A	#N/A	#N/A	#N/A	#N/A
CNVR274	90767365	91033467	chr8	90767365	90995810	228445	loss	#N/A	#N/A	#N/A	#N/A	#N/A	#N/A	#N/A	#N/A	#N/A	#N/A	#N/A	#N/A	#N/A	#N/A	#N/A	#N/A	#N/A
CNVR275	96557136	96651246	chr8	90767365	91033467	266102	#N/A	#N/A	#N/A	#N/A	#N/A	#N/A	#N/A	#N/A	#N/A	#N/A	#N/A	loss	#N/A	#N/A	#N/A	#N/A	#N/A	#N/A
			chr8	96557136	96651246	94110	gain	#N/A	#N/A	#N/A	#N/A	#N/A	#N/A	#N/A	#N/A	#N/A	#N/A	#N/A	#N/A	#N/A	#N/A	#N/A	#N/A	#N/A
CNVR276	100629167	100706635	chr8	100629167	100706635	77468	#N/A	#N/A	#N/A	#N/A	#N/A	loss	#N/A	#N/A	#N/A	#N/A	#N/A	#N/A	#N/A	#N/A	#N/A	#N/A	#N/A	#N/A
CNVR277	108840104	108900479	chr8	108840104	108900479	60375	#N/A	#N/A	#N/A	gain	#N/A	#N/A	#N/A	#N/A	#N/A	#N/A	#N/A	#N/A	#N/A	#N/A	#N/A	#N/A	#N/A	#N/A
CNVR278	110985246	111104427	chr8	110985246	111104427	119181	gain	#N/A	#N/A	gain	#N/A	#N/A	#N/A	#N/A	#N/A	#N/A	#N/A	#N/A	gain	#N/A	#N/A	#N/A	#N/A	#N/A
			chr8	111006793	111104427	97634	gain	#N/A	#N/A	#N/A	#N/A	#N/A	#N/A	#N/A	#N/A	#N/A	#N/A	#N/A	#N/A	#N/A	#N/A	#N/A	#N/A	#N/A
CNVR279	114376195	114671101	chr8	114376195	114671101	294906	#N/A	#N/A	gain	#N/A	#N/A	#N/A	#N/A	#N/A	#N/A	#N/A	#N/A	#N/A	#N/A	#N/A	#N/A	#N/A	#N/A	#N/A
CNVR280	122249328	122365670	chr8	122249328	122365670	116342	#N/A	#N/A	#N/A	#N/A	#N/A	#N/A	#N/A	#N/A	#N/A	#N/A	#N/A	#N/A	#N/A	loss	#N/A	#N/A	#N/A	#N/A
			chr8	122288920	122365670	76750	#N/A	#N/A	#N/A	#N/A	#N/A	#N/A	#N/A	#N/A	#N/A	#N/A	#N/A	#N/A	#N/A	loss	#N/A	#N/A	#N/A	#N/A
CNVR281	128703259	128966268	chr8	128703259	128966268	263009	#N/A	#N/A	#N/A	#N/A	#N/A	#N/A	#N/A	#N/A	#N/A	loss	#N/A	#N/A	#N/A	#N/A	#N/A	#N/A	#N/A	#N/A
CNVR282	130585411	130653806	chr8	130585411	130653806	68395	gain	#N/A	#N/A	#N/A	#N/A	#N/A	#N/A	#N/A	#N/A	#N/A	#N/A	#N/A	#N/A	#N/A	#N/A	#N/A	#N/A	#N/A
CNVR283	131607526	131837615	chr8	131607526	131837615	230089	gain	#N/A	#N/A	#N/A	#N/A	#N/A	#N/A	#N/A	#N/A	#N/A	#N/A	#N/A	#N/A	#N/A	#N/A	#N/A	#N/A	#N/A
CNVR284	133098927	133456311	chr8	133098927	133174459	75532	gain	#N/A	gain	gain	gain	#N/A	#N/A	#N/A	#N/A	#N/A	#N/A	#N/A	#N/A	#N/A	#N/A	#N/A	#N/A	#N/A
			chr8	133098927	133212829	113902	gain	#N/A	#N/A	gain	gain	#N/A	#N/A	#N/A	#N/A	#N/A	#N/A	#N/A	#N/A	#N/A	#N/A	#N/A	#N/A	#N/A
			chr8	133143120	133212829	69709	gain	gain	#N/A	gain	gain	gain	#N/A	gain	gain	gain	gain	gain	gain	#N/A	#N/A	#N/A	gain	gain
			chr8	133143120	133456311	313191	gain	#N/A	#N/A	#N/A	#N/A	#N/A	#N/A	#N/A	#N/A	#N/A	#N/A	#N/A	#N/A	#N/A	#N/A	#N/A	#N/A	#N/A
CNVR285	133830721	133950496	chr8	133830721	133950496	119775	#N/A	#N/A	#N/A	gain	#N/A	#N/A	#N/A	#N/A	#N/A	#N/A	#N/A	#N/A	#N/A	#N/A	#N/A	#N/A	#N/A	#N/A
CNVR286	136506304	136942252	chr8	136506304	136942252	435948	#N/A	#N/A	#N/A	loss	#N/A	#N/A	#N/A	#N/A	#N/A	#N/A	#N/A	#N/A	#N/A	#N/A	#N/A	#N/A	#N/A	#N/A
			chr8	136672477	136942252	269775	#N/A	#N/A	#N/A	loss	#N/A	#N/A	#N/A	#N/A	#N/A	#N/A	#N/A	#N/A	#N/A	#N/A	#N/A	#N/A	#N/A	#N/A
			chr8	136790890	136915280	124390	#N/A	#N/A	loss	#N/A	#N/A	#N/A	#N/A	#N/A	#N/A	#N/A	#N/A	#N/A	#N/A	#N/A	#N/A	#N/A	#N/A	#N/A
			chr8	136790890	136942252	151362	#N/A	#N/A	#N/A	loss	#N/A	#N/A	#N/A	#N/A	#N/A	#N/A	#N/A	#N/A	#N/A	#N/A	#N/A	#N/A	#N/A	#N/A
CNVR287	137438833	137544921	chr8	137438833	137544921	106088	#N/A	#N/A	#N/A	#N/A	#N/A	#N/A	#N/A	#N/A	#N/A	#N/A	#N/A	#N/A	#N/A	loss	#N/A	#N/A	#N/A	#N/A
CNVR288	140966269	141101888	chr8	140966269	141087154	120885	gain	#N/A	#N/A	#N/A	#N/A	#N/A	#N/A	#N/A	#N/A	#N/A	#N/A	#N/A	#N/A	#N/A	#N/A	#N/A	#N/A	#N/A
CNVR289	141980614	142117695	chr8	141021365	141101888	80523	gain	#N/A	#N/A	#N/A	#N/A	#N/A	#N/A	#N/A	#N/A	#N/A	#N/A	#N/A	#N/A	#N/A	#N/A	#N/A	#N/A	#N/A
			chr8	141980614	142054788	74174	loss	#N/A	loss	#N/A	#N/A	#N/A	#N/A	#N/A	#N/A	#N/A	#N/A	#N/A	#N/A	#N/A	#N/A	loss	#N/A	#N/A
			chr8	141980614	142117695	137081	#N/A	#N/A	#N/A	#N/A	#N/A	#N/A	#N/A	#N/A	#N/A	#N/A	#N/A	#N/A	#N/A	#N/A	#N/A	#N/A	#N/A	loss
CNVR290	3598721	3721967	chr9	3598721	3721967	123246	#N/A	gain	#N/A	gain	gain	gain	#N/A	#N/A	#N/A	gain	#N/A	#N/A	gain	gain	#N/A	#N/A	#N/A	#N/A
CNVR291	5186145	5532623	chr9	5186145	5337975	151830	gain	#N/A	gain	gain	#N/A	#N/A	#N/A	#N/A	#N/A	#N/A	#N/A	#N/A	#N/A	#N/A	#N/A	#N/A	#N/A	#N/A
			chr9	5186145	5419279	233134	gain	#N/A	#N/A	#N/A	gain	#N/A	#N/A	#N/A	#N/A	#N/A	#N/A	#N/A	#N/A	#N/A	#N/A	#N/A	#N/A	#N/A
			chr9	5186145	5532623	346478	gain	#N/A	gain	#N/A	#N/A	#N/A	#N/A	#N/A	#N/A	#N/A	#N/A	gain	gain	#N/A	#N/A	#N/A	#N/A	#N/A
			chr9	5199082	5419279	220197	gain	#N/A	#N/A	#N/A	#N/A	#N/A	#N/A	#N/A	#N/A	#N/A	#N/A	#N/A	#N/A	#N/A	#N/A	#N/A	#N/A	#N/A
			chr9	5337975	5532623	194648	#N/A	#N/A	gain	#N/A	#N/A	gain	#N/A	#N/A	#N/A	#N/A	#N/A	#N/A	#N/A	#N/A	#N/A	#N/A	gain	#N/A
CNVR292	5757660	5851208	chr9	5757660	5851208	93548	loss	#N/A	#N/A	#N/A	#N/A	#N/A	#N/A	#N/A	#N/A	#N/A	#N/A	#N/A	#N/A	#N/A	#N/A	#N/A	#N/A	#N/A
CNVR293	7178792	7278963	chr9	7178792	7278963	100171	#N/A	#N/A	#N/A	#N/A	loss	#N/A	#N/A	#N/A	#N/A	#N/A	#N/A	#N/A	loss	#N/A	#N/A	#N/A	#N/A	#N/A
			chr9	7211004	7278963	67959	loss	#N/A	#N/A	#N/A	#N/A	#N/A	#N/A	#N/A	#N/A	#N/A	#N/A	#N/A	#N/A	#N/A	#N/A	#N/A	#N/A	#N/A
CNVR294	11043193	11133568	chr9	11043193	11133568	90375	gain	#N/A	#N/A	#N/A	#N/A	#N/A	#N/A	#N/A	#N/A	#N/A	#N/A	#N/A	#N/A	#N/A	#N/A	#N/A	#N/A	#N/A
CNVR295	11519204	11595423	chr9	11519204	11595423	76219	#N/A	#N/A	#N/A	#N/A	#N/A	#N/A	#N/A	#N/A	#N/A	#N/A	#N/A	#N/A	#N/A	loss	#N/A	#N/A	#N/A	#N/A
CNVR296	12401337	12830636	chr9	12401337	12563864	162527	gain	#N/A	#N/A	#N/A	#N/A	#N/A	#N/A	#N/A	#N/A	#N/A	#N/A	#N/A	#N/A	#N/A	#N/A	#N/A	#N/A	#N/A
			chr9	12457825	12563864	106039	gain	#N/A	#N/A	#N/A	#N/A	#N/A	#N/A	#N/A	#N/A	#N/A	#N/A	#N/A	#N/A	#N/A	#N/A	gain	#N/A	#N/A
			chr9	12457825	12597824	139999	gain	#N/A	#N/A	#N/A	#N/A	#N/A	#N/A	#N/A	#N/A	#N/A	#N/A	#N/A	#N/A	#N/A	#N/A	#N/A	#N/A	#N/A
			chr9	12467808	12563864	96056	gain	#N/A	#N/A	#N/A	#N/A	#N/A	#N/A	#N/A	#N/A	#N/A	#N/A	#N/A	#N/A	#N/A	#N/A	#N/A	#N/A	#N/A
			chr9	12508031	12563864	55833	gain	#N/A	#N/A	#N/A	#N/A	#N/A	#N/A	#N/A	#N/A	#N/A	#N/A	#N/A	#N/A	#N/A	#N/A	#N/A	#N/A	#N/A
			chr9	12508031	12576022	67991	#N/A	#N/A	#N/A	#N/A	#N/A	#N/A	#N/A	#N/A	#N/A	loss	#N/A	#N/A	#N/A	#N/A	#N/A	#N/A	#N/A	#N/A
			chr9	12531938	12597824	65886	gain	gain	gain	#N/A	gain	#N/A	#N/A	#N/A	#N/A	#N/A	#N/A	#N/A	gain	#N/A	#N/A	#N/A	#N/A	#N/A
			chr9	12531938	12618077	86139	#N/A	#N/A	gain	gain	#N/A	#N/A	#N/A	#N/A	#N/A	#N/A	#N/A	gain	#N/A	#N/A	#N/A	#N/A	#N/A	#N/A
			chr9	12531938	12830636	298698	#N/A	#N/A	#N/A	#N/A	#N/A	#N/A	#N/A	#N/A	#N/A	#N/A	#N/A	gain	#N/A	#N/A	#N/A	#N/A	#N/A	#N/A
			chr9	12563864	12618077	54213	#N/A	#N/A	gain	loss	#N/A	#N/A	gain	#N/A	#N/A	#N/A	gain/loss	gain	gain	#N/A	#N/A	#N/A	#N/A	#N/A
CNVR297	21456861	21918234	chr9	21456861	21803117	346256	gain	#N/A	#N/A	#N/A	#N/A	#N/A	#N/A	#N/A	#N/A	#N/A	#N/A	#N/A	#N/A	#N/A	#N/A	#N/A	#N/A	#N/A
			chr9	21486039	21764919	278880	gain	#N/A	#N/A	#N/A	#N/A	#N/A	#N/A	#N/A	#N/A	#N/A	#N/A	#N/A	#N/A	#N/A	#N/A	#N/A	#N/A	#N/A
			chr9	21486039	21803117	317078	gain	#N/A	#N/A	#N/A	#N/A	#N/A	#N/A	#N/A	#N/A	#N/A	#N/A	#N/A	#N/A	#N/A	#N/A	#N/A	#N/A	#N/A
			chr9	21733645	21803117	69472	gain	#N/A	#N/A	#N/A	#N/A	#N/A	#N/A	#N/A	#N/A	#N/A	#N/A	#N/A	#N/A	#N/A	#N/A	#N/A	#N/A	#N/A
			chr9	21764919	21918234	153315	gain	#N/A	#N/A	#N/A	#N/A	#N/A	#N/A	#N/A	#N/A	#N/A	#N/A	#N/A	#N/A	#N/A	#N/A	#N/A	#N/A	#N/A
CNVR298	28305490	28414446	chr9	28305490	28414446	108956	#N/A	#N/A	#N/A	gain	#N/A	#N/A	#N/A	#N/A	#N/A	#N/A	#N/A	#N/A	#N/A	#N/A	#N/A	#N/A	#N/A	#N/A
CNVR299	32670608	33331814	chr9	32670608	32741836	71228	loss	#N/A	#N/A	#N/A	#N/A	#N/A	#N/A	#N/A	#N/A	#N/A	#N/A	#N/A	#N/A	#N/A	#N/A	#N/A	#N/A	#N/A
			chr9	32670608	32928892	258284	loss	#N/A	#N/A	#N/A	#N/A	#N/A	#N/A	#N/A	#N/A	#N/A	#N/A	#N/A	#N/A	#N/A	#N/A	#N/A	#N/A	#N/A
			chr9	32670608	33199173	528565	loss	#N/A	#N/A	#N/A	#N/A	#N/A	#N/A	#N/A	#N/A	#N/A	#N/A	#N/A	#N/A	#N/A	#N/A	#N/A	#N/A	#N/A
			chr9	32703506	32928892	225386	loss	#N/A	#N/A	#N/A	#N/A	#N/A	#N/A	#N/A	#N/A	#N/A	#N/A	#N/A	#N/A	#N/A	#N/A	#N/A	#N/A	#N/A
			chr9	32703506	33142667	439161	loss	#N/A	#N/A	#N/A	#N/A	#N/A	#N/A	#N/A	#N/A	#N/A	#N/A	#N/A	#N/A	#N/A	#N/A	#N/A	#N/A	#N/A
			chr9	32703506	33199173	495667	loss	#N/A	#N/A	#N/A	#N/A	#N/A	#N/A	#N/A	#N/A	#N/A	#N/A	#N/A	#N/A	#N/A	#N/A	#N/A	#N/A	#N/A
			chr9	32703506	33331814	628308	loss	#N/A	#N/A	#N/A	#N/A	#N/A	#N/A	#N/A	#N/A	#N/A	#N/A	#N/A	#N/A	#N/A	#N/A	#N/A	#N/A	#N/A
			chr9	32741836	32928892	187056	loss	#N/A	#N/A	#N/A	#N/A	#N/A	#N/A	#N/A	#N/A	#N/A	#N/A	#N/A	#N/A	#N/A	#N/A	#N/A	#N/A	#N/A
			chr9	32741836	33142667	400831	loss	#N/A	#N/A	#N/A	#N/A	#N/A	#N/A	#N/A	#N/A	#N/A	#N/A	#N/A	#N/A	#N/A	#N/A	#N/A	#N/A	#N/A
			chr9	32741836	33199173	457337	loss	#N/A	#N/A	#N/A	#N/A	#N/A	#N/A	#N/A	#N/A	#N/A	#N/A	#N/A	#N/A	#N/A	#N/A	#N/A	#N/A	#N/A
			chr9	33137514	33331814	194300	#N/A	#N/A	#N/A	gain	#N/A	#N/A	#N/A	#N/A	#N/A	#N/A	#N/A	#N/A	#N/A	#N/A	#N/A	#N/A	#N/A	#N/A
			chr9	33199173	33331814	132641	#N/A	#N/A	#N/A	gain	#N/A	#N/A	#N/A	#N/A	#N/A	#N/A	#N/A	#N/A	#N/A	#N/A	#N/A	#N/A	#N/A	#N/A
CNVR300	45011963	45265083	chr9	45011963	45265083	253120	loss	#N/A	#N/A	#N/A	#N/A	#N/A	#N/A	#N/A	#N/A	#N/A	#N/A	#N/A	#N/A	#N/A	#N/A	#N/A	#N/A	#N/A
CNVR301	54704039	54765313	chr9	54704039	54765313	61274	gain	#N/A	#N/A	#N/A	#N/A	#N/A	#N/A	#N/A	#N/A	#N/A	#N/A	#N/A	#N/A	#N/A	#N/A	#N/A	#N/A	#N/A
CNVR302	62083176	62147077	chr9	62083176	62147077	63901	gain	#N/A	#N/A	#N/A	#N/A	#N/A	#N/A	#N/A	#N/A	#N/A	#N/A	#N/A	#N/A	#N/A	#N/A	#N/A	#N/A	#N/A
CNVR303	64649980	64773963	chr9	64649980	64773963	123983	loss	#N/A	#N/A	#N/A	#N/A	#N/A	#N/A	loss	loss	#N/A	loss	#N/A	#N/A	#N/A	#N/A	loss	#N/A	#N/A
CNVR304	73652335	73743623	chr9	73652335	73743623	91288	gain	#N/A	#N/A	#N/A	#N/A	#N/A	#N/A	#N/A	#N/A	#N/A	#N/A	#N/A	#N/A	#N/A	#N/A	#N/A	#N/A	#N/A
CNVR305	85547743	85644823	chr9	85547743	85644823	97080	gain	#N/A	#N/A	#N/A	#N/A	#N/A	#N/A	#N/A	#N/A	#N/A	#N/A	#N/A	#N/A	#N/A	#N/A	#N/A	#N/A	#N/A
CNVR306	99803398	100035391	chr9	99803398	99988998	185600	#N/A	#N/A	#N/A	#N/A	#N/A	#N/A	#N/A	#N/A	#N/A	#N/A	#N/A	#N/A	#N/A	loss	#N/A	#N/A	#N/A	#N/A
			chr9	99893729	100035391	141662	#N/A	#N/A	#N/A	#N/A	#N/A	#N/A	#N/A	#N/A	#N/A	loss	#N/A	#N/A	#N/A	loss	#N/A	#N/A	#N/A	#N/A
CNVR307	114306266	114426064	chr9	114306266	114391882	85616	loss	#N/A	loss	#N/A	#N/A	#N/A	#N/A	#N/A	#N/A	loss	#N/A	#N/A	#N/A	#N/A	#N/A	loss	#N/A	#N/A
			chr9	114306266	114426064	119798	#N/A	#N/A	#N/A	#N/A	#N/A	#N/A	#N/A	loss	#N/A	loss	#N/A	#N/A	#N/A	#N/A	#N/A	#N/A	#N/A	#N/A
CNVR308	118767400	119174341	chr9	118767400	118867283	99883	loss	loss	loss	#N/A	#N/A	#N/A	#N/A	#N/A	#N/A	#N/A	#N/A	#N/A	#N/A	#N/A	#N/A	#N/A	#N/A	#N/A
			chr9	118767400	119097782	330382	#N/A	#N/A	#N/A	loss	#N/A	#N/A	#N/A	#N/A	#N/A	#N/A	#N/A	#N/A	#N/A	#N/A	#N/A	#N/A	#N/A	#N/A
			chr9	119085902	119174341	88439	#N/A	#N/A	#N/A	loss	#N/A	#N/A	#N/A	#N/A	#N/A	#N/A	#N/A	#N/A	#N/A	#N/A	#N/A	#N/A	#N/A	#N/A
CNVR309	139686763	140017900	chr9	139686763	140017900	331137	gain	#N/A	#N/A	#N/A	#N/A	#N/A	#N/A	#N/A	#N/A	#N/A	#N/A	#N/A	#N/A	#N/A	#N/A	#N/A	#N/A	#N/A
			chr9	139945048	140017900	72852	gain	#N/A	#N/A	#N/A	#N/A	#N/A	#N/A	#N/A	#N/A	#N/A	#N/A	#N/A	#N/A	#N/A	#N/A	#N/A	#N/A	#N/A
CNVR310	140073822	140242929	chr9	140073822	140242929	169107	loss	#N/A	#N/A	#N/A	#N/A	#N/A	#N/A	#N/A	#N/A	#N/A	#N/A	#N/A	#N/A	#N/A	#N/A	#N/A	#N/A	#N/A
CNVR311	148148688	148799183	chr9	148148688	148523777	375089	#N/A	#N/A	#N/A	#N/A	#N/A	#N/A	#N/A	loss	#N/A	#N/A	#N/A	#N/A	#N/A	#N/A	#N/A	#N/A	#N/A	#N/A
			chr9	148495881	148681260	185379	#N/A	#N/A	#N/A	#N/A	#N/A	#N/A	#N/A	#N/A	#N/A	#N/A	#N/A	#N/A	#N/A	loss	#N/A	#N/A	#N/A	#N/A
			chr9	148495881	148691522	195641	#N/A	#N/A	#N/A	#N/A	#N/A	#N/A	#N/A	#N/A	#N/A	#N/A	#N/A	#N/A	#N/A	loss	#N/A	#N/A	#N/A	#N/A
			chr9	148495881	148799183	303302	#N/A	#N/A	#N/A	#N/A	#N/A	loss	#N/A	#N/A	#N/A	#N/A	#N/A	#N/A	#N/A	#N/A	#N/A	#N/A	#N/A	#N/A
			chr9	148523777	148681260	157483	#N/A	#N/A	#N/A	#N/A	#N/A	#N/A	#N/A	#N/A	#N/A	#N/A	loss	#N/A	#N/A	#N/A	#N/A	#N/A	#N/A	#N/A
CNVR312	148985546	149052611	chr9	148985546	149052611	67065	gain	#N/A	gain	#N/A	#N/A	#N/A	#N/A	#N/A	#N/A	#N/A	#N/A	#N/A	#N/A	#N/A	gain	#N/A	#N/A	#N/A
			chr9	148994286	149052611	58325	gain	#N/A	gain	#N/A	gain	#N/A	#N/A	#N/A	#N/A	#N/A	#N/A	#N/A	#N/A	#N/A	#N/A	#N/A	#N/A	#N/A
			chr9	148997109	149052611	55502	#N/A	#N/A	gain	#N/A	#N/A	#N/A	#N/A	#N/A	#N/A	#N/A	#N/A	#N/A	#N/A	#N/A	#N/A	#N/A	#N/A	#N/A
CNVR313	150429155	150643062	chr9	150429155	150643062	213907	gain	#N/A	#N/A	#N/A	#N/A	#N/A	#N/A	#N/A	#N/A	#N/A	#N/A	#N/A	#N/A	#N/A	#N/A	#N/A	#N/A	#N/A
CNVR314	664729	1116045	chr10	664729	1116045	451316	gain	#N/A	#N/A	#N/A	#N/A	#N/A	#N/A	#N/A	#N/A	#N/A	#N/A	#N/A	#N/A	#N/A	#N/A	#N/A	#N/A	#N/A
			chr10	933652	1074549	140897	#N/A	#N/A	#N/A	#N/A	#N/A	#N/A	#N/A	#N/A	#N/A	#N/A	#N/A	#N/A	gain	#N/A	#N/A	#N/A	#N/A	#N/A
			chr10	1045768	1116045	70277	gain	#N/A	#N/A	#N/A	#N/A	#N/A	#N/A	#N/A	#N/A	#N/A	#N/A	#N/A	#N/A	#N/A	#N/A	#N/A	#N/A	#N/A
CNVR315	1542312	1758720	chr10	1542312	1725859	183547	loss	#N/A	#N/A	#N/A	#N/A	#N/A	#N/A	#N/A	#N/A	#N/A	#N/A	#N/A	#N/A	#N/A	#N/A	#N/A	#N/A	#N/A
			chr10	1629877	1758720	128843	#N/A	#N/A	#N/A	#N/A	#N/A	#N/A	#N/A	loss	#N/A	#N/A	#N/A	#N/A	#N/A	#N/A	#N/A	#N/A	#N/A	#N/A
			chr10	1658656	1725859	67203	#N/A	#N/A	#N/A	#N/A	#N/A	#N/A	#N/A	loss	#N/A	#N/A	#N/A	#N/A	#N/A	#N/A	#N/A	#N/A	#N/A	#N/A
			chr10	1658656	1758720	100064	#N/A	#N/A	#N/A	#N/A	#N/A	#N/A	#N/A	loss	#N/A	#N/A	#N/A	#N/A	#N/A	#N/A	#N/A	#N/A	#N/A	#N/A
			chr10	1686638	1758720	72082	loss	#N/A	#N/A	#N/A	#N/A	#N/A	#N/A	loss	#N/A	#N/A	#N/A	#N/A	#N/A	#N/A	#N/A	#N/A	#N/A	#N/A
CNVR316	4757722	5084435	chr10	4757722	5008012	250290	#N/A	#N/A	#N/A	#N/A	#N/A	#N/A	#N/A	#N/A	#N/A	#N/A	#N/A	#N/A	#N/A	#N/A	#N/A	loss	#N/A	#N/A
			chr10	4976864	5070137	93273	loss	#N/A	#N/A	#N/A	#N/A	#N/A	#N/A	#N/A	#N/A	#N/A	#N/A	#N/A	#N/A	#N/A	#N/A	#N/A	#N/A	#N/A
			chr10	4976864	5084435	107571	loss	#N/A	#N/A	#N/A	#N/A	#N/A	#N/A	#N/A	#N/A	#N/A	#N/A	#N/A	#N/A	#N/A	#N/A	#N/A	#N/A	#N/A
CNVR317	5836223	6116151	chr10	5836223	6116151	279928	#N/A	#N/A	#N/A	#N/A	#N/A	#N/A	#N/A	#N/A	#N/A	#N/A	#N/A	#N/A	#N/A	loss	#N/A	#N/A	#N/A	#N/A
CNVR318	7002238	7112139	chr10	7002238	7112139	109901	gain	#N/A	#N/A	#N/A	#N/A	#N/A	#N/A	#N/A	#N/A	#N/A	#N/A	#N/A	#N/A	#N/A	#N/A	#N/A	#N/A	#N/A
CNVR319	9755633	10127523	chr10	9755633	9940368	184735	#N/A	#N/A	#N/A	#N/A	#N/A	#N/A	#N/A	#N/A	#N/A	#N/A	#N/A	#N/A	#N/A	#N/A	#N/A	loss	#N/A	#N/A
			chr10	9755633	10127523	371890	#N/A	#N/A	#N/A	#N/A	#N/A	#N/A	#N/A	loss	#N/A	#N/A	#N/A	#N/A	#N/A	#N/A	#N/A	#N/A	#N/A	#N/A
CNVR320	10226360	10444127	chr10	10226360	10444127	217767	#N/A	#N/A	#N/A	#N/A	#N/A	#N/A	#N/A	#N/A	#N/A	#N/A	#N/A	#N/A	#N/A	loss	#N/A	#N/A	#N/A	#N/A
CNVR321	11654673	11840159	chr10	11654673	11840159	185486	gain	#N/A	#N/A	#N/A	#N/A	#N/A	#N/A	#N/A	#N/A	#N/A	#N/A	#N/A	#N/A	#N/A	#N/A	#N/A	#N/A	#N/A
CNVR322	13693769	13854281	chr10	13693769	13854281	160512	#N/A	#N/A	#N/A	#N/A	#N/A	#N/A	#N/A	loss	#N/A	#N/A	#N/A	#N/A	#N/A	#N/A	#N/A	#N/A	#N/A	#N/A
CNVR323	17334796	17556278	chr10	17334796	17556278	221482	loss	#N/A	#N/A	#N/A	#N/A	#N/A	#N/A	#N/A	#N/A	#N/A	#N/A	#N/A	#N/A	#N/A	#N/A	#N/A	#N/A	#N/A
CNVR324	19613497	19774783	chr10	19613497	19739841	126344	#N/A	#N/A	loss	#N/A	#N/A	#N/A	#N/A	#N/A	#N/A	#N/A	#N/A	#N/A	#N/A	#N/A	#N/A	#N/A	#N/A	#N/A
			chr10	19631008	19695482	64474	#N/A	#N/A	#N/A	#N/A	#N/A	#N/A	#N/A	#N/A	#N/A	#N/A	#N/A	#N/A	#N/A	#N/A	#N/A	#N/A	#N/A	loss
			chr10	19631008	19739841	108833	#N/A	#N/A	#N/A	#N/A	#N/A	#N/A	#N/A	#N/A	#N/A	#N/A	#N/A	#N/A	#N/A	#N/A	#N/A	#N/A	#N/A	loss
			chr10	19631008	19774783	143775	loss	#N/A	#N/A	#N/A	#N/A	#N/A	#N/A	#N/A	#N/A	#N/A	#N/A	#N/A	#N/A	#N/A	#N/A	#N/A	#N/A	#N/A
CNVR325	24753519	24984526	chr10	24753519	24819010	65491	loss	#N/A	#N/A	#N/A	#N/A	#N/A	#N/A	#N/A	#N/A	#N/A	#N/A	#N/A	#N/A	#N/A	#N/A	#N/A	#N/A	#N/A
			chr10	24779419	24845414	65995	loss	#N/A	#N/A	#N/A	#N/A	#N/A	#N/A	#N/A	#N/A	#N/A	#N/A	#N/A	loss	#N/A	#N/A	#N/A	loss	loss
			chr10	24779419	24880049	100630	loss	#N/A	#N/A	#N/A	#N/A	#N/A	#N/A	#N/A	#N/A	#N/A	#N/A	#N/A	#N/A	#N/A	#N/A	#N/A	#N/A	#N/A
			chr10	24845414	24984526	139112	#N/A	#N/A	#N/A	gain	#N/A	#N/A	#N/A	#N/A	#N/A	#N/A	#N/A	#N/A	#N/A	#N/A	#N/A	#N/A	#N/A	#N/A
			chr10	24880049	24984526	104477	#N/A	#N/A	#N/A	gain	#N/A	#N/A	#N/A	#N/A	#N/A	#N/A	#N/A	#N/A	#N/A	#N/A	#N/A	#N/A	#N/A	#N/A
CNVR326	26120414	26317199	chr10	26120414	26317199	196785	#N/A	#N/A	#N/A	loss	#N/A	#N/A	#N/A	#N/A	#N/A	#N/A	#N/A	#N/A	#N/A	#N/A	#N/A	#N/A	#N/A	#N/A
CNVR327	30930425	31381667	chr10	30930425	31195768	265343	#N/A	#N/A	#N/A	gain	#N/A	#N/A	#N/A	#N/A	#N/A	#N/A	#N/A	#N/A	#N/A	#N/A	#N/A	#N/A	#N/A	#N/A
			chr10	30978174	31195768	217594	#N/A	#N/A	#N/A	gain	#N/A	#N/A	#N/A	#N/A	#N/A	#N/A	#N/A	#N/A	#N/A	#N/A	#N/A	#N/A	#N/A	#N/A
			chr10	31144979	31381667	236688	gain	#N/A	#N/A	#N/A	#N/A	#N/A	#N/A	#N/A	#N/A	#N/A	#N/A	#N/A	#N/A	#N/A	#N/A	#N/A	#N/A	#N/A
CNVR328	35677320	35912867	chr10	35677320	35912867	235547	#N/A	#N/A	#N/A	#N/A	#N/A	gain	#N/A	#N/A	#N/A	#N/A	#N/A	#N/A	#N/A	#N/A	#N/A	#N/A	#N/A	#N/A
			chr10	35718405	35795872	77467	gain	#N/A	#N/A	#N/A	#N/A	#N/A	#N/A	#N/A	#N/A	#N/A	#N/A	#N/A	#N/A	#N/A	#N/A	#N/A	#N/A	#N/A
			chr10	35718405	35912867	194462	gain	gain	#N/A	#N/A	gain	#N/A	#N/A	#N/A	#N/A	#N/A	#N/A	#N/A	#N/A	#N/A	#N/A	#N/A	#N/A	#N/A
CNVR329	48418252	48611202	chr10	48418252	48532821	114569	#N/A	#N/A	#N/A	#N/A	#N/A	#N/A	#N/A	#N/A	#N/A	#N/A	#N/A	#N/A	gain	#N/A	#N/A	#N/A	#N/A	#N/A
			chr10	48418252	48551879	133627	#N/A	#N/A	#N/A	#N/A	#N/A	#N/A	#N/A	#N/A	#N/A	#N/A	#N/A	#N/A	#N/A	#N/A	#N/A	#N/A	#N/A	gain
			chr10	48418252	48611202	192950	#N/A	#N/A	#N/A	gain	#N/A	#N/A	#N/A	#N/A	#N/A	#N/A	#N/A	#N/A	#N/A	#N/A	#N/A	#N/A	#N/A	#N/A
			chr10	48532821	48611202	78381	#N/A	#N/A	#N/A	gain	#N/A	#N/A	#N/A	#N/A	#N/A	#N/A	#N/A	#N/A	#N/A	#N/A	#N/A	#N/A	#N/A	#N/A
			chr10	48550378	48611202	60824	#N/A	#N/A	#N/A	gain	#N/A	#N/A	#N/A	#N/A	#N/A	#N/A	#N/A	#N/A	#N/A	#N/A	#N/A	#N/A	#N/A	#N/A
CNVR330	49018537	49121399	chr10	49018537	49121399	102862	gain	#N/A	#N/A	#N/A	#N/A	#N/A	#N/A	#N/A	#N/A	#N/A	#N/A	#N/A	#N/A	#N/A	#N/A	#N/A	#N/A	#N/A
CNVR331	51128127	51237002	chr10	51128127	51210855	82728	gain	#N/A	#N/A	#N/A	#N/A	#N/A	#N/A	#N/A	#N/A	#N/A	#N/A	#N/A	#N/A	#N/A	#N/A	#N/A	#N/A	#N/A
			chr10	51128127	51237002	108875	gain	#N/A	#N/A	#N/A	#N/A	#N/A	#N/A	#N/A	#N/A	#N/A	#N/A	#N/A	#N/A	#N/A	#N/A	#N/A	#N/A	#N/A
			chr10	51174307	51237002	62695	gain/loss	#N/A	#N/A	#N/A	#N/A	#N/A	#N/A	#N/A	#N/A	#N/A	#N/A	#N/A	#N/A	#N/A	#N/A	#N/A	#N/A	#N/A
CNVR332	51505929	51570192	chr10	51505929	51570192	64263	gain	#N/A	#N/A	#N/A	#N/A	#N/A	#N/A	#N/A	#N/A	gain	#N/A	#N/A	#N/A	#N/A	#N/A	#N/A	#N/A	#N/A
CNVR333	53962494	54186189	chr10	53962494	54186189	223695	gain	#N/A	#N/A	#N/A	#N/A	#N/A	#N/A	#N/A	#N/A	#N/A	#N/A	#N/A	#N/A	#N/A	#N/A	#N/A	#N/A	#N/A
			chr10	54085825	54186189	100364	gain	#N/A	#N/A	#N/A	#N/A	#N/A	#N/A	#N/A	#N/A	#N/A	#N/A	#N/A	#N/A	#N/A	#N/A	#N/A	#N/A	#N/A
CNVR334	64535089	64711238	chr10	64535089	64711238	176149	#N/A	#N/A	#N/A	#N/A	#N/A	#N/A	#N/A	#N/A	#N/A	#N/A	#N/A	#N/A	loss	#N/A	#N/A	#N/A	#N/A	#N/A
CNVR335	69899496	70158066	chr10	69899496	70105321	205825	#N/A	#N/A	gain	#N/A	#N/A	#N/A	#N/A	#N/A	#N/A	#N/A	#N/A	#N/A	#N/A	#N/A	#N/A	#N/A	#N/A	#N/A
			chr10	70091805	70158066	66261	#N/A	#N/A	#N/A	#N/A	#N/A	#N/A	#N/A	#N/A	#N/A	gain	#N/A	#N/A	#N/A	#N/A	#N/A	#N/A	#N/A	#N/A
CNVR336	73167205	73286224	chr10	73167205	73273717	106512	#N/A	#N/A	#N/A	#N/A	#N/A	#N/A	#N/A	#N/A	#N/A	#N/A	#N/A	#N/A	gain	#N/A	#N/A	#N/A	#N/A	#N/A
			chr10	73167205	73286224	119019	#N/A	#N/A	#N/A	gain	#N/A	#N/A	#N/A	#N/A	#N/A	#N/A	#N/A	#N/A	#N/A	#N/A	#N/A	#N/A	#N/A	#N/A
CNVR337	3450801	3539390	chr11	3450801	3503620	52819	gain	#N/A	#N/A	#N/A	#N/A	#N/A	#N/A	#N/A	#N/A	#N/A	#N/A	#N/A	#N/A	#N/A	#N/A	#N/A	#N/A	#N/A
			chr11	3450801	3539390	88589	gain	#N/A	#N/A	#N/A	#N/A	#N/A	#N/A	#N/A	#N/A	#N/A	#N/A	#N/A	#N/A	#N/A	#N/A	#N/A	#N/A	#N/A
			chr11	3480550	3539390	58840	gain	#N/A	#N/A	#N/A	#N/A	#N/A	#N/A	#N/A	#N/A	#N/A	#N/A	#N/A	#N/A	#N/A	#N/A	#N/A	#N/A	#N/A
CNVR338	4584102	4932317	chr11	4584102	4689240	105138	#N/A	#N/A	#N/A	#N/A	#N/A	#N/A	#N/A	#N/A	#N/A	#N/A	#N/A	#N/A	loss	#N/A	#N/A	#N/A	#N/A	#N/A
			chr11	4689240	4932317	243077	#N/A	#N/A	#N/A	#N/A	#N/A	#N/A	#N/A	#N/A	#N/A	#N/A	#N/A	#N/A	gain	#N/A	#N/A	#N/A	#N/A	#N/A
			chr11	4870206	4932317	62111	gain	#N/A	#N/A	#N/A	#N/A	#N/A	#N/A	#N/A	#N/A	#N/A	#N/A	#N/A	#N/A	#N/A	#N/A	#N/A	#N/A	#N/A
CNVR339	8253141	8372688	chr11	8253141	8372688	119547	gain	#N/A	#N/A	#N/A	#N/A	#N/A	#N/A	#N/A	#N/A	#N/A	#N/A	#N/A	#N/A	#N/A	#N/A	#N/A	#N/A	#N/A
CNVR340	10497125	10555706	chr11	10497125	10555706	58581	#N/A	#N/A	gain	#N/A	#N/A	#N/A	#N/A	#N/A	#N/A	#N/A	#N/A	#N/A	#N/A	#N/A	#N/A	#N/A	#N/A	#N/A
CNVR341	11870573	12031063	chr11	11870573	12031063	160490	loss	#N/A	#N/A	#N/A	#N/A	#N/A	#N/A	loss	#N/A	#N/A	#N/A	#N/A	#N/A	#N/A	loss	#N/A	#N/A	#N/A
CNVR342	20495264	20602827	chr11	20495264	20567616	72352	#N/A	loss	#N/A	#N/A	#N/A	#N/A	#N/A	#N/A	#N/A	#N/A	#N/A	#N/A	#N/A	#N/A	#N/A	#N/A	#N/A	#N/A
			chr11	20495264	20602827	107563	#N/A	#N/A	#N/A	gain	#N/A	#N/A	#N/A	#N/A	#N/A	#N/A	#N/A	#N/A	#N/A	#N/A	#N/A	#N/A	gain	#N/A
CNVR343	21681862	21804561	chr11	21681862	21804561	122699	gain	#N/A	#N/A	#N/A	#N/A	#N/A	#N/A	#N/A	#N/A	#N/A	#N/A	#N/A	#N/A	#N/A	#N/A	#N/A	#N/A	#N/A
CNVR344	26534774	26591544	chr11	26534774	26591544	56770	gain	#N/A	#N/A	#N/A	#N/A	#N/A	#N/A	#N/A	#N/A	#N/A	#N/A	#N/A	#N/A	#N/A	#N/A	#N/A	#N/A	#N/A
CNVR345	27293298	27433171	chr11	27293298	27433171	139873	gain	#N/A	#N/A	#N/A	#N/A	#N/A	#N/A	#N/A	#N/A	#N/A	#N/A	#N/A	#N/A	#N/A	#N/A	#N/A	#N/A	#N/A
CNVR346	27718673	27954931	chr11	27718673	27844350	125677	loss	#N/A	#N/A	#N/A	#N/A	#N/A	#N/A	#N/A	#N/A	#N/A	#N/A	#N/A	#N/A	#N/A	#N/A	#N/A	#N/A	#N/A
			chr11	27718673	27893442	174769	gain	#N/A	#N/A	#N/A	#N/A	#N/A	#N/A	#N/A	#N/A	#N/A	#N/A	#N/A	#N/A	#N/A	#N/A	#N/A	#N/A	#N/A
			chr11	27718673	27954931	236258	gain	#N/A	#N/A	#N/A	#N/A	#N/A	#N/A	#N/A	#N/A	#N/A	#N/A	#N/A	#N/A	#N/A	#N/A	#N/A	#N/A	#N/A
			chr11	27739567	27893442	153875	gain	#N/A	#N/A	#N/A	#N/A	#N/A	#N/A	#N/A	#N/A	#N/A	#N/A	#N/A	#N/A	#N/A	#N/A	#N/A	#N/A	#N/A
			chr11	27815254	27893442	78188	gain	#N/A	#N/A	#N/A	#N/A	#N/A	#N/A	#N/A	#N/A	gain	#N/A	#N/A	#N/A	#N/A	#N/A	#N/A	#N/A	#N/A
			chr11	27815254	27954931	139677	gain	#N/A	#N/A	#N/A	#N/A	#N/A	#N/A	#N/A	#N/A	#N/A	#N/A	#N/A	#N/A	#N/A	#N/A	#N/A	#N/A	#N/A
			chr11	27844350	27954931	110581	gain	#N/A	#N/A	#N/A	#N/A	#N/A	#N/A	#N/A	#N/A	#N/A	#N/A	#N/A	#N/A	#N/A	#N/A	#N/A	#N/A	#N/A
CNVR347	29125223	29212417	chr11	29125223	29212417	87194	gain	#N/A	#N/A	#N/A	#N/A	#N/A	#N/A	#N/A	#N/A	#N/A	#N/A	#N/A	#N/A	#N/A	#N/A	#N/A	#N/A	#N/A
CNVR348	29592086	29994790	chr11	29592086	29994790	402704	gain	#N/A	#N/A	#N/A	#N/A	#N/A	#N/A	#N/A	#N/A	#N/A	#N/A	#N/A	#N/A	#N/A	#N/A	#N/A	#N/A	#N/A
CNVR349	32581919	32878292	chr11	32581919	32711857	129938	loss	#N/A	#N/A	#N/A	#N/A	#N/A	#N/A	#N/A	#N/A	#N/A	loss	#N/A	#N/A	#N/A	#N/A	#N/A	#N/A	#N/A
			chr11	32619321	32711857	92536	loss	#N/A	#N/A	#N/A	#N/A	#N/A	#N/A	#N/A	#N/A	#N/A	loss	#N/A	#N/A	#N/A	#N/A	#N/A	#N/A	#N/A
			chr11	32641208	32711857	70649	#N/A	#N/A	#N/A	gain	#N/A	#N/A	#N/A	#N/A	#N/A	#N/A	#N/A	#N/A	#N/A	#N/A	#N/A	#N/A	#N/A	#N/A
			chr11	32641208	32878292	237084	#N/A	#N/A	#N/A	gain	#N/A	#N/A	#N/A	#N/A	#N/A	#N/A	#N/A	#N/A	#N/A	#N/A	#N/A	#N/A	#N/A	#N/A
			chr11	32711857	32878292	166435	#N/A	#N/A	#N/A	gain	#N/A	#N/A	#N/A	#N/A	#N/A	#N/A	#N/A	#N/A	#N/A	#N/A	#N/A	#N/A	#N/A	#N/A
CNVR350	35866787	36037488	chr11	35866787	35922180	55393	#N/A	#N/A	#N/A	gain	#N/A	#N/A	#N/A	#N/A	#N/A	#N/A	#N/A	#N/A	#N/A	#N/A	#N/A	#N/A	#N/A	#N/A
CNVR351	39815374	40013884	chr11	35866787	36037488	170701	#N/A	#N/A	#N/A	gain	#N/A	#N/A	#N/A	#N/A	#N/A	#N/A	#N/A	#N/A	#N/A	#N/A	#N/A	#N/A	#N/A	#N/A
CNVR352	40927966	40982195	chr11	35896772	36037488	140716	#N/A	#N/A	#N/A	gain	#N/A	#N/A	#N/A	#N/A	#N/A	#N/A	#N/A	#N/A	#N/A	#N/A	#N/A	#N/A	#N/A	#N/A
CNVR353	43582814	44113334	chr11	35922180	36037488	115308	gain	#N/A	#N/A	gain	#N/A	#N/A	#N/A	#N/A	#N/A	#N/A	#N/A	#N/A	gain	#N/A	#N/A	#N/A	#N/A	#N/A
CNVR354	45003730	45537697	chr11	39815374	39942215	126841	#N/A	#N/A	#N/A	gain	#N/A	#N/A	#N/A	#N/A	#N/A	#N/A	#N/A	#N/A	#N/A	#N/A	#N/A	#N/A	#N/A	#N/A
			chr11	39896590	40013884	117294	#N/A	#N/A	#N/A	gain	#N/A	#N/A	#N/A	#N/A	#N/A	#N/A	#N/A	#N/A	#N/A	#N/A	#N/A	#N/A	#N/A	#N/A
			chr11	40927966	40982195	54229	loss	#N/A	#N/A	#N/A	#N/A	#N/A	#N/A	#N/A	#N/A	#N/A	#N/A	#N/A	#N/A	#N/A	#N/A	#N/A	#N/A	#N/A
CNVR355	45857201	45927843	chr11	43582814	43707569	124755	gain	#N/A	#N/A	#N/A	#N/A	#N/A	#N/A	#N/A	#N/A	#N/A	#N/A	#N/A	#N/A	#N/A	#N/A	#N/A	#N/A	#N/A
			chr11	43582814	43744119	161305	gain	#N/A	#N/A	#N/A	#N/A	#N/A	#N/A	#N/A	#N/A	#N/A	#N/A	#N/A	#N/A	#N/A	#N/A	#N/A	#N/A	#N/A
			chr11	43582814	43807047	224233	gain	gain	#N/A	#N/A	gain	#N/A	#N/A	#N/A	#N/A	#N/A	#N/A	#N/A	#N/A	#N/A	#N/A	#N/A	#N/A	gain
			chr11	43582814	43951738	368924	#N/A	#N/A	#N/A	#N/A	#N/A	#N/A	#N/A	#N/A	#N/A	#N/A	#N/A	#N/A	#N/A	#N/A	#N/A	#N/A	#N/A	gain
			chr11	43582814	44113334	530520	gain	#N/A	#N/A	#N/A	#N/A	#N/A	#N/A	#N/A	#N/A	#N/A	#N/A	#N/A	gain	#N/A	#N/A	#N/A	#N/A	#N/A
			chr11	45003730	45537697	533967	gain	#N/A	#N/A	#N/A	#N/A	#N/A	#N/A	#N/A	#N/A	#N/A	#N/A	#N/A	#N/A	#N/A	#N/A	#N/A	#N/A	#N/A
			chr11	45003730	46207736	1204006	gain	#N/A	#N/A	#N/A	#N/A	#N/A	#N/A	#N/A	#N/A	#N/A	#N/A	#N/A	#N/A	#N/A	#N/A	#N/A	#N/A	#N/A
			chr11	45475518	45537697	62179	gain	#N/A	#N/A	#N/A	#N/A	#N/A	#N/A	#N/A	#N/A	#N/A	#N/A	#N/A	#N/A	#N/A	#N/A	#N/A	#N/A	#N/A
			chr11	45857201	45927843	70642	loss	#N/A	#N/A	#N/A	#N/A	#N/A	#N/A	#N/A	#N/A	#N/A	#N/A	#N/A	#N/A	#N/A	#N/A	#N/A	#N/A	#N/A
CNVR356	46459624	46616903	chr11	46459624	46563594	103970	gain	#N/A	#N/A	#N/A	#N/A	#N/A	#N/A	#N/A	#N/A	#N/A	#N/A	#N/A	gain	#N/A	#N/A	#N/A	#N/A	#N/A
			chr11	46459624	46616903	157279	#N/A	#N/A	#N/A	#N/A	#N/A	#N/A	#N/A	#N/A	#N/A	#N/A	#N/A	#N/A	gain	#N/A	#N/A	#N/A	#N/A	#N/A
CNVR357	49681894	49765012	chr11	49681894	49765012	83118	#N/A	#N/A	loss	#N/A	#N/A	#N/A	#N/A	#N/A	#N/A	#N/A	#N/A	#N/A	#N/A	#N/A	#N/A	#N/A	#N/A	#N/A
CNVR358	51114485	51188421	chr11	51114485	51188421	73936	loss	#N/A	#N/A	#N/A	#N/A	#N/A	#N/A	#N/A	#N/A	#N/A	#N/A	#N/A	#N/A	#N/A	#N/A	#N/A	#N/A	#N/A
CNVR359	53365157	53614036	chr11	53365157	53559673	194516	#N/A	#N/A	#N/A	gain	#N/A	#N/A	#N/A	#N/A	#N/A	#N/A	#N/A	#N/A	#N/A	#N/A	#N/A	#N/A	#N/A	#N/A
			chr11	53365157	53614036	248879	#N/A	#N/A	#N/A	gain	#N/A	#N/A	#N/A	#N/A	#N/A	#N/A	#N/A	#N/A	#N/A	#N/A	#N/A	#N/A	#N/A	#N/A
CNVR360	60976002	61052892	chr11	60976002	61052892	76890	#N/A	#N/A	#N/A	#N/A	#N/A	#N/A	#N/A	#N/A	#N/A	#N/A	#N/A	#N/A	loss	#N/A	#N/A	#N/A	#N/A	#N/A
CNVR361	62443488	63662140	chr11	62443488	62723031	279543	loss	#N/A	#N/A	#N/A	#N/A	#N/A	#N/A	#N/A	#N/A	#N/A	#N/A	#N/A	#N/A	#N/A	#N/A	#N/A	#N/A	#N/A
			chr11	62443488	62841029	397541	loss	#N/A	#N/A	#N/A	#N/A	#N/A	#N/A	#N/A	#N/A	#N/A	#N/A	#N/A	#N/A	#N/A	#N/A	#N/A	#N/A	#N/A
			chr11	62443488	62873167	429679	loss	#N/A	#N/A	#N/A	#N/A	#N/A	#N/A	#N/A	#N/A	#N/A	#N/A	#N/A	#N/A	#N/A	#N/A	#N/A	#N/A	#N/A
			chr11	62457159	62841029	383870	loss	#N/A	#N/A	#N/A	#N/A	#N/A	#N/A	#N/A	#N/A	#N/A	#N/A	#N/A	#N/A	#N/A	#N/A	#N/A	#N/A	#N/A
			chr11	62480762	62679274	198512	loss	#N/A	#N/A	#N/A	#N/A	#N/A	#N/A	#N/A	#N/A	#N/A	#N/A	#N/A	#N/A	#N/A	#N/A	#N/A	#N/A	#N/A
			chr11	62480762	62709829	229067	loss	#N/A	#N/A	#N/A	#N/A	#N/A	#N/A	#N/A	#N/A	#N/A	#N/A	#N/A	#N/A	#N/A	#N/A	#N/A	#N/A	#N/A
			chr11	62480762	62723031	242269	loss	#N/A	#N/A	#N/A	#N/A	#N/A	#N/A	loss	loss	#N/A	#N/A	#N/A	#N/A	#N/A	#N/A	#N/A	#N/A	#N/A
			chr11	62480762	62826434	345672	loss	#N/A	#N/A	#N/A	#N/A	#N/A	#N/A	#N/A	#N/A	#N/A	#N/A	#N/A	#N/A	#N/A	#N/A	#N/A	#N/A	#N/A
			chr11	62480762	62841029	360267	loss	#N/A	#N/A	#N/A	#N/A	#N/A	#N/A	#N/A	#N/A	loss	#N/A	#N/A	#N/A	#N/A	#N/A	#N/A	#N/A	#N/A
			chr11	62514730	62709829	195099	loss	#N/A	#N/A	#N/A	#N/A	#N/A	#N/A	#N/A	#N/A	#N/A	#N/A	#N/A	#N/A	#N/A	#N/A	#N/A	#N/A	#N/A
			chr11	62514730	62723031	208301	loss	#N/A	#N/A	#N/A	#N/A	#N/A	#N/A	#N/A	#N/A	#N/A	#N/A	#N/A	#N/A	#N/A	#N/A	#N/A	#N/A	#N/A
			chr11	62514730	62826434	311704	loss	#N/A	#N/A	#N/A	#N/A	#N/A	#N/A	#N/A	#N/A	#N/A	#N/A	#N/A	#N/A	#N/A	#N/A	#N/A	#N/A	#N/A
			chr11	62514730	62841029	326299	loss	#N/A	#N/A	#N/A	#N/A	#N/A	#N/A	loss	#N/A	#N/A	#N/A	#N/A	#N/A	#N/A	#N/A	#N/A	#N/A	#N/A
			chr11	62514730	62873167	358437	loss	#N/A	#N/A	#N/A	#N/A	#N/A	#N/A	#N/A	#N/A	#N/A	#N/A	#N/A	#N/A	#N/A	#N/A	#N/A	#N/A	#N/A
			chr11	62629322	62709829	80507	loss	#N/A	#N/A	#N/A	#N/A	#N/A	#N/A	#N/A	#N/A	#N/A	#N/A	#N/A	#N/A	#N/A	#N/A	#N/A	#N/A	#N/A
			chr11	62629322	62723031	93709	loss	#N/A	#N/A	#N/A	#N/A	#N/A	#N/A	#N/A	#N/A	#N/A	#N/A	#N/A	#N/A	#N/A	#N/A	#N/A	#N/A	#N/A
			chr11	62629322	62841029	211707	loss	#N/A	#N/A	#N/A	#N/A	#N/A	#N/A	loss	loss	#N/A	#N/A	#N/A	#N/A	#N/A	#N/A	#N/A	#N/A	#N/A
			chr11	62666152	62841029	174877	loss	#N/A	#N/A	#N/A	#N/A	#N/A	#N/A	loss	loss	#N/A	#N/A	#N/A	#N/A	#N/A	#N/A	#N/A	#N/A	#N/A
			chr11	62873167	63662140	788973	gain	#N/A	#N/A	#N/A	#N/A	#N/A	#N/A	#N/A	#N/A	#N/A	#N/A	#N/A	#N/A	#N/A	#N/A	#N/A	#N/A	#N/A
CNVR362	64534485	64629699	chr11	64534485	64629699	95214	gain	#N/A	#N/A	#N/A	#N/A	#N/A	#N/A	#N/A	#N/A	#N/A	#N/A	#N/A	#N/A	#N/A	#N/A	#N/A	#N/A	#N/A
CNVR363	67256698	67548214	chr11	67256698	67548214	291516	#N/A	#N/A	#N/A	#N/A	#N/A	#N/A	#N/A	loss	#N/A	#N/A	#N/A	#N/A	#N/A	#N/A	#N/A	#N/A	#N/A	#N/A
CNVR364	69644086	69710091	chr11	69644086	69710091	66005	#N/A	#N/A	#N/A	#N/A	#N/A	#N/A	#N/A	#N/A	#N/A	#N/A	#N/A	#N/A	#N/A	#N/A	#N/A	#N/A	#N/A	gain
CNVR365	70508069	71882063	chr11	70508069	70967934	459865	#N/A	gain	#N/A	#N/A	#N/A	#N/A	#N/A	#N/A	#N/A	#N/A	#N/A	#N/A	#N/A	#N/A	#N/A	#N/A	#N/A	#N/A
			chr11	70554033	70967934	413901	gain	#N/A	#N/A	#N/A	#N/A	#N/A	#N/A	#N/A	#N/A	#N/A	#N/A	#N/A	#N/A	#N/A	#N/A	#N/A	#N/A	#N/A
			chr11	70554033	71089190	535157	gain	#N/A	#N/A	#N/A	#N/A	#N/A	#N/A	#N/A	#N/A	#N/A	#N/A	#N/A	#N/A	#N/A	#N/A	#N/A	#N/A	#N/A
			chr11	70554033	71365108	811075	#N/A	#N/A	#N/A	gain	#N/A	#N/A	#N/A	#N/A	#N/A	#N/A	#N/A	#N/A	#N/A	#N/A	#N/A	#N/A	#N/A	#N/A
			chr11	70554033	71641281	1087248	#N/A	#N/A	#N/A	gain	#N/A	#N/A	#N/A	#N/A	#N/A	#N/A	#N/A	#N/A	#N/A	#N/A	#N/A	#N/A	#N/A	#N/A
			chr11	70554033	71882063	1328030	#N/A	#N/A	#N/A	gain	#N/A	#N/A	#N/A	#N/A	#N/A	#N/A	#N/A	#N/A	#N/A	#N/A	#N/A	#N/A	#N/A	#N/A
			chr11	70577576	70967934	390358	#N/A	gain	#N/A	#N/A	#N/A	#N/A	#N/A	#N/A	#N/A	#N/A	#N/A	#N/A	#N/A	#N/A	#N/A	#N/A	#N/A	#N/A
			chr11	70577576	71365108	787532	#N/A	#N/A	#N/A	gain	#N/A	#N/A	#N/A	#N/A	#N/A	#N/A	#N/A	#N/A	#N/A	#N/A	#N/A	#N/A	#N/A	#N/A
			chr11	70577576	71641281	1063705	#N/A	#N/A	#N/A	gain	#N/A	#N/A	#N/A	#N/A	#N/A	#N/A	#N/A	#N/A	#N/A	#N/A	#N/A	#N/A	#N/A	#N/A
			chr11	70577576	71882063	1304487	#N/A	#N/A	#N/A	gain	#N/A	#N/A	#N/A	#N/A	#N/A	#N/A	#N/A	#N/A	#N/A	#N/A	#N/A	#N/A	#N/A	#N/A
			chr11	70656747	70775677	118930	loss	#N/A	#N/A	loss	gain	#N/A	#N/A	#N/A	#N/A	#N/A	#N/A	gain	#N/A	#N/A	#N/A	#N/A	#N/A	#N/A
			chr11	70656747	70967934	311187	gain	#N/A	#N/A	#N/A	#N/A	#N/A	#N/A	#N/A	#N/A	#N/A	#N/A	#N/A	loss	#N/A	#N/A	#N/A	#N/A	gain
			chr11	70656747	71072149	415402	gain	#N/A	#N/A	#N/A	#N/A	#N/A	#N/A	#N/A	#N/A	#N/A	#N/A	#N/A	#N/A	#N/A	#N/A	#N/A	#N/A	#N/A
			chr11	70656747	71089190	432443	gain	#N/A	#N/A	#N/A	#N/A	#N/A	#N/A	#N/A	#N/A	#N/A	#N/A	#N/A	loss	#N/A	#N/A	gain	#N/A	#N/A
			chr11	70685626	70967934	282308	gain	#N/A	#N/A	#N/A	#N/A	#N/A	#N/A	#N/A	#N/A	#N/A	#N/A	#N/A	#N/A	#N/A	#N/A	#N/A	#N/A	gain
			chr11	70685626	71089190	403564	gain	#N/A	#N/A	loss	#N/A	#N/A	#N/A	#N/A	#N/A	#N/A	#N/A	#N/A	#N/A	#N/A	#N/A	#N/A	#N/A	#N/A
			chr11	70775677	71072149	296472	#N/A	#N/A	#N/A	#N/A	#N/A	#N/A	#N/A	#N/A	#N/A	#N/A	#N/A	#N/A	loss	#N/A	#N/A	#N/A	#N/A	#N/A
			chr11	70775677	71089190	313513	gain	#N/A	#N/A	#N/A	#N/A	#N/A	#N/A	#N/A	#N/A	#N/A	#N/A	#N/A	#N/A	#N/A	#N/A	#N/A	#N/A	#N/A
			chr11	70775677	71336359	560682	#N/A	#N/A	#N/A	gain	#N/A	#N/A	#N/A	#N/A	#N/A	#N/A	#N/A	#N/A	#N/A	#N/A	#N/A	#N/A	#N/A	#N/A
			chr11	70775677	71882063	1106386	#N/A	#N/A	#N/A	gain	#N/A	#N/A	#N/A	#N/A	#N/A	#N/A	#N/A	#N/A	#N/A	#N/A	#N/A	#N/A	#N/A	#N/A
			chr11	70967934	71089190	121256	gain	#N/A	loss	#N/A	#N/A	#N/A	#N/A	#N/A	#N/A	gain	#N/A	#N/A	#N/A	gain	#N/A	#N/A	#N/A	#N/A
			chr11	70967934	71882063	914129	#N/A	#N/A	#N/A	gain	#N/A	#N/A	#N/A	#N/A	#N/A	#N/A	#N/A	#N/A	#N/A	#N/A	#N/A	#N/A	#N/A	#N/A
			chr11	71072149	71365108	292959	#N/A	#N/A	#N/A	gain	#N/A	#N/A	#N/A	#N/A	#N/A	#N/A	#N/A	#N/A	#N/A	#N/A	#N/A	#N/A	#N/A	#N/A
			chr11	71089190	71882063	792873	#N/A	#N/A	#N/A	gain	#N/A	#N/A	#N/A	#N/A	#N/A	#N/A	#N/A	#N/A	#N/A	#N/A	#N/A	#N/A	#N/A	#N/A
			chr11	71291040	71365108	74068	#N/A	#N/A	#N/A	#N/A	gain	#N/A	#N/A	#N/A	#N/A	#N/A	#N/A	#N/A	#N/A	#N/A	#N/A	#N/A	#N/A	#N/A
			chr11	71291040	71458844	167804	#N/A	gain	#N/A	#N/A	#N/A	#N/A	#N/A	#N/A	#N/A	#N/A	#N/A	#N/A	#N/A	#N/A	#N/A	#N/A	#N/A	#N/A
			chr11	71458844	71882063	423219	#N/A	#N/A	#N/A	#N/A	#N/A	#N/A	#N/A	gain	#N/A	#N/A	#N/A	#N/A	#N/A	#N/A	#N/A	#N/A	#N/A	#N/A
			chr11	71579110	71737104	157994	#N/A	#N/A	#N/A	#N/A	#N/A	#N/A	#N/A	#N/A	#N/A	#N/A	#N/A	#N/A	#N/A	#N/A	#N/A	gain	#N/A	#N/A
			chr11	71579110	71882063	302953	#N/A	#N/A	#N/A	#N/A	#N/A	#N/A	#N/A	gain	gain	#N/A	#N/A	#N/A	#N/A	#N/A	#N/A	gain	#N/A	#N/A
CNVR366	74712101	74765904	chr11	74712101	74765904	53803	loss	#N/A	#N/A	#N/A	#N/A	#N/A	#N/A	#N/A	#N/A	#N/A	#N/A	#N/A	#N/A	#N/A	#N/A	#N/A	#N/A	#N/A
CNVR367	75908532	76088355	chr11	75908532	76088355	179823	gain	#N/A	#N/A	#N/A	#N/A	#N/A	#N/A	#N/A	#N/A	#N/A	#N/A	#N/A	#N/A	#N/A	#N/A	#N/A	#N/A	#N/A
CNVR368	76377968	76483089	chr11	76377968	76483089	105121	#N/A	#N/A	#N/A	gain	#N/A	#N/A	#N/A	#N/A	#N/A	#N/A	#N/A	#N/A	#N/A	#N/A	#N/A	#N/A	#N/A	#N/A
CNVR369	76943269	77070947	chr11	76943269	77040959	97690	loss	#N/A	loss	#N/A	#N/A	#N/A	#N/A	#N/A	#N/A	#N/A	#N/A	#N/A	#N/A	#N/A	#N/A	#N/A	#N/A	#N/A
			chr11	77015017	77070947	55930	#N/A	#N/A	loss	#N/A	#N/A	#N/A	#N/A	#N/A	#N/A	#N/A	#N/A	#N/A	#N/A	#N/A	#N/A	#N/A	#N/A	#N/A
CNVR370	83473618	83550410	chr11	83473618	83550410	76792	#N/A	#N/A	#N/A	gain	#N/A	#N/A	#N/A	#N/A	#N/A	#N/A	#N/A	#N/A	#N/A	#N/A	#N/A	#N/A	#N/A	#N/A
CNVR371	5078288	5154794	chr12	5078288	5154794	76506	gain	#N/A	#N/A	#N/A	#N/A	#N/A	#N/A	#N/A	#N/A	#N/A	#N/A	#N/A	#N/A	#N/A	#N/A	#N/A	#N/A	#N/A
CNVR372	7402572	7651064	chr12	7402572	7552342	149770	#N/A	#N/A	#N/A	gain	#N/A	#N/A	#N/A	#N/A	#N/A	#N/A	#N/A	#N/A	#N/A	#N/A	#N/A	#N/A	#N/A	#N/A
			chr12	7402572	7651064	248492	#N/A	#N/A	#N/A	gain	#N/A	#N/A	#N/A	#N/A	#N/A	#N/A	#N/A	#N/A	#N/A	#N/A	#N/A	#N/A	#N/A	#N/A
			chr12	7438262	7552342	114080	#N/A	#N/A	#N/A	gain	#N/A	#N/A	#N/A	#N/A	#N/A	#N/A	#N/A	#N/A	#N/A	#N/A	#N/A	#N/A	#N/A	#N/A
			chr12	7438262	7651064	212802	#N/A	#N/A	#N/A	gain	#N/A	#N/A	#N/A	#N/A	#N/A	#N/A	#N/A	#N/A	#N/A	#N/A	#N/A	#N/A	#N/A	#N/A
CNVR373	9877780	10017988	chr12	9877780	10017988	140208	#N/A	#N/A	#N/A	gain	#N/A	#N/A	#N/A	#N/A	#N/A	#N/A	#N/A	#N/A	#N/A	#N/A	#N/A	#N/A	#N/A	#N/A
CNVR374	16019344	16298385	chr12	16019344	16298385	279041	#N/A	#N/A	#N/A	gain	#N/A	#N/A	#N/A	#N/A	#N/A	#N/A	#N/A	#N/A	#N/A	#N/A	#N/A	#N/A	#N/A	#N/A
			chr12	16200087	16298385	98298	#N/A	#N/A	#N/A	gain	#N/A	#N/A	#N/A	#N/A	#N/A	#N/A	#N/A	#N/A	#N/A	#N/A	#N/A	#N/A	#N/A	#N/A
CNVR375	17351240	17403368	chr12	17351240	17403368	52128	#N/A	#N/A	#N/A	#N/A	loss	#N/A	#N/A	#N/A	#N/A	#N/A	#N/A	#N/A	#N/A	#N/A	#N/A	#N/A	#N/A	#N/A
CNVR376	17879819	18699257	chr12	17879819	17962571	82752	#N/A	#N/A	#N/A	#N/A	#N/A	#N/A	#N/A	#N/A	#N/A	#N/A	gain	#N/A	#N/A	#N/A	#N/A	#N/A	gain	#N/A
			chr12	17941131	18147178	206047	gain	#N/A	#N/A	#N/A	#N/A	#N/A	#N/A	#N/A	#N/A	#N/A	#N/A	#N/A	#N/A	#N/A	#N/A	#N/A	#N/A	#N/A
			chr12	17941131	18158203	217072	gain	#N/A	#N/A	#N/A	#N/A	#N/A	#N/A	#N/A	#N/A	#N/A	#N/A	#N/A	#N/A	#N/A	#N/A	#N/A	#N/A	#N/A
			chr12	18133765	18199771	66006	#N/A	#N/A	#N/A	#N/A	#N/A	#N/A	#N/A	#N/A	#N/A	#N/A	#N/A	loss	#N/A	#N/A	#N/A	#N/A	#N/A	#N/A
			chr12	18158203	18209803	51600	loss	loss	#N/A	#N/A	#N/A	#N/A	#N/A	loss	#N/A	loss	loss	loss	loss	loss	loss	#N/A	loss	#N/A
			chr12	18158203	18699257	541054	#N/A	#N/A	#N/A	#N/A	#N/A	#N/A	#N/A	#N/A	#N/A	loss	#N/A	#N/A	#N/A	#N/A	#N/A	#N/A	#N/A	#N/A
CNVR377	19447395	19735966	chr12	19447395	19735966	288571	#N/A	#N/A	#N/A	#N/A	#N/A	#N/A	#N/A	loss	#N/A	#N/A	#N/A	#N/A	#N/A	#N/A	#N/A	#N/A	#N/A	#N/A
CNVR378	20266930	20565887	chr12	20266930	20565887	298957	#N/A	#N/A	#N/A	#N/A	#N/A	#N/A	#N/A	loss	#N/A	#N/A	#N/A	#N/A	#N/A	#N/A	#N/A	#N/A	#N/A	#N/A
			chr12	20298676	20565887	267211	#N/A	#N/A	#N/A	#N/A	#N/A	#N/A	#N/A	loss	#N/A	#N/A	#N/A	#N/A	#N/A	#N/A	#N/A	#N/A	#N/A	#N/A
CNVR379	30823563	31335320	chr12	30823563	31335320	511757	loss	#N/A	#N/A	#N/A	#N/A	#N/A	#N/A	#N/A	#N/A	#N/A	#N/A	#N/A	#N/A	#N/A	#N/A	#N/A	#N/A	#N/A
CNVR380	39538432	39729413	chr12	39538432	39613399	74967	#N/A	#N/A	#N/A	#N/A	#N/A	#N/A	#N/A	#N/A	#N/A	#N/A	#N/A	#N/A	#N/A	loss	#N/A	#N/A	#N/A	#N/A
			chr12	39587325	39729413	142088	loss	#N/A	#N/A	#N/A	#N/A	#N/A	#N/A	#N/A	#N/A	#N/A	#N/A	#N/A	#N/A	#N/A	#N/A	#N/A	#N/A	#N/A
CNVR381	44971304	45304676	chr12	44971304	45034446	63142	gain	#N/A	#N/A	#N/A	#N/A	#N/A	#N/A	#N/A	#N/A	#N/A	#N/A	#N/A	#N/A	#N/A	#N/A	#N/A	#N/A	#N/A
			chr12	44995728	45130219	134491	gain	#N/A	#N/A	#N/A	#N/A	#N/A	#N/A	#N/A	#N/A	#N/A	#N/A	#N/A	#N/A	#N/A	#N/A	#N/A	#N/A	#N/A
			chr12	45118695	45304676	185981	#N/A	#N/A	#N/A	#N/A	#N/A	#N/A	loss	#N/A	#N/A	#N/A	#N/A	#N/A	#N/A	#N/A	#N/A	#N/A	#N/A	#N/A
CNVR382	47628529	47729442	chr12	47628529	47678873	50344	gain	#N/A	#N/A	#N/A	#N/A	#N/A	#N/A	#N/A	#N/A	#N/A	#N/A	#N/A	#N/A	#N/A	#N/A	#N/A	#N/A	#N/A
			chr12	47628529	47729442	100913	#N/A	#N/A	#N/A	#N/A	#N/A	#N/A	#N/A	#N/A	#N/A	#N/A	gain	#N/A	#N/A	#N/A	#N/A	#N/A	#N/A	#N/A
CNVR383	50854966	50930355	chr12	50854966	50930355	75389	gain	#N/A	#N/A	#N/A	#N/A	#N/A	#N/A	#N/A	#N/A	#N/A	#N/A	#N/A	#N/A	#N/A	#N/A	#N/A	#N/A	#N/A
CNVR384	53095817	53322741	chr12	53095817	53322741	226924	loss	#N/A	#N/A	#N/A	#N/A	#N/A	#N/A	#N/A	#N/A	#N/A	#N/A	#N/A	#N/A	#N/A	#N/A	#N/A	#N/A	#N/A
CNVR385	55801721	55864166	chr12	55801721	55864166	62445	loss	#N/A	#N/A	#N/A	#N/A	#N/A	#N/A	#N/A	#N/A	#N/A	#N/A	#N/A	#N/A	#N/A	#N/A	#N/A	#N/A	#N/A
CNVR386	56000017	56111732	chr12	56000017	56063944	63927	#N/A	#N/A	gain	#N/A	#N/A	#N/A	#N/A	#N/A	#N/A	#N/A	#N/A	#N/A	#N/A	#N/A	#N/A	#N/A	#N/A	#N/A
			chr12	56035133	56111732	76599	#N/A	gain	#N/A	#N/A	#N/A	#N/A	#N/A	#N/A	#N/A	#N/A	#N/A	#N/A	#N/A	#N/A	#N/A	#N/A	#N/A	#N/A
CNVR387	61253099	61310149	chr12	61253099	61310149	57050	#N/A	#N/A	#N/A	#N/A	#N/A	#N/A	#N/A	#N/A	#N/A	#N/A	#N/A	#N/A	gain	#N/A	#N/A	#N/A	#N/A	#N/A
CNVR388	61949270	62003215	chr12	61949270	62003215	53945	#N/A	#N/A	loss	#N/A	#N/A	#N/A	#N/A	#N/A	#N/A	#N/A	#N/A	#N/A	#N/A	#N/A	#N/A	#N/A	#N/A	#N/A
CNVR389	62262840	62421422	chr12	62262840	62379683	116843	#N/A	#N/A	#N/A	gain	#N/A	#N/A	#N/A	#N/A	#N/A	#N/A	#N/A	#N/A	#N/A	#N/A	#N/A	#N/A	#N/A	#N/A
			chr12	62262840	62421422	158582	#N/A	#N/A	#N/A	gain	#N/A	#N/A	#N/A	#N/A	#N/A	#N/A	#N/A	#N/A	#N/A	#N/A	#N/A	#N/A	#N/A	#N/A
CNVR390	3271618	3528614	chr13	3271618	3477201	205583	#N/A	#N/A	#N/A	#N/A	#N/A	#N/A	#N/A	#N/A	#N/A	#N/A	#N/A	#N/A	gain	#N/A	#N/A	#N/A	#N/A	#N/A
			chr13	3359495	3445254	85759	gain	#N/A	#N/A	#N/A	#N/A	#N/A	#N/A	#N/A	#N/A	#N/A	#N/A	#N/A	#N/A	#N/A	#N/A	#N/A	#N/A	#N/A
			chr13	3445254	3528614	83360	#N/A	#N/A	#N/A	gain	#N/A	#N/A	#N/A	#N/A	#N/A	#N/A	#N/A	#N/A	#N/A	#N/A	#N/A	#N/A	#N/A	#N/A
CNVR391	8908034	9084150	chr13	8908034	8963066	55032	#N/A	#N/A	#N/A	gain	#N/A	#N/A	#N/A	#N/A	#N/A	#N/A	#N/A	#N/A	#N/A	#N/A	#N/A	#N/A	#N/A	#N/A
			chr13	8942392	9056247	113855	gain	#N/A	#N/A	#N/A	#N/A	#N/A	#N/A	#N/A	#N/A	#N/A	#N/A	#N/A	#N/A	#N/A	#N/A	#N/A	#N/A	#N/A
			chr13	8942392	9084150	141758	gain	#N/A	#N/A	#N/A	#N/A	#N/A	#N/A	#N/A	#N/A	#N/A	#N/A	#N/A	#N/A	#N/A	#N/A	#N/A	#N/A	#N/A
CNVR392	11720192	11778021	chr13	11720192	11778021	57829	#N/A	#N/A	#N/A	#N/A	#N/A	#N/A	#N/A	gain	gain	#N/A	#N/A	#N/A	#N/A	#N/A	#N/A	gain	#N/A	#N/A
CNVR393	12316674	12422724	chr13	12316674	12422724	106050	#N/A	#N/A	loss	#N/A	#N/A	#N/A	#N/A	#N/A	#N/A	#N/A	#N/A	#N/A	#N/A	#N/A	#N/A	#N/A	#N/A	#N/A
CNVR394	14196420	14367209	chr13	14196420	14367209	170789	loss	#N/A	#N/A	#N/A	#N/A	#N/A	#N/A	#N/A	#N/A	#N/A	#N/A	#N/A	#N/A	#N/A	#N/A	#N/A	#N/A	#N/A
CNVR395	15658474	15785723	chr13	15658474	15785723	127249	loss	#N/A	#N/A	#N/A	#N/A	#N/A	#N/A	#N/A	#N/A	#N/A	#N/A	#N/A	#N/A	#N/A	#N/A	#N/A	#N/A	#N/A
CNVR396	19683797	19750520	chr13	19683797	19750520	66723	gain	#N/A	#N/A	#N/A	#N/A	#N/A	#N/A	#N/A	#N/A	#N/A	#N/A	#N/A	#N/A	#N/A	#N/A	#N/A	#N/A	#N/A
CNVR397	27103555	27228257	chr13	27103555	27228257	124702	#N/A	#N/A	#N/A	#N/A	#N/A	#N/A	loss	#N/A	#N/A	#N/A	#N/A	#N/A	#N/A	#N/A	#N/A	#N/A	#N/A	#N/A
CNVR398	27302274	27360104	chr13	27302274	27360104	57830	gain	#N/A	#N/A	#N/A	#N/A	#N/A	#N/A	#N/A	#N/A	#N/A	#N/A	#N/A	#N/A	#N/A	#N/A	#N/A	#N/A	#N/A
CNVR399	31366160	31423614	chr13	31366160	31423614	57454	loss	#N/A	#N/A	#N/A	#N/A	#N/A	#N/A	#N/A	#N/A	#N/A	#N/A	#N/A	#N/A	#N/A	#N/A	#N/A	#N/A	#N/A
CNVR400	35888107	36096052	chr13	35888107	35949119	61012	loss	#N/A	#N/A	#N/A	#N/A	#N/A	#N/A	loss	#N/A	#N/A	#N/A	#N/A	#N/A	#N/A	#N/A	#N/A	#N/A	#N/A
			chr13	35888107	36044530	156423	loss	#N/A	#N/A	#N/A	#N/A	#N/A	#N/A	#N/A	#N/A	#N/A	#N/A	#N/A	#N/A	#N/A	#N/A	#N/A	#N/A	#N/A
			chr13	35888107	36096052	207945	loss	#N/A	#N/A	#N/A	#N/A	#N/A	#N/A	#N/A	#N/A	#N/A	#N/A	#N/A	#N/A	#N/A	#N/A	#N/A	#N/A	#N/A
CNVR401	44553736	44609177	chr13	44553736	44609177	55441	loss	#N/A	#N/A	#N/A	#N/A	#N/A	#N/A	loss	#N/A	#N/A	#N/A	#N/A	#N/A	#N/A	#N/A	#N/A	#N/A	#N/A
CNVR402	59941517	60165976	chr13	59941517	60165976	224459	#N/A	#N/A	#N/A	#N/A	#N/A	#N/A	loss	#N/A	#N/A	#N/A	#N/A	#N/A	#N/A	#N/A	#N/A	#N/A	#N/A	#N/A
CNVR403	60647697	60744903	chr13	60647697	60744903	97206	#N/A	#N/A	#N/A	#N/A	#N/A	#N/A	#N/A	loss	#N/A	#N/A	#N/A	#N/A	#N/A	#N/A	#N/A	#N/A	#N/A	#N/A
CNVR404	64777517	65326283	chr13	64777517	65326283	548766	#N/A	#N/A	#N/A	#N/A	#N/A	#N/A	#N/A	loss	loss	#N/A	#N/A	#N/A	#N/A	#N/A	#N/A	#N/A	#N/A	#N/A
			chr13	64824612	65326283	501671	#N/A	#N/A	#N/A	#N/A	#N/A	#N/A	#N/A	loss	#N/A	#N/A	#N/A	#N/A	#N/A	#N/A	#N/A	#N/A	#N/A	#N/A
CNVR405	68045456	68128761	chr13	68045456	68128761	83305	gain	#N/A	#N/A	#N/A	#N/A	#N/A	#N/A	#N/A	#N/A	gain	#N/A	#N/A	#N/A	#N/A	#N/A	#N/A	#N/A	#N/A
CNVR406	92062196	92262954	chr13	92062196	92262954	200758	gain	#N/A	#N/A	#N/A	#N/A	#N/A	#N/A	#N/A	#N/A	#N/A	#N/A	#N/A	#N/A	#N/A	#N/A	#N/A	#N/A	#N/A
CNVR407	92650317	92939983	chr13	92650317	92939983	289666	gain	gain	#N/A	#N/A	#N/A	#N/A	#N/A	#N/A	#N/A	#N/A	#N/A	#N/A	#N/A	#N/A	#N/A	gain	#N/A	#N/A
CNVR408	103033108	103194490	chr13	103033108	103194490	161382	#N/A	#N/A	#N/A	#N/A	#N/A	#N/A	#N/A	loss	#N/A	#N/A	#N/A	#N/A	#N/A	#N/A	#N/A	#N/A	#N/A	#N/A
CNVR409	124460320	124569396	chr13	124460320	124569396	109076	#N/A	#N/A	#N/A	gain	#N/A	#N/A	#N/A	#N/A	#N/A	#N/A	#N/A	#N/A	#N/A	#N/A	#N/A	#N/A	#N/A	#N/A
CNVR410	132139207	132329454	chr13	132139207	132329454	190247	#N/A	#N/A	loss	#N/A	#N/A	#N/A	#N/A	#N/A	#N/A	#N/A	#N/A	#N/A	#N/A	#N/A	#N/A	#N/A	#N/A	#N/A
CNVR411	142131038	142572873	chr13	142131038	142374123	243085	gain	#N/A	#N/A	#N/A	#N/A	#N/A	#N/A	#N/A	#N/A	#N/A	#N/A	#N/A	#N/A	#N/A	#N/A	#N/A	#N/A	#N/A
			chr13	142228773	142431689	202916	loss	#N/A	#N/A	#N/A	#N/A	#N/A	#N/A	#N/A	#N/A	#N/A	#N/A	#N/A	#N/A	#N/A	#N/A	#N/A	#N/A	#N/A
			chr13	142228773	142572873	344100	#N/A	#N/A	#N/A	#N/A	#N/A	#N/A	#N/A	#N/A	#N/A	#N/A	#N/A	#N/A	#N/A	loss	#N/A	#N/A	#N/A	#N/A
			chr13	142313068	142572873	259805	#N/A	#N/A	#N/A	#N/A	#N/A	#N/A	#N/A	#N/A	#N/A	#N/A	#N/A	#N/A	#N/A	loss	#N/A	#N/A	#N/A	#N/A
CNVR412	144065180	144299267	chr13	144065180	144126389	61209	gain	#N/A	#N/A	gain	#N/A	#N/A	#N/A	#N/A	#N/A	#N/A	#N/A	#N/A	#N/A	#N/A	#N/A	#N/A	#N/A	#N/A
			chr13	144065180	144197577	132397	#N/A	#N/A	gain	#N/A	#N/A	#N/A	#N/A	#N/A	#N/A	#N/A	#N/A	#N/A	#N/A	#N/A	#N/A	#N/A	#N/A	#N/A
			chr13	144065180	144299267	234087	gain	#N/A	#N/A	#N/A	#N/A	#N/A	#N/A	#N/A	#N/A	#N/A	#N/A	#N/A	#N/A	#N/A	#N/A	#N/A	#N/A	#N/A
CNVR413	150558312	150625248	chr13	150558312	150625248	66936	gain	#N/A	#N/A	#N/A	#N/A	#N/A	#N/A	#N/A	#N/A	gain	#N/A	#N/A	#N/A	#N/A	#N/A	#N/A	#N/A	#N/A
CNVR414	158967851	159463409	chr13	158967851	159463409	495558	loss	#N/A	#N/A	#N/A	#N/A	#N/A	#N/A	#N/A	#N/A	#N/A	#N/A	#N/A	#N/A	#N/A	#N/A	#N/A	#N/A	#N/A
			chr13	159270517	159350756	80239	loss	#N/A	#N/A	#N/A	#N/A	#N/A	#N/A	#N/A	#N/A	#N/A	#N/A	#N/A	#N/A	#N/A	#N/A	#N/A	#N/A	#N/A
			chr13	159270517	159463409	192892	loss	#N/A	#N/A	#N/A	#N/A	#N/A	#N/A	#N/A	#N/A	#N/A	#N/A	#N/A	#N/A	#N/A	#N/A	#N/A	#N/A	#N/A
CNVR415	161870403	161931711	chr13	161870403	161931711	61308	gain	#N/A	#N/A	#N/A	#N/A	#N/A	#N/A	#N/A	#N/A	#N/A	#N/A	#N/A	#N/A	#N/A	#N/A	#N/A	#N/A	#N/A
CNVR416	162145114	162369780	chr13	162145114	162369780	224666	gain	#N/A	#N/A	#N/A	#N/A	#N/A	#N/A	#N/A	#N/A	#N/A	#N/A	#N/A	#N/A	#N/A	#N/A	#N/A	#N/A	#N/A
CNVR417	167366505	167436360	chr13	167366505	167436360	69855	#N/A	#N/A	#N/A	#N/A	#N/A	#N/A	#N/A	#N/A	#N/A	#N/A	#N/A	loss	#N/A	#N/A	#N/A	#N/A	#N/A	#N/A
CNVR418	168481409	168571937	chr13	168481409	168571937	90528	#N/A	#N/A	#N/A	#N/A	#N/A	#N/A	gain	#N/A	#N/A	#N/A	#N/A	#N/A	#N/A	#N/A	#N/A	#N/A	#N/A	#N/A
CNVR419	170944031	171115291	chr13	170944031	171115291	171260	gain	gain	gain	gain	gain	#N/A	#N/A	#N/A	#N/A	#N/A	gain	#N/A	gain	#N/A	#N/A	gain	#N/A	gain
			chr13	171093438	171148012	54574	#N/A	#N/A	gain	#N/A	#N/A	#N/A	#N/A	#N/A	#N/A	#N/A	#N/A	#N/A	#N/A	#N/A	#N/A	#N/A	#N/A	#N/A
CNVR420	171333765	173078781	chr13	171333765	172071523	737758	gain	#N/A	#N/A	#N/A	#N/A	#N/A	#N/A	#N/A	#N/A	#N/A	#N/A	#N/A	#N/A	#N/A	#N/A	#N/A	#N/A	#N/A
			chr13	171997334	172071523	74189	gain	gain	#N/A	#N/A	gain	#N/A	#N/A	#N/A	#N/A	#N/A	#N/A	#N/A	#N/A	#N/A	#N/A	#N/A	#N/A	#N/A
			chr13	171997334	172099078	101744	gain	gain	gain	gain	gain	#N/A	gain	gain	gain	#N/A	gain	gain	gain	#N/A	#N/A	#N/A	#N/A	#N/A
			chr13	171997334	172299433	302099	#N/A	#N/A	#N/A	#N/A	#N/A	#N/A	#N/A	#N/A	#N/A	#N/A	gain	#N/A	#N/A	#N/A	#N/A	#N/A	#N/A	#N/A
			chr13	171997334	172513713	516379	gain	#N/A	#N/A	gain	#N/A	#N/A	#N/A	#N/A	#N/A	#N/A	gain	#N/A	gain	#N/A	#N/A	#N/A	#N/A	#N/A
			chr13	171997334	172552579	555245	gain	#N/A	#N/A	gain	#N/A	#N/A	#N/A	#N/A	#N/A	#N/A	gain	#N/A	#N/A	#N/A	#N/A	#N/A	#N/A	#N/A
			chr13	172047752	172099078	51326	gain	#N/A	#N/A	gain	#N/A	#N/A	#N/A	#N/A	#N/A	#N/A	#N/A	#N/A	#N/A	#N/A	#N/A	#N/A	#N/A	#N/A
			chr13	172047752	172299433	251681	#N/A	#N/A	#N/A	#N/A	#N/A	#N/A	#N/A	#N/A	#N/A	#N/A	gain	#N/A	#N/A	#N/A	#N/A	#N/A	#N/A	#N/A
			chr13	172047752	172513713	465961	gain	#N/A	#N/A	gain	#N/A	#N/A	#N/A	#N/A	#N/A	#N/A	#N/A	#N/A	#N/A	#N/A	#N/A	#N/A	#N/A	#N/A
			chr13	172047752	172999223	951471	#N/A	#N/A	gain	#N/A	#N/A	#N/A	#N/A	#N/A	#N/A	#N/A	#N/A	#N/A	#N/A	#N/A	#N/A	#N/A	#N/A	#N/A
			chr13	172288990	172440970	151980	gain	#N/A	#N/A	#N/A	#N/A	#N/A	#N/A	#N/A	#N/A	#N/A	#N/A	#N/A	gain	#N/A	#N/A	#N/A	#N/A	#N/A
			chr13	172288990	172513713	224723	gain	#N/A	gain	gain	#N/A	#N/A	#N/A	#N/A	#N/A	#N/A	#N/A	#N/A	#N/A	#N/A	#N/A	#N/A	gain	#N/A
			chr13	172440970	172552579	111609	#N/A	#N/A	#N/A	gain	#N/A	#N/A	#N/A	#N/A	#N/A	#N/A	#N/A	gain	#N/A	#N/A	#N/A	loss	#N/A	#N/A
			chr13	172891894	173078781	186887	gain	#N/A	#N/A	#N/A	#N/A	#N/A	#N/A	#N/A	#N/A	#N/A	#N/A	#N/A	#N/A	#N/A	#N/A	#N/A	#N/A	#N/A
CNVR421	174498904	174630020	chr13	174498904	174630020	131116	#N/A	#N/A	#N/A	gain	#N/A	#N/A	#N/A	#N/A	#N/A	#N/A	#N/A	#N/A	gain	#N/A	#N/A	#N/A	gain	gain
CNVR422	180783037	180877890	chr13	180783037	180877890	94853	gain	#N/A	#N/A	#N/A	#N/A	#N/A	#N/A	#N/A	#N/A	#N/A	#N/A	#N/A	#N/A	#N/A	#N/A	#N/A	#N/A	#N/A
CNVR423	188406762	188906506	chr13	188406762	188780620	373858	#N/A	#N/A	#N/A	#N/A	#N/A	#N/A	#N/A	#N/A	#N/A	#N/A	#N/A	#N/A	gain	#N/A	#N/A	#N/A	#N/A	#N/A
			chr13	188406762	188878205	471443	#N/A	#N/A	#N/A	gain	#N/A	#N/A	#N/A	#N/A	#N/A	#N/A	#N/A	#N/A	#N/A	#N/A	#N/A	#N/A	#N/A	#N/A
			chr13	188542489	188780620	238131	#N/A	#N/A	#N/A	#N/A	#N/A	#N/A	#N/A	#N/A	#N/A	#N/A	#N/A	#N/A	#N/A	#N/A	#N/A	#N/A	#N/A	gain
			chr13	188638801	188700141	61340	#N/A	#N/A	#N/A	#N/A	#N/A	#N/A	#N/A	#N/A	#N/A	#N/A	#N/A	#N/A	gain	#N/A	#N/A	#N/A	#N/A	#N/A
			chr13	188638801	188780620	141819	#N/A	#N/A	#N/A	gain	#N/A	#N/A	#N/A	#N/A	#N/A	#N/A	#N/A	#N/A	#N/A	#N/A	#N/A	#N/A	#N/A	#N/A
			chr13	188638801	188878205	239404	#N/A	#N/A	#N/A	gain	#N/A	#N/A	#N/A	#N/A	#N/A	#N/A	#N/A	#N/A	#N/A	#N/A	#N/A	#N/A	#N/A	#N/A
			chr13	188638801	188906506	267705	#N/A	#N/A	#N/A	gain	#N/A	#N/A	#N/A	#N/A	#N/A	#N/A	#N/A	#N/A	#N/A	#N/A	#N/A	#N/A	#N/A	#N/A
CNVR424	190490787	190742109	chr13	190490787	190649739	158952	gain	#N/A	#N/A	#N/A	#N/A	#N/A	#N/A	#N/A	#N/A	#N/A	#N/A	#N/A	#N/A	#N/A	#N/A	#N/A	#N/A	#N/A
			chr13	190544396	190649739	105343	gain	#N/A	#N/A	#N/A	#N/A	#N/A	#N/A	#N/A	#N/A	#N/A	#N/A	#N/A	#N/A	#N/A	#N/A	#N/A	#N/A	#N/A
			chr13	190544396	190742109	197713	gain	#N/A	#N/A	#N/A	#N/A	#N/A	#N/A	#N/A	#N/A	#N/A	#N/A	#N/A	#N/A	#N/A	#N/A	#N/A	#N/A	#N/A
			chr13	190593689	190649739	56050	gain	#N/A	#N/A	#N/A	#N/A	#N/A	#N/A	#N/A	#N/A	#N/A	#N/A	#N/A	#N/A	#N/A	#N/A	#N/A	#N/A	#N/A
CNVR425	197265635	197373950	chr13	197265635	197373950	108315	loss	#N/A	#N/A	#N/A	#N/A	#N/A	#N/A	#N/A	#N/A	#N/A	#N/A	#N/A	#N/A	#N/A	#N/A	#N/A	#N/A	#N/A
CNVR426	198288173	198378920	chr13	198288173	198378920	90747	gain	#N/A	#N/A	#N/A	#N/A	#N/A	#N/A	#N/A	#N/A	#N/A	#N/A	#N/A	#N/A	#N/A	#N/A	#N/A	#N/A	#N/A
CNVR427	199102591	199308789	chr13	199102591	199256436	153845	#N/A	#N/A	#N/A	#N/A	#N/A	#N/A	#N/A	#N/A	#N/A	#N/A	#N/A	#N/A	gain	#N/A	#N/A	#N/A	#N/A	#N/A
			chr13	199102591	199273808	171217	#N/A	#N/A	#N/A	#N/A	#N/A	#N/A	#N/A	#N/A	#N/A	#N/A	#N/A	#N/A	gain	#N/A	#N/A	#N/A	#N/A	#N/A
			chr13	199102591	199308789	206198	#N/A	#N/A	#N/A	#N/A	#N/A	#N/A	#N/A	#N/A	#N/A	#N/A	#N/A	#N/A	gain	#N/A	#N/A	#N/A	#N/A	#N/A
CNVR428	200623145	200836718	chr13	200623145	200836718	213573	loss	#N/A	loss	#N/A	#N/A	#N/A	#N/A	#N/A	#N/A	#N/A	#N/A	#N/A	#N/A	#N/A	#N/A	#N/A	#N/A	#N/A
			chr13	200730121	200836718	106597	#N/A	#N/A	#N/A	#N/A	#N/A	#N/A	#N/A	#N/A	#N/A	#N/A	#N/A	#N/A	loss	#N/A	#N/A	#N/A	#N/A	#N/A
CNVR429	206260602	206424312	chr13	206260602	206424312	163710	#N/A	#N/A	loss	#N/A	#N/A	#N/A	#N/A	#N/A	#N/A	#N/A	#N/A	#N/A	#N/A	#N/A	#N/A	#N/A	#N/A	#N/A
CNVR430	209155239	210371170	chr13	209155239	209292256	137017	#N/A	#N/A	#N/A	#N/A	#N/A	#N/A	#N/A	loss	#N/A	#N/A	#N/A	#N/A	#N/A	#N/A	#N/A	#N/A	#N/A	#N/A
			chr13	209202707	209292256	89549	#N/A	#N/A	#N/A	#N/A	#N/A	#N/A	#N/A	loss	#N/A	#N/A	#N/A	#N/A	#N/A	#N/A	#N/A	#N/A	#N/A	#N/A
			chr13	210270296	210371170	100874	#N/A	#N/A	#N/A	#N/A	#N/A	#N/A	#N/A	gain	#N/A	#N/A	#N/A	#N/A	#N/A	#N/A	#N/A	#N/A	#N/A	#N/A
CNVR431	213446014	213545042	chr13	213446014	213545042	99028	loss	#N/A	#N/A	#N/A	#N/A	#N/A	#N/A	#N/A	#N/A	#N/A	#N/A	#N/A	#N/A	#N/A	#N/A	#N/A	#N/A	#N/A
CNVR432	214051182	214145454	chr13	214051182	214145454	94272	loss	#N/A	#N/A	#N/A	#N/A	#N/A	#N/A	#N/A	#N/A	#N/A	#N/A	#N/A	#N/A	#N/A	#N/A	#N/A	#N/A	#N/A
CNVR433	214321039	214441381	chr13	214321039	214441381	120342	gain	#N/A	#N/A	#N/A	#N/A	#N/A	#N/A	#N/A	#N/A	#N/A	#N/A	#N/A	#N/A	#N/A	#N/A	#N/A	#N/A	#N/A
CNVR434	214555116	215188154	chr13	214555116	214616149	61033	loss	#N/A	#N/A	#N/A	#N/A	#N/A	#N/A	#N/A	#N/A	#N/A	#N/A	#N/A	#N/A	#N/A	#N/A	#N/A	#N/A	#N/A
			chr13	214571528	214973846	402318	#N/A	#N/A	loss	#N/A	#N/A	#N/A	#N/A	#N/A	#N/A	#N/A	#N/A	#N/A	#N/A	#N/A	#N/A	#N/A	#N/A	#N/A
			chr13	214571528	215030086	458558	#N/A	#N/A	loss	#N/A	#N/A	#N/A	#N/A	#N/A	#N/A	#N/A	#N/A	#N/A	#N/A	#N/A	#N/A	#N/A	#N/A	#N/A
			chr13	214571528	215188154	616626	#N/A	#N/A	loss	#N/A	#N/A	#N/A	#N/A	#N/A	#N/A	#N/A	#N/A	#N/A	#N/A	#N/A	#N/A	#N/A	#N/A	#N/A
			chr13	214748664	215030086	281422	#N/A	#N/A	#N/A	#N/A	#N/A	#N/A	#N/A	#N/A	#N/A	loss	#N/A	#N/A	#N/A	#N/A	#N/A	#N/A	#N/A	#N/A
			chr13	214911346	215030086	118740	#N/A	#N/A	loss	#N/A	#N/A	#N/A	#N/A	#N/A	#N/A	#N/A	#N/A	#N/A	#N/A	#N/A	#N/A	#N/A	#N/A	#N/A
			chr13	214911346	215188154	276808	#N/A	#N/A	loss	#N/A	#N/A	#N/A	#N/A	#N/A	#N/A	#N/A	#N/A	#N/A	#N/A	#N/A	#N/A	#N/A	#N/A	#N/A
CNVR435	215695832	215936425	chr13	215695832	215936425	240593	#N/A	loss	loss	#N/A	loss	#N/A	#N/A	#N/A	#N/A	#N/A	#N/A	#N/A	#N/A	#N/A	#N/A	#N/A	#N/A	#N/A
			chr13	215750951	215936425	185474	#N/A	#N/A	#N/A	#N/A	loss	#N/A	#N/A	#N/A	#N/A	#N/A	#N/A	#N/A	#N/A	#N/A	#N/A	#N/A	#N/A	#N/A
CNVR436	570328	873585	chr14	570328	647506	77178	#N/A	#N/A	#N/A	#N/A	#N/A	#N/A	#N/A	gain	#N/A	#N/A	#N/A	#N/A	#N/A	#N/A	#N/A	#N/A	#N/A	#N/A
			chr14	592083	647506	55423	gain	#N/A	#N/A	#N/A	#N/A	#N/A	#N/A	#N/A	#N/A	#N/A	#N/A	#N/A	#N/A	#N/A	#N/A	#N/A	#N/A	loss
			chr14	592083	873585	281502	gain	#N/A	#N/A	#N/A	#N/A	#N/A	#N/A	#N/A	#N/A	#N/A	#N/A	#N/A	#N/A	#N/A	#N/A	#N/A	#N/A	#N/A
CNVR437	2742319	2865914	chr14	2742319	2852561	110242	loss	#N/A	#N/A	#N/A	#N/A	#N/A	#N/A	loss	#N/A	#N/A	#N/A	#N/A	#N/A	#N/A	#N/A	#N/A	#N/A	#N/A
			chr14	2742319	2865914	123595	#N/A	#N/A	#N/A	#N/A	#N/A	#N/A	#N/A	loss	loss	#N/A	#N/A	#N/A	#N/A	#N/A	#N/A	#N/A	#N/A	#N/A
CNVR438	3287652	3557219	chr14	3287652	3557219	269567	#N/A	#N/A	#N/A	gain	#N/A	#N/A	#N/A	#N/A	#N/A	#N/A	#N/A	#N/A	#N/A	#N/A	#N/A	#N/A	#N/A	#N/A
			chr14	3474007	3557219	83212	#N/A	#N/A	#N/A	gain	#N/A	#N/A	#N/A	#N/A	#N/A	#N/A	#N/A	#N/A	#N/A	#N/A	#N/A	#N/A	#N/A	#N/A
CNVR439	4117715	4225563	chr14	4117715	4225563	107848	gain	#N/A	gain	#N/A	#N/A	#N/A	#N/A	#N/A	#N/A	#N/A	#N/A	#N/A	gain	#N/A	#N/A	#N/A	#N/A	#N/A
			chr14	4117715	4225563	107848	#N/A	#N/A	#N/A	#N/A	#N/A	#N/A	#N/A	#N/A	#N/A	#N/A	#N/A	#N/A	gain	#N/A	#N/A	#N/A	#N/A	#N/A
CNVR440	5594172	5697285	chr14	5594172	5697285	103113	#N/A	#N/A	#N/A	#N/A	#N/A	#N/A	#N/A	#N/A	#N/A	#N/A	#N/A	gain	#N/A	#N/A	#N/A	#N/A	#N/A	#N/A
CNVR441	6606811	6747693	chr14	6606811	6694002	87191	gain	gain	#N/A	#N/A	#N/A	#N/A	#N/A	#N/A	#N/A	#N/A	#N/A	gain	#N/A	#N/A	#N/A	#N/A	#N/A	#N/A
			chr14	6606811	6747693	140882	gain	#N/A	#N/A	#N/A	#N/A	#N/A	#N/A	#N/A	#N/A	#N/A	#N/A	#N/A	#N/A	#N/A	#N/A	#N/A	#N/A	#N/A
			chr14	6661820	6747693	85873	gain	#N/A	#N/A	#N/A	#N/A	#N/A	#N/A	#N/A	#N/A	#N/A	#N/A	#N/A	#N/A	#N/A	#N/A	#N/A	#N/A	#N/A
CNVR442	7363912	7418622	chr14	7363912	7418622	54710	loss	#N/A	#N/A	#N/A	#N/A	#N/A	#N/A	#N/A	#N/A	#N/A	#N/A	#N/A	#N/A	#N/A	#N/A	#N/A	#N/A	#N/A
CNVR443	8613934	8709543	chr14	8613934	8683794	69860	#N/A	#N/A	#N/A	#N/A	#N/A	#N/A	#N/A	loss	#N/A	#N/A	#N/A	#N/A	#N/A	#N/A	#N/A	#N/A	#N/A	#N/A
			chr14	8613934	8709543	95609	#N/A	#N/A	#N/A	#N/A	#N/A	#N/A	#N/A	loss	#N/A	#N/A	#N/A	#N/A	#N/A	#N/A	#N/A	#N/A	#N/A	#N/A
CNVR444	9598057	9714684	chr14	9598057	9714684	116627	#N/A	#N/A	#N/A	#N/A	#N/A	#N/A	#N/A	loss	#N/A	#N/A	#N/A	#N/A	#N/A	#N/A	#N/A	loss	#N/A	#N/A
CNVR445	11989764	12229929	chr14	11989764	12128887	139123	gain	#N/A	#N/A	#N/A	#N/A	#N/A	#N/A	#N/A	#N/A	#N/A	#N/A	#N/A	#N/A	#N/A	#N/A	#N/A	#N/A	#N/A
			chr14	11989764	12229929	240165	gain	#N/A	#N/A	#N/A	#N/A	#N/A	#N/A	#N/A	#N/A	#N/A	#N/A	#N/A	#N/A	#N/A	#N/A	#N/A	#N/A	#N/A
			chr14	12128887	12229929	101042	gain	#N/A	#N/A	#N/A	#N/A	#N/A	#N/A	#N/A	#N/A	#N/A	#N/A	#N/A	gain	#N/A	#N/A	#N/A	#N/A	#N/A
CNVR446	14829391	14922687	chr14	14829391	14922687	93296	gain	#N/A	#N/A	#N/A	#N/A	#N/A	#N/A	#N/A	#N/A	#N/A	#N/A	#N/A	#N/A	#N/A	#N/A	#N/A	#N/A	#N/A
CNVR447	17250219	17374883	chr14	17250219	17353871	103652	#N/A	#N/A	#N/A	#N/A	#N/A	#N/A	#N/A	#N/A	#N/A	#N/A	#N/A	gain	#N/A	#N/A	#N/A	#N/A	#N/A	#N/A
			chr14	17299442	17374883	75441	#N/A	#N/A	gain	#N/A	#N/A	#N/A	#N/A	#N/A	#N/A	#N/A	#N/A	#N/A	#N/A	#N/A	#N/A	#N/A	#N/A	#N/A
CNVR448	18052581	18116518	chr14	18052581	18116518	63937	loss	#N/A	#N/A	#N/A	#N/A	#N/A	#N/A	loss	#N/A	#N/A	#N/A	#N/A	#N/A	#N/A	#N/A	#N/A	#N/A	#N/A
CNVR449	19336577	19467538	chr14	19336577	19467538	130961	#N/A	#N/A	#N/A	#N/A	#N/A	#N/A	#N/A	#N/A	#N/A	loss	#N/A	#N/A	#N/A	#N/A	#N/A	#N/A	#N/A	#N/A
			chr14	19394526	19467538	73012	#N/A	#N/A	#N/A	#N/A	#N/A	#N/A	#N/A	#N/A	#N/A	#N/A	#N/A	#N/A	loss	#N/A	#N/A	#N/A	#N/A	#N/A
CNVR450	20698075	20820863	chr14	20698075	20820863	122788	gain	#N/A	#N/A	#N/A	#N/A	#N/A	#N/A	#N/A	#N/A	#N/A	#N/A	#N/A	#N/A	#N/A	#N/A	#N/A	#N/A	#N/A
CNVR451	21157940	21214238	chr14	21157940	21214238	56298	#N/A	#N/A	loss	#N/A	#N/A	#N/A	#N/A	#N/A	#N/A	#N/A	#N/A	#N/A	#N/A	#N/A	#N/A	#N/A	#N/A	#N/A
CNVR452	41977281	42057436	chr14	41977281	42057436	80155	#N/A	#N/A	#N/A	#N/A	#N/A	#N/A	#N/A	#N/A	#N/A	#N/A	#N/A	#N/A	gain	#N/A	#N/A	#N/A	#N/A	#N/A
			chr14	41993819	42057436	63617	#N/A	#N/A	#N/A	#N/A	#N/A	#N/A	#N/A	#N/A	#N/A	#N/A	#N/A	#N/A	gain	#N/A	#N/A	#N/A	#N/A	#N/A
CNVR453	46263109	46409010	chr14	46263109	46409010	145901	#N/A	#N/A	#N/A	#N/A	#N/A	#N/A	#N/A	loss	#N/A	#N/A	#N/A	#N/A	#N/A	#N/A	#N/A	#N/A	#N/A	#N/A
CNVR454	46900923	46954938	chr14	46900923	46954938	54015	#N/A	#N/A	#N/A	gain	#N/A	#N/A	#N/A	#N/A	#N/A	#N/A	#N/A	#N/A	#N/A	#N/A	#N/A	#N/A	#N/A	#N/A
CNVR455	47196197	47801982	chr14	47196197	47297342	101145	#N/A	#N/A	#N/A	#N/A	#N/A	#N/A	#N/A	loss	#N/A	#N/A	#N/A	#N/A	#N/A	#N/A	#N/A	#N/A	#N/A	#N/A
			chr14	47196197	47801982	605785	#N/A	#N/A	#N/A	#N/A	#N/A	#N/A	#N/A	loss	#N/A	#N/A	#N/A	#N/A	#N/A	#N/A	#N/A	#N/A	#N/A	#N/A
CNVR456	48731419	48962616	chr14	48731419	48962616	231197	#N/A	#N/A	#N/A	#N/A	#N/A	#N/A	#N/A	loss	#N/A	#N/A	#N/A	#N/A	#N/A	#N/A	#N/A	#N/A	#N/A	#N/A
CNVR457	50282254	50440156	chr14	50282254	50440156	157902	loss	#N/A	#N/A	#N/A	#N/A	#N/A	#N/A	#N/A	#N/A	#N/A	#N/A	#N/A	#N/A	#N/A	#N/A	#N/A	#N/A	#N/A
CNVR458	52390327	52507834	chr14	52390327	52507834	117507	gain	gain	#N/A	#N/A	#N/A	#N/A	gain	#N/A	#N/A	#N/A	#N/A	#N/A	#N/A	gain	#N/A	gain	#N/A	#N/A
CNVR459	53021844	53100973	chr14	53021844	53100973	79129	loss	#N/A	#N/A	#N/A	#N/A	#N/A	#N/A	#N/A	#N/A	#N/A	#N/A	#N/A	#N/A	#N/A	#N/A	#N/A	#N/A	#N/A
CNVR460	54680715	55103517	chr14	54680715	55103517	422802	loss	#N/A	#N/A	#N/A	#N/A	#N/A	#N/A	#N/A	#N/A	#N/A	#N/A	#N/A	#N/A	#N/A	#N/A	#N/A	#N/A	#N/A
			chr14	54744215	54867498	123283	loss	#N/A	#N/A	#N/A	#N/A	#N/A	#N/A	#N/A	#N/A	#N/A	#N/A	#N/A	#N/A	#N/A	#N/A	#N/A	#N/A	#N/A
			chr14	54744215	54890493	146278	loss	#N/A	#N/A	#N/A	#N/A	#N/A	#N/A	#N/A	#N/A	#N/A	#N/A	#N/A	#N/A	#N/A	#N/A	loss	#N/A	#N/A
			chr14	54744215	55003669	259454	loss	#N/A	#N/A	#N/A	#N/A	#N/A	#N/A	loss	#N/A	#N/A	#N/A	#N/A	#N/A	#N/A	#N/A	loss	#N/A	#N/A
			chr14	54744215	55057069	312854	loss	loss	#N/A	#N/A	loss	#N/A	#N/A	#N/A	#N/A	loss	loss	#N/A	loss	#N/A	loss	#N/A	#N/A	#N/A
CNVR461	57335272	57425367	chr14	54744215	55103517	359302	loss	#N/A	#N/A	#N/A	loss	loss	#N/A	loss	loss	#N/A	#N/A	#N/A	loss	loss	loss	#N/A	#N/A	#N/A
			chr14	54824557	55103517	278960	#N/A	#N/A	#N/A	#N/A	#N/A	#N/A	loss	#N/A	#N/A	#N/A	#N/A	#N/A	#N/A	#N/A	#N/A	#N/A	#N/A	#N/A
			chr14	55003669	55103517	99848	loss	#N/A	#N/A	#N/A	#N/A	#N/A	#N/A	#N/A	#N/A	#N/A	#N/A	#N/A	#N/A	#N/A	#N/A	#N/A	#N/A	#N/A
			chr14	57335272	57425367	90095	gain	#N/A	#N/A	#N/A	#N/A	#N/A	#N/A	#N/A	#N/A	#N/A	#N/A	#N/A	#N/A	#N/A	#N/A	#N/A	#N/A	#N/A
CNVR462	60260097	60447769	chr14	60260097	60447769	187672	#N/A	#N/A	#N/A	#N/A	loss	#N/A	#N/A	#N/A	#N/A	#N/A	#N/A	#N/A	#N/A	#N/A	#N/A	#N/A	#N/A	#N/A
CNVR463	71727282	71780726	chr14	71727282	71780726	53444	gain	#N/A	#N/A	#N/A	#N/A	#N/A	#N/A	#N/A	#N/A	#N/A	#N/A	#N/A	#N/A	#N/A	#N/A	#N/A	#N/A	#N/A
CNVR464	81099062	81222592	chr14	81099062	81222592	123530	loss	#N/A	#N/A	#N/A	loss	#N/A	#N/A	#N/A	#N/A	#N/A	#N/A	#N/A	#N/A	#N/A	#N/A	#N/A	#N/A	#N/A
CNVR465	89402153	89494786	chr14	89402153	89494786	92633	gain	#N/A	#N/A	#N/A	#N/A	#N/A	#N/A	#N/A	#N/A	#N/A	#N/A	#N/A	#N/A	#N/A	#N/A	#N/A	#N/A	#N/A
			chr14	89433514	89494786	61272	gain	#N/A	#N/A	#N/A	#N/A	#N/A	#N/A	#N/A	#N/A	#N/A	#N/A	#N/A	#N/A	#N/A	#N/A	#N/A	#N/A	#N/A
CNVR466	92596732	92846405	chr14	92596732	92846405	249673	loss	#N/A	#N/A	#N/A	#N/A	loss	#N/A	#N/A	#N/A	#N/A	#N/A	#N/A	#N/A	#N/A	#N/A	#N/A	#N/A	#N/A
			chr14	92714310	92846405	132095	loss	#N/A	#N/A	#N/A	#N/A	#N/A	#N/A	#N/A	#N/A	#N/A	#N/A	#N/A	#N/A	#N/A	#N/A	#N/A	#N/A	#N/A
			chr14	92775622	92846405	70783	loss	#N/A	#N/A	#N/A	#N/A	#N/A	#N/A	#N/A	#N/A	#N/A	#N/A	#N/A	#N/A	#N/A	#N/A	#N/A	#N/A	#N/A
CNVR467	99757737	99814376	chr14	99757737	99814376	56639	gain	#N/A	#N/A	#N/A	#N/A	#N/A	#N/A	#N/A	#N/A	#N/A	#N/A	#N/A	#N/A	#N/A	#N/A	#N/A	#N/A	#N/A
CNVR468	101770612	102244897	chr14	101770612	102244897	474285	#N/A	#N/A	#N/A	#N/A	#N/A	#N/A	#N/A	#N/A	#N/A	#N/A	#N/A	#N/A	#N/A	#N/A	#N/A	#N/A	#N/A	gain
CNVR469	102629597	102728645	chr14	102629597	102728645	99048	gain	#N/A	#N/A	gain	#N/A	#N/A	gain	#N/A	#N/A	#N/A	gain	#N/A	gain	#N/A	gain	#N/A	#N/A	#N/A
CNVR470	103086988	103663341	chr14	103086988	103663341	576353	gain	#N/A	#N/A	#N/A	#N/A	#N/A	#N/A	#N/A	#N/A	#N/A	#N/A	#N/A	#N/A	#N/A	#N/A	#N/A	#N/A	#N/A
CNVR471	106744337	107218916	chr14	106744337	107057346	313009	gain	#N/A	#N/A	#N/A	#N/A	#N/A	#N/A	#N/A	#N/A	#N/A	#N/A	#N/A	#N/A	#N/A	#N/A	#N/A	#N/A	#N/A
			chr14	106992825	107218916	226091	#N/A	#N/A	#N/A	#N/A	#N/A	#N/A	#N/A	#N/A	#N/A	#N/A	#N/A	#N/A	gain	#N/A	#N/A	#N/A	#N/A	#N/A
			chr14	107033485	107218916	185431	#N/A	#N/A	#N/A	gain	#N/A	#N/A	#N/A	#N/A	#N/A	#N/A	#N/A	#N/A	#N/A	#N/A	#N/A	#N/A	#N/A	#N/A
CNVR472	108155183	108220063	chr14	108155183	108220063	64880	loss	#N/A	#N/A	#N/A	#N/A	#N/A	#N/A	#N/A	#N/A	#N/A	#N/A	#N/A	#N/A	#N/A	#N/A	#N/A	#N/A	#N/A
CNVR473	110488052	110541284	chr14	110488052	110541284	53232	gain	#N/A	#N/A	#N/A	#N/A	#N/A	#N/A	#N/A	#N/A	#N/A	#N/A	#N/A	#N/A	#N/A	#N/A	#N/A	#N/A	#N/A
CNVR474	113074497	113136615	chr14	113074497	113136615	62118	gain	#N/A	#N/A	#N/A	#N/A	#N/A	#N/A	#N/A	#N/A	#N/A	#N/A	#N/A	#N/A	#N/A	#N/A	#N/A	#N/A	#N/A
CNVR475	115670478	115742329	chr14	115670478	115742329	71851	#N/A	#N/A	#N/A	#N/A	gain	#N/A	#N/A	#N/A	#N/A	#N/A	#N/A	#N/A	#N/A	#N/A	#N/A	#N/A	#N/A	#N/A
CNVR476	136868271	137021586	chr14	136868271	137021586	153315	gain	#N/A	#N/A	#N/A	#N/A	#N/A	#N/A	#N/A	#N/A	#N/A	#N/A	#N/A	#N/A	#N/A	#N/A	#N/A	#N/A	#N/A
CNVR477	137870875	138031007	chr14	137870875	138031007	160132	#N/A	#N/A	gain	#N/A	gain	#N/A	#N/A	#N/A	#N/A	#N/A	#N/A	#N/A	#N/A	#N/A	#N/A	#N/A	#N/A	#N/A
CNVR478	138936993	138987380	chr14	137895547	137953225	57678	gain	#N/A	#N/A	#N/A	#N/A	#N/A	#N/A	#N/A	#N/A	#N/A	#N/A	#N/A	#N/A	#N/A	#N/A	#N/A	#N/A	#N/A
			chr14	137895547	137979007	83460	gain	#N/A	#N/A	#N/A	gain	#N/A	#N/A	#N/A	#N/A	#N/A	#N/A	#N/A	#N/A	#N/A	#N/A	#N/A	#N/A	#N/A
			chr14	137895547	138031007	135460	gain	gain	gain	gain	gain	#N/A	#N/A	#N/A	#N/A	#N/A	#N/A	#N/A	#N/A	#N/A	#N/A	gain	#N/A	#N/A
			chr14	137930060	138031007	100947	#N/A	gain	#N/A	#N/A	#N/A	#N/A	#N/A	#N/A	#N/A	#N/A	#N/A	#N/A	#N/A	#N/A	#N/A	#N/A	#N/A	#N/A
			chr14	137953225	138031007	77782	#N/A	#N/A	#N/A	#N/A	gain	#N/A	#N/A	#N/A	#N/A	#N/A	#N/A	#N/A	#N/A	#N/A	#N/A	#N/A	#N/A	#N/A
			chr14	138936993	138987380	50387	gain	#N/A	#N/A	#N/A	#N/A	#N/A	#N/A	#N/A	#N/A	#N/A	#N/A	#N/A	#N/A	#N/A	#N/A	#N/A	#N/A	#N/A
CNVR479	140051310	140258303	chr14	140051310	140258303	206993	#N/A	#N/A	#N/A	#N/A	#N/A	#N/A	#N/A	loss	#N/A	#N/A	#N/A	#N/A	#N/A	#N/A	#N/A	#N/A	#N/A	#N/A
CNVR480	144588446	144909224	chr14	144588446	144818166	229720	loss	#N/A	#N/A	#N/A	#N/A	#N/A	#N/A	#N/A	#N/A	#N/A	#N/A	#N/A	#N/A	#N/A	#N/A	#N/A	#N/A	#N/A
			chr14	144739912	144909224	169312	#N/A	#N/A	#N/A	#N/A	#N/A	#N/A	#N/A	#N/A	#N/A	#N/A	#N/A	#N/A	gain	#N/A	#N/A	#N/A	#N/A	#N/A
CNVR481	146232609	146301674	chr14	146232609	146301674	69065	gain	#N/A	#N/A	#N/A	#N/A	#N/A	#N/A	#N/A	#N/A	#N/A	#N/A	#N/A	#N/A	#N/A	#N/A	#N/A	#N/A	#N/A
CNVR482	149521868	149682553	chr14	149521868	149682553	160685	gain	#N/A	#N/A	#N/A	#N/A	#N/A	#N/A	#N/A	#N/A	#N/A	#N/A	#N/A	#N/A	#N/A	#N/A	#N/A	#N/A	#N/A
CNVR483	150074467	150409861	chr14	150074467	150409861	335394	#N/A	#N/A	#N/A	#N/A	#N/A	#N/A	#N/A	#N/A	#N/A	loss	#N/A	#N/A	#N/A	#N/A	#N/A	#N/A	#N/A	#N/A
CNVR484	151979117	152519743	chr14	151979117	152519743	540626	loss	#N/A	#N/A	#N/A	#N/A	#N/A	#N/A	#N/A	#N/A	#N/A	#N/A	#N/A	#N/A	#N/A	#N/A	#N/A	#N/A	#N/A
CNVR485	955995	1047733	chr15	955995	1047733	91738	gain	#N/A	#N/A	#N/A	#N/A	#N/A	#N/A	#N/A	#N/A	#N/A	#N/A	#N/A	#N/A	#N/A	#N/A	#N/A	#N/A	#N/A
CNVR486	9256776	9315063	chr15	9256776	9315063	58287	gain	#N/A	#N/A	#N/A	#N/A	#N/A	#N/A	#N/A	#N/A	#N/A	#N/A	#N/A	#N/A	#N/A	#N/A	#N/A	#N/A	#N/A
CNVR487	13011787	13090159	chr15	13011787	13090159	78372	loss	#N/A	#N/A	#N/A	#N/A	#N/A	#N/A	#N/A	#N/A	#N/A	#N/A	#N/A	#N/A	#N/A	#N/A	#N/A	#N/A	#N/A
CNVR488	13727587	13800772	chr15	13727587	13800772	73185	#N/A	#N/A	#N/A	#N/A	#N/A	#N/A	#N/A	loss	#N/A	#N/A	#N/A	#N/A	#N/A	#N/A	#N/A	#N/A	#N/A	#N/A
CNVR489	13833344	14063398	chr15	13833344	14063398	230054	gain	#N/A	#N/A	#N/A	#N/A	#N/A	#N/A	#N/A	#N/A	#N/A	#N/A	#N/A	#N/A	#N/A	#N/A	#N/A	#N/A	#N/A
CNVR490	15115750	15336530	chr15	15115750	15242238	126488	#N/A	#N/A	#N/A	#N/A	gain	#N/A	#N/A	#N/A	#N/A	#N/A	#N/A	#N/A	#N/A	#N/A	#N/A	#N/A	#N/A	#N/A
			chr15	15115750	15264676	148926	#N/A	#N/A	#N/A	gain	#N/A	#N/A	#N/A	#N/A	#N/A	#N/A	#N/A	#N/A	#N/A	#N/A	#N/A	#N/A	#N/A	#N/A
			chr15	15115750	15286888	171138	gain	#N/A	gain	#N/A	#N/A	#N/A	#N/A	#N/A	#N/A	#N/A	#N/A	gain	#N/A	gain	#N/A	#N/A	#N/A	#N/A
			chr15	15205947	15264676	58729	#N/A	#N/A	#N/A	loss	#N/A	#N/A	#N/A	#N/A	#N/A	#N/A	#N/A	#N/A	#N/A	#N/A	#N/A	#N/A	#N/A	#N/A
			chr15	15264676	15336530	71854	#N/A	#N/A	#N/A	#N/A	loss	#N/A	#N/A	#N/A	#N/A	#N/A	#N/A	#N/A	#N/A	#N/A	#N/A	#N/A	#N/A	#N/A
CNVR491	17767215	17819850	chr15	17767215	17819850	52635	#N/A	#N/A	#N/A	#N/A	#N/A	#N/A	#N/A	#N/A	#N/A	#N/A	#N/A	#N/A	#N/A	loss	#N/A	#N/A	#N/A	#N/A
CNVR492	18321962	18570351	chr15	18321962	18443918	121956	gain	#N/A	#N/A	#N/A	#N/A	#N/A	#N/A	#N/A	#N/A	#N/A	#N/A	#N/A	#N/A	#N/A	#N/A	#N/A	#N/A	#N/A
			chr15	18417308	18570351	153043	#N/A	#N/A	#N/A	gain	#N/A	#N/A	#N/A	#N/A	#N/A	#N/A	#N/A	#N/A	#N/A	#N/A	#N/A	#N/A	#N/A	#N/A
CNVR493	18898353	19122717	chr15	18898353	18998615	100262	gain	#N/A	#N/A	#N/A	#N/A	#N/A	#N/A	#N/A	#N/A	#N/A	#N/A	#N/A	#N/A	#N/A	#N/A	#N/A	#N/A	#N/A
			chr15	18898353	19076645	178292	#N/A	#N/A	gain	#N/A	gain	#N/A	#N/A	#N/A	#N/A	#N/A	#N/A	gain	gain	#N/A	#N/A	#N/A	#N/A	#N/A
			chr15	18898353	19122717	224364	#N/A	#N/A	gain	#N/A	#N/A	#N/A	#N/A	#N/A	#N/A	#N/A	#N/A	#N/A	#N/A	#N/A	#N/A	#N/A	#N/A	#N/A
			chr15	18922814	18998615	75801	gain	#N/A	#N/A	#N/A	#N/A	#N/A	#N/A	#N/A	#N/A	#N/A	#N/A	#N/A	#N/A	#N/A	#N/A	#N/A	#N/A	#N/A
CNVR494	24082367	24182701	chr15	24082367	24182701	100334	gain	#N/A	#N/A	#N/A	#N/A	#N/A	#N/A	#N/A	#N/A	#N/A	#N/A	#N/A	#N/A	#N/A	#N/A	#N/A	#N/A	#N/A
CNVR495	24623255	24804276	chr15	24623255	24804276	181021	#N/A	#N/A	#N/A	#N/A	#N/A	#N/A	#N/A	#N/A	#N/A	#N/A	#N/A	#N/A	gain	#N/A	#N/A	#N/A	#N/A	#N/A
CNVR496	26551247	26636494	chr15	26551247	26636494	85247	gain	#N/A	#N/A	gain	#N/A	#N/A	#N/A	#N/A	#N/A	#N/A	#N/A	#N/A	#N/A	#N/A	#N/A	#N/A	#N/A	#N/A
CNVR497	26776090	26975496	chr15	26776090	26975496	199406	#N/A	#N/A	#N/A	#N/A	#N/A	#N/A	#N/A	loss	#N/A	#N/A	#N/A	#N/A	#N/A	#N/A	#N/A	#N/A	#N/A	#N/A
CNVR498	31248853	31670677	chr15	31248853	31561161	312308	#N/A	#N/A	#N/A	#N/A	gain	#N/A	#N/A	#N/A	#N/A	#N/A	#N/A	#N/A	#N/A	#N/A	#N/A	#N/A	#N/A	#N/A
			chr15	31288724	31536216	247492	#N/A	#N/A	#N/A	gain	#N/A	#N/A	#N/A	#N/A	#N/A	#N/A	#N/A	#N/A	#N/A	#N/A	#N/A	#N/A	#N/A	#N/A
			chr15	31288724	31670677	381953	#N/A	#N/A	#N/A	gain	#N/A	#N/A	#N/A	#N/A	#N/A	#N/A	#N/A	#N/A	#N/A	#N/A	#N/A	#N/A	#N/A	#N/A
			chr15	31493333	31561161	67828	gain	#N/A	#N/A	#N/A	#N/A	#N/A	#N/A	#N/A	#N/A	#N/A	#N/A	#N/A	#N/A	#N/A	#N/A	#N/A	#N/A	#N/A
			chr15	31493333	31616874	123541	gain	#N/A	#N/A	gain	#N/A	#N/A	#N/A	#N/A	#N/A	#N/A	#N/A	#N/A	#N/A	#N/A	#N/A	#N/A	#N/A	#N/A
			chr15	31519100	31616874	97774	#N/A	#N/A	#N/A	gain	#N/A	#N/A	#N/A	#N/A	#N/A	#N/A	#N/A	#N/A	#N/A	#N/A	#N/A	#N/A	#N/A	#N/A
			chr15	31536216	31616874	80658	gain	#N/A	#N/A	gain	#N/A	#N/A	#N/A	#N/A	#N/A	#N/A	#N/A	#N/A	#N/A	#N/A	#N/A	#N/A	#N/A	#N/A
CNVR499	32273088	32344245	chr15	32273088	32344245	71157	#N/A	#N/A	#N/A	#N/A	#N/A	#N/A	#N/A	#N/A	#N/A	#N/A	#N/A	gain	#N/A	#N/A	#N/A	#N/A	#N/A	#N/A
CNVR500	37557147	37678374	chr15	37557147	37653924	96777	#N/A	#N/A	#N/A	#N/A	#N/A	#N/A	#N/A	#N/A	#N/A	#N/A	#N/A	loss	#N/A	#N/A	#N/A	#N/A	#N/A	#N/A
			chr15	37557147	37678374	121227	loss	#N/A	#N/A	#N/A	#N/A	#N/A	#N/A	#N/A	#N/A	#N/A	#N/A	#N/A	#N/A	#N/A	#N/A	#N/A	#N/A	#N/A
CNVR501	38053141	38140836	chr15	38053141	38140836	87695	gain	#N/A	#N/A	#N/A	gain	#N/A	#N/A	#N/A	#N/A	#N/A	#N/A	gain	gain	#N/A	#N/A	gain	#N/A	#N/A
CNVR502	73494751	73987697	chr15	73494751	73987697	492946	gain	#N/A	#N/A	#N/A	#N/A	#N/A	#N/A	#N/A	#N/A	#N/A	#N/A	#N/A	#N/A	#N/A	#N/A	#N/A	#N/A	#N/A
CNVR503	77418445	77668806	chr15	77418445	77668806	250361	#N/A	#N/A	#N/A	#N/A	#N/A	#N/A	#N/A	#N/A	#N/A	#N/A	#N/A	#N/A	loss	#N/A	#N/A	#N/A	#N/A	#N/A
CNVR504	100549307	100681987	chr15	100549307	100600751	51444	loss	#N/A	#N/A	#N/A	#N/A	#N/A	#N/A	#N/A	#N/A	#N/A	#N/A	#N/A	#N/A	#N/A	#N/A	#N/A	#N/A	#N/A
			chr15	100549307	100618897	69590	loss	#N/A	#N/A	#N/A	#N/A	#N/A	#N/A	#N/A	#N/A	#N/A	#N/A	#N/A	#N/A	#N/A	#N/A	loss	#N/A	#N/A
			chr15	100583138	100681987	98849	#N/A	#N/A	#N/A	loss	#N/A	#N/A	#N/A	#N/A	#N/A	#N/A	#N/A	#N/A	#N/A	#N/A	#N/A	#N/A	#N/A	#N/A
CNVR505	109196356	109474833	chr15	109196356	109474833	278477	#N/A	#N/A	#N/A	loss	#N/A	#N/A	#N/A	#N/A	#N/A	#N/A	#N/A	#N/A	#N/A	#N/A	#N/A	#N/A	#N/A	#N/A
			chr15	109305732	109474833	169101	#N/A	#N/A	loss	#N/A	#N/A	#N/A	#N/A	#N/A	#N/A	#N/A	#N/A	#N/A	#N/A	#N/A	#N/A	#N/A	#N/A	#N/A
CNVR506	114904751	114987540	chr15	114904751	114987540	82789	loss	#N/A	#N/A	#N/A	#N/A	#N/A	#N/A	#N/A	#N/A	#N/A	#N/A	#N/A	#N/A	#N/A	#N/A	#N/A	#N/A	#N/A
CNVR507	117243429	117434181	chr15	117243429	117434181	190752	#N/A	#N/A	#N/A	#N/A	#N/A	#N/A	#N/A	#N/A	#N/A	#N/A	gain	#N/A	gain	#N/A	#N/A	#N/A	#N/A	#N/A
			chr15	117243429	117434181	190752	#N/A	#N/A	#N/A	#N/A	#N/A	#N/A	#N/A	#N/A	#N/A	#N/A	gain	#N/A	gain	#N/A	#N/A	#N/A	#N/A	#N/A
CNVR508	120085758	120257203	chr15	120085758	120143023	57265	loss	#N/A	#N/A	#N/A	#N/A	#N/A	#N/A	#N/A	#N/A	#N/A	#N/A	#N/A	#N/A	#N/A	#N/A	#N/A	#N/A	#N/A
			chr15	120100422	120257203	156781	loss	#N/A	#N/A	#N/A	#N/A	#N/A	#N/A	#N/A	#N/A	#N/A	#N/A	#N/A	#N/A	#N/A	#N/A	#N/A	#N/A	#N/A
			chr15	126713626	126862449	148823	gain	#N/A	#N/A	#N/A	#N/A	#N/A	#N/A	#N/A	#N/A	#N/A	#N/A	#N/A	#N/A	#N/A	#N/A	#N/A	#N/A	#N/A
CNVR509	126713626	127082018	chr15	126713626	127082018	368392	#N/A	#N/A	#N/A	#N/A	#N/A	#N/A	#N/A	#N/A	#N/A	#N/A	#N/A	#N/A	gain	#N/A	#N/A	#N/A	#N/A	#N/A
			chr15	126862449	127082018	219569	#N/A	#N/A	#N/A	#N/A	#N/A	#N/A	#N/A	#N/A	#N/A	#N/A	#N/A	#N/A	gain	#N/A	#N/A	#N/A	#N/A	#N/A
CNVR510	130955234	131160221	chr15	130955234	131083820	128586	#N/A	#N/A	loss	#N/A	#N/A	#N/A	#N/A	#N/A	#N/A	#N/A	#N/A	#N/A	#N/A	#N/A	#N/A	#N/A	#N/A	#N/A
			chr15	130955234	131105330	150096	#N/A	loss	#N/A	#N/A	#N/A	#N/A	#N/A	#N/A	#N/A	#N/A	#N/A	#N/A	#N/A	#N/A	#N/A	#N/A	#N/A	#N/A
			chr15	131030369	131083820	53451	#N/A	loss	loss	#N/A	#N/A	#N/A	#N/A	#N/A	#N/A	#N/A	#N/A	#N/A	#N/A	#N/A	#N/A	#N/A	#N/A	#N/A
			chr15	131030369	131160221	129852	#N/A	loss	#N/A	#N/A	loss	#N/A	#N/A	#N/A	#N/A	#N/A	#N/A	#N/A	#N/A	#N/A	#N/A	#N/A	#N/A	#N/A
CNVR511	131870059	131996123	chr15	131870059	131996123	126064	#N/A	#N/A	gain	gain	#N/A	#N/A	#N/A	#N/A	#N/A	#N/A	#N/A	#N/A	#N/A	#N/A	#N/A	#N/A	#N/A	#N/A
CNVR512	134334621	134397712	chr15	134334621	134397712	63091	gain	#N/A	#N/A	#N/A	#N/A	#N/A	#N/A	#N/A	#N/A	#N/A	#N/A	#N/A	#N/A	#N/A	#N/A	#N/A	#N/A	#N/A
CNVR513	139144003	139253731	chr15	139144003	139219567	75564	loss	#N/A	#N/A	#N/A	#N/A	#N/A	#N/A	#N/A	#N/A	#N/A	#N/A	#N/A	#N/A	#N/A	#N/A	#N/A	#N/A	#N/A
			chr15	139144003	139253731	109728	loss	#N/A	#N/A	#N/A	#N/A	#N/A	#N/A	#N/A	#N/A	#N/A	#N/A	#N/A	#N/A	#N/A	#N/A	#N/A	#N/A	#N/A
CNVR514	143675001	143775146	chr15	143675001	143775146	100145	#N/A	#N/A	#N/A	loss	#N/A	#N/A	#N/A	#N/A	#N/A	#N/A	#N/A	#N/A	#N/A	#N/A	#N/A	#N/A	#N/A	#N/A
CNVR515	145437903	145525519	chr15	145437903	145525519	87616	loss	#N/A	#N/A	#N/A	#N/A	#N/A	#N/A	#N/A	#N/A	#N/A	#N/A	#N/A	#N/A	#N/A	#N/A	#N/A	#N/A	#N/A
CNVR516	151968517	152024615	chr15	151968517	152024615	56098	#N/A	#N/A	#N/A	gain	#N/A	#N/A	#N/A	#N/A	#N/A	#N/A	#N/A	#N/A	#N/A	#N/A	#N/A	#N/A	#N/A	#N/A
CNVR517	1761311	2366658	chr16	1761311	2192302	430991	gain	#N/A	#N/A	#N/A	#N/A	#N/A	#N/A	#N/A	#N/A	#N/A	#N/A	#N/A	#N/A	#N/A	#N/A	#N/A	#N/A	#N/A
			chr16	1761311	2214111	452800	#N/A	#N/A	#N/A	#N/A	gain	#N/A	#N/A	#N/A	#N/A	#N/A	#N/A	#N/A	#N/A	#N/A	#N/A	#N/A	#N/A	#N/A
			chr16	2116914	2192302	75388	gain	#N/A	gain	#N/A	gain	#N/A	#N/A	#N/A	#N/A	#N/A	#N/A	#N/A	#N/A	#N/A	#N/A	gain	#N/A	#N/A
			chr16	2116914	2214111	97197	#N/A	#N/A	#N/A	#N/A	gain	#N/A	#N/A	#N/A	#N/A	#N/A	#N/A	#N/A	#N/A	#N/A	#N/A	#N/A	#N/A	gain
			chr16	2116914	2366658	249744	gain	#N/A	#N/A	#N/A	#N/A	#N/A	#N/A	#N/A	#N/A	#N/A	#N/A	#N/A	#N/A	#N/A	#N/A	#N/A	#N/A	#N/A
CNVR518	2586955	3167796	chr16	2586955	2781424	194469	gain	#N/A	#N/A	#N/A	#N/A	#N/A	#N/A	#N/A	#N/A	#N/A	#N/A	#N/A	#N/A	#N/A	#N/A	#N/A	#N/A	#N/A
			chr16	2745009	3031072	286063	gain	#N/A	#N/A	#N/A	#N/A	#N/A	#N/A	#N/A	#N/A	#N/A	#N/A	#N/A	#N/A	#N/A	#N/A	#N/A	#N/A	#N/A
			chr16	2745009	3052091	307082	gain	#N/A	#N/A	#N/A	#N/A	#N/A	#N/A	#N/A	#N/A	#N/A	#N/A	#N/A	#N/A	#N/A	#N/A	#N/A	#N/A	#N/A
			chr16	2745009	3066542	321533	gain	#N/A	#N/A	#N/A	#N/A	#N/A	#N/A	#N/A	#N/A	#N/A	#N/A	#N/A	#N/A	#N/A	#N/A	#N/A	#N/A	gain
			chr16	2745009	3167796	422787	gain	#N/A	#N/A	#N/A	#N/A	#N/A	#N/A	#N/A	#N/A	#N/A	#N/A	#N/A	#N/A	#N/A	#N/A	#N/A	#N/A	#N/A
			chr16	2857289	2996993	139704	gain	#N/A	#N/A	#N/A	#N/A	#N/A	#N/A	#N/A	#N/A	#N/A	#N/A	#N/A	#N/A	#N/A	#N/A	#N/A	#N/A	#N/A
			chr16	2857289	3031072	173783	gain	#N/A	#N/A	#N/A	#N/A	#N/A	#N/A	#N/A	#N/A	#N/A	#N/A	#N/A	#N/A	#N/A	#N/A	#N/A	#N/A	#N/A
			chr16	2969087	3066542	97455	loss	#N/A	#N/A	#N/A	#N/A	#N/A	#N/A	#N/A	#N/A	#N/A	#N/A	#N/A	#N/A	#N/A	#N/A	#N/A	#N/A	#N/A
CNVR519	3710908	3770806	chr16	3695569	3770806	75237	#N/A	#N/A	#N/A	#N/A	#N/A	#N/A	#N/A	#N/A	#N/A	#N/A	#N/A	#N/A	gain	#N/A	#N/A	#N/A	#N/A	#N/A
			chr16	3710908	3770806	59898	#N/A	#N/A	#N/A	#N/A	#N/A	#N/A	#N/A	#N/A	#N/A	#N/A	#N/A	#N/A	gain	#N/A	#N/A	#N/A	#N/A	#N/A
CNVR520	7028854	7109987	chr16	7028854	7109987	81133	loss	#N/A	#N/A	#N/A	#N/A	#N/A	#N/A	#N/A	#N/A	#N/A	#N/A	#N/A	#N/A	#N/A	#N/A	#N/A	#N/A	#N/A
CNVR521	7555642	7700720	chr16	7555642	7700720	145078	gain	#N/A	#N/A	#N/A	#N/A	#N/A	#N/A	#N/A	#N/A	#N/A	#N/A	#N/A	gain	#N/A	gain	#N/A	#N/A	#N/A
CNVR522	15245636	15519203	chr16	15245636	15432889	187253	gain	#N/A	#N/A	#N/A	#N/A	#N/A	#N/A	#N/A	#N/A	#N/A	#N/A	#N/A	#N/A	#N/A	#N/A	#N/A	#N/A	#N/A
			chr16	15245636	15519203	273567	#N/A	#N/A	#N/A	loss	#N/A	#N/A	#N/A	#N/A	#N/A	#N/A	#N/A	#N/A	#N/A	#N/A	#N/A	#N/A	#N/A	#N/A
CNVR523	15711247	16006121	chr16	15711247	16006121	294874	loss	#N/A	#N/A	#N/A	#N/A	#N/A	#N/A	loss	#N/A	#N/A	#N/A	#N/A	#N/A	#N/A	#N/A	#N/A	#N/A	#N/A
			chr16	15911006	16006121	95115	loss	#N/A	#N/A	#N/A	#N/A	#N/A	#N/A	#N/A	#N/A	#N/A	#N/A	#N/A	#N/A	#N/A	#N/A	#N/A	#N/A	#N/A
CNVR524	20940967	21011283	chr16	20940967	21011283	70316	#N/A	#N/A	#N/A	#N/A	#N/A	#N/A	#N/A	loss	#N/A	#N/A	#N/A	#N/A	#N/A	#N/A	#N/A	#N/A	#N/A	#N/A
CNVR525	41100070	41257150	chr16	41100070	41257150	157080	loss	#N/A	#N/A	#N/A	#N/A	#N/A	#N/A	#N/A	#N/A	#N/A	#N/A	#N/A	#N/A	#N/A	#N/A	#N/A	#N/A	#N/A
CNVR526	41790806	42082484	chr16	41790806	42082484	291678	gain	#N/A	#N/A	#N/A	#N/A	#N/A	#N/A	#N/A	#N/A	#N/A	#N/A	#N/A	#N/A	#N/A	#N/A	#N/A	#N/A	#N/A
CNVR527	44362264	44429692	chr16	44362264	44429692	67428	#N/A	#N/A	loss	#N/A	#N/A	#N/A	#N/A	#N/A	#N/A	#N/A	#N/A	#N/A	#N/A	#N/A	#N/A	#N/A	#N/A	#N/A
CNVR528	47536798	47650300	chr16	47536798	47650300	113502	#N/A	#N/A	#N/A	#N/A	#N/A	#N/A	#N/A	loss	#N/A	#N/A	#N/A	#N/A	#N/A	#N/A	#N/A	#N/A	#N/A	#N/A
CNVR529	55691446	55879762	chr16	55691446	55767594	76148	loss	#N/A	#N/A	#N/A	#N/A	#N/A	#N/A	#N/A	#N/A	#N/A	#N/A	#N/A	#N/A	#N/A	#N/A	#N/A	#N/A	#N/A
			chr16	55691446	55879762	188316	loss	#N/A	#N/A	#N/A	loss	#N/A	#N/A	#N/A	#N/A	#N/A	#N/A	#N/A	#N/A	#N/A	#N/A	#N/A	#N/A	#N/A
CNVR530	60183758	60234820	chr16	60183758	60234820	51062	#N/A	#N/A	#N/A	#N/A	#N/A	#N/A	#N/A	#N/A	#N/A	loss	#N/A	#N/A	#N/A	#N/A	#N/A	#N/A	#N/A	#N/A
CNVR531	65078151	65804465	chr16	65078151	65354148	275997	gain	#N/A	#N/A	#N/A	#N/A	#N/A	#N/A	#N/A	#N/A	#N/A	#N/A	#N/A	#N/A	#N/A	#N/A	#N/A	#N/A	#N/A
			chr16	65078151	65533148	454997	#N/A	#N/A	#N/A	gain	#N/A	#N/A	#N/A	#N/A	#N/A	#N/A	#N/A	#N/A	#N/A	#N/A	#N/A	#N/A	#N/A	#N/A
			chr16	65216349	65354148	137799	#N/A	#N/A	#N/A	gain	#N/A	#N/A	#N/A	#N/A	#N/A	#N/A	#N/A	#N/A	gain	#N/A	#N/A	#N/A	#N/A	#N/A
			chr16	65216349	65533148	316799	gain	#N/A	#N/A	gain	#N/A	#N/A	#N/A	#N/A	#N/A	#N/A	#N/A	#N/A	#N/A	#N/A	#N/A	#N/A	#N/A	#N/A
			chr16	65216349	65636831	420482	#N/A	#N/A	gain	#N/A	#N/A	#N/A	#N/A	#N/A	#N/A	#N/A	#N/A	#N/A	#N/A	#N/A	#N/A	#N/A	#N/A	#N/A
			chr16	65354148	65533148	179000	gain	#N/A	#N/A	gain	#N/A	#N/A	#N/A	#N/A	#N/A	gain	#N/A	#N/A	gain	#N/A	#N/A	#N/A	#N/A	#N/A
			chr16	65354148	65567650	213502	gain	#N/A	#N/A	#N/A	#N/A	#N/A	#N/A	#N/A	#N/A	#N/A	#N/A	#N/A	#N/A	#N/A	#N/A	#N/A	#N/A	#N/A
			chr16	65517323	65567650	50327	#N/A	#N/A	#N/A	#N/A	#N/A	#N/A	#N/A	#N/A	#N/A	#N/A	#N/A	gain	#N/A	#N/A	#N/A	#N/A	#N/A	#N/A
			chr16	65517323	65636831	119508	#N/A	#N/A	#N/A	#N/A	gain	gain	#N/A	#N/A	#N/A	#N/A	#N/A	#N/A	#N/A	#N/A	#N/A	#N/A	#N/A	#N/A
			chr16	65517323	65804465	287142	gain	#N/A	#N/A	#N/A	#N/A	#N/A	#N/A	#N/A	#N/A	#N/A	#N/A	#N/A	#N/A	#N/A	#N/A	#N/A	#N/A	#N/A
CNVR532	71265863	71347260	chr16	71265863	71347260	81397	#N/A	#N/A	#N/A	loss	#N/A	#N/A	#N/A	#N/A	#N/A	#N/A	#N/A	#N/A	#N/A	#N/A	#N/A	#N/A	#N/A	#N/A
CNVR533	71439338	71895853	chr16	71439338	71531492	92154	loss	#N/A	#N/A	#N/A	#N/A	#N/A	#N/A	#N/A	#N/A	#N/A	#N/A	#N/A	#N/A	#N/A	#N/A	#N/A	#N/A	#N/A
			chr16	71439338	71676371	237033	loss	loss	#N/A	#N/A	#N/A	#N/A	loss	#N/A	#N/A	#N/A	#N/A	#N/A	#N/A	#N/A	#N/A	#N/A	#N/A	#N/A
			chr16	71439338	71769895	330557	#N/A	loss	#N/A	#N/A	#N/A	#N/A	#N/A	#N/A	#N/A	#N/A	#N/A	#N/A	#N/A	#N/A	#N/A	#N/A	#N/A	#N/A
			chr16	71439338	71818822	379484	#N/A	#N/A	#N/A	#N/A	#N/A	#N/A	#N/A	#N/A	#N/A	#N/A	#N/A	#N/A	#N/A	loss	#N/A	#N/A	#N/A	#N/A
			chr16	71439338	71895853	456515	#N/A	#N/A	#N/A	#N/A	#N/A	#N/A	#N/A	#N/A	#N/A	#N/A	#N/A	#N/A	#N/A	loss	#N/A	#N/A	#N/A	#N/A
			chr16	71462099	71638433	176334	#N/A	#N/A	loss	#N/A	#N/A	#N/A	#N/A	#N/A	#N/A	#N/A	#N/A	#N/A	#N/A	#N/A	#N/A	#N/A	#N/A	#N/A
			chr16	71462099	71676371	214272	loss	loss	#N/A	#N/A	#N/A	loss	#N/A	#N/A	#N/A	#N/A	#N/A	#N/A	#N/A	#N/A	#N/A	#N/A	#N/A	#N/A
			chr16	71531492	71601636	70144	#N/A	#N/A	#N/A	#N/A	#N/A	#N/A	#N/A	#N/A	#N/A	loss	#N/A	#N/A	loss	#N/A	#N/A	#N/A	#N/A	#N/A
			chr16	71531492	71676371	144879	loss	loss	#N/A	#N/A	#N/A	loss	#N/A	#N/A	#N/A	loss	#N/A	#N/A	#N/A	#N/A	#N/A	#N/A	#N/A	#N/A
			chr16	71531492	71769895	238403	#N/A	loss	#N/A	#N/A	#N/A	#N/A	#N/A	#N/A	#N/A	#N/A	#N/A	#N/A	#N/A	#N/A	#N/A	#N/A	#N/A	#N/A
			chr16	71531492	71818822	287330	#N/A	#N/A	#N/A	#N/A	#N/A	#N/A	#N/A	#N/A	#N/A	#N/A	#N/A	#N/A	#N/A	loss	#N/A	#N/A	#N/A	#N/A
			chr16	71569562	71638433	68871	loss	#N/A	#N/A	#N/A	#N/A	#N/A	#N/A	#N/A	#N/A	#N/A	#N/A	#N/A	#N/A	#N/A	#N/A	#N/A	#N/A	#N/A
CNVR534	72978205	73071316	chr16	72978205	73071316	93111	gain	#N/A	#N/A	#N/A	#N/A	#N/A	#N/A	#N/A	#N/A	#N/A	#N/A	#N/A	#N/A	#N/A	#N/A	#N/A	#N/A	#N/A
CNVR535	74145099	74197529	chr16	74145099	74197529	52430	#N/A	#N/A	#N/A	#N/A	#N/A	#N/A	#N/A	#N/A	#N/A	#N/A	#N/A	#N/A	gain	#N/A	#N/A	#N/A	#N/A	#N/A
CNVR536	79310320	79601155	chr16	79310320	79601155	290835	gain	#N/A	#N/A	#N/A	#N/A	#N/A	#N/A	#N/A	#N/A	#N/A	#N/A	#N/A	#N/A	#N/A	#N/A	#N/A	#N/A	#N/A
CNVR537	15175	6079617	chr17	15175	439303	424128	#N/A	#N/A	#N/A	#N/A	#N/A	#N/A	#N/A	gain	#N/A	#N/A	#N/A	#N/A	#N/A	#N/A	#N/A	#N/A	#N/A	#N/A
			chr17	435637	541344	105707	gain	#N/A	#N/A	#N/A	#N/A	#N/A	#N/A	#N/A	#N/A	#N/A	#N/A	#N/A	#N/A	#N/A	#N/A	#N/A	#N/A	#N/A
			chr17	435637	3153062	2717425	loss	#N/A	#N/A	#N/A	#N/A	#N/A	#N/A	#N/A	#N/A	#N/A	#N/A	#N/A	#N/A	#N/A	#N/A	#N/A	#N/A	#N/A
			chr17	435637	6079617	5643980	gain	#N/A	#N/A	#N/A	#N/A	#N/A	#N/A	#N/A	#N/A	#N/A	#N/A	#N/A	#N/A	#N/A	#N/A	#N/A	#N/A	#N/A
			chr17	1452157	1533768	81611	gain	#N/A	#N/A	#N/A	#N/A	#N/A	#N/A	#N/A	#N/A	#N/A	#N/A	#N/A	#N/A	#N/A	#N/A	#N/A	#N/A	#N/A
			chr17	1481638	2090750	609112	gain	#N/A	#N/A	#N/A	#N/A	#N/A	#N/A	#N/A	#N/A	#N/A	#N/A	#N/A	#N/A	#N/A	#N/A	#N/A	#N/A	#N/A
			chr17	3389007	5812636	2423629	loss	#N/A	#N/A	#N/A	#N/A	#N/A	#N/A	#N/A	#N/A	#N/A	#N/A	#N/A	#N/A	#N/A	#N/A	#N/A	#N/A	#N/A
			chr17	4491131	6079617	1588486	gain	#N/A	#N/A	#N/A	#N/A	#N/A	#N/A	#N/A	#N/A	#N/A	#N/A	#N/A	#N/A	#N/A	#N/A	#N/A	#N/A	#N/A
CNVR538	6267307	6420022	chr17	6267307	6420022	152715	#N/A	#N/A	#N/A	gain	#N/A	#N/A	#N/A	#N/A	#N/A	#N/A	#N/A	#N/A	#N/A	#N/A	#N/A	#N/A	#N/A	#N/A
CNVR539	7070964	7170537	chr17	7070964	7170537	99573	gain	#N/A	#N/A	#N/A	#N/A	#N/A	#N/A	#N/A	#N/A	#N/A	#N/A	#N/A	#N/A	#N/A	#N/A	#N/A	#N/A	#N/A
CNVR540	8246800	8378945	chr17	8246800	8378945	132145	gain	#N/A	#N/A	#N/A	#N/A	#N/A	#N/A	#N/A	#N/A	#N/A	#N/A	#N/A	#N/A	#N/A	#N/A	#N/A	#N/A	#N/A
CNVR541	8838964	9137676	chr17	8838964	9137676	298712	#N/A	#N/A	#N/A	gain	#N/A	#N/A	#N/A	#N/A	#N/A	#N/A	#N/A	#N/A	#N/A	#N/A	#N/A	#N/A	#N/A	#N/A
			chr17	8862441	8987674	125233	#N/A	#N/A	#N/A	gain	#N/A	#N/A	#N/A	#N/A	#N/A	#N/A	#N/A	#N/A	#N/A	#N/A	#N/A	#N/A	#N/A	#N/A
			chr17	8900279	9083276	182997	#N/A	#N/A	#N/A	#N/A	#N/A	#N/A	#N/A	#N/A	#N/A	#N/A	#N/A	gain	#N/A	#N/A	#N/A	#N/A	#N/A	#N/A
CNVR542	9863762	9921867	chr17	9863762	9921867	58105	#N/A	#N/A	#N/A	#N/A	#N/A	#N/A	#N/A	#N/A	#N/A	#N/A	#N/A	#N/A	loss	#N/A	#N/A	#N/A	#N/A	loss
CNVR543	10087010	10276748	chr17	10087010	10276748	189738	#N/A	#N/A	#N/A	gain	#N/A	#N/A	#N/A	#N/A	#N/A	#N/A	#N/A	#N/A	#N/A	#N/A	#N/A	#N/A	#N/A	#N/A
CNVR544	14437528	14689234	chr17	14437528	14689234	251706	gain	#N/A	#N/A	gain	#N/A	#N/A	#N/A	#N/A	#N/A	#N/A	#N/A	#N/A	#N/A	#N/A	#N/A	#N/A	#N/A	#N/A
CNVR545	16688125	16929710	chr17	16688125	16929710	241585	#N/A	#N/A	#N/A	#N/A	#N/A	#N/A	#N/A	loss	#N/A	#N/A	#N/A	#N/A	#N/A	#N/A	#N/A	#N/A	#N/A	#N/A
CNVR546	21951279	22183010	chr17	21951279	22183010	231731	loss	#N/A	#N/A	#N/A	#N/A	#N/A	#N/A	#N/A	#N/A	#N/A	#N/A	#N/A	#N/A	#N/A	#N/A	#N/A	#N/A	#N/A
			chr17	22064902	22183010	118108	loss	#N/A	#N/A	#N/A	#N/A	#N/A	#N/A	#N/A	#N/A	#N/A	#N/A	#N/A	#N/A	#N/A	#N/A	#N/A	#N/A	#N/A
CNVR547	24173210	24272318	chr17	24173210	24272318	99108	#N/A	#N/A	#N/A	#N/A	#N/A	#N/A	#N/A	loss	#N/A	#N/A	#N/A	#N/A	#N/A	#N/A	#N/A	#N/A	#N/A	#N/A
CNVR548	33090432	33305459	chr17	33090432	33159699	69267	#N/A	#N/A	#N/A	gain	#N/A	#N/A	#N/A	#N/A	#N/A	#N/A	#N/A	#N/A	#N/A	#N/A	#N/A	#N/A	#N/A	#N/A
			chr17	33090432	33305459	215027	gain	#N/A	#N/A	#N/A	#N/A	#N/A	#N/A	#N/A	#N/A	#N/A	#N/A	#N/A	#N/A	#N/A	#N/A	#N/A	#N/A	#N/A
CNVR549	34032332	34098244	chr17	34032332	34098244	65912	#N/A	#N/A	#N/A	gain	#N/A	#N/A	#N/A	#N/A	#N/A	#N/A	#N/A	#N/A	#N/A	#N/A	#N/A	#N/A	#N/A	#N/A
CNVR550	34611338	34725793	chr17	34611338	34690661	79323	gain	#N/A	#N/A	#N/A	#N/A	#N/A	#N/A	#N/A	#N/A	#N/A	#N/A	#N/A	#N/A	#N/A	#N/A	#N/A	#N/A	#N/A
			chr17	34611338	34725793	114455	gain	#N/A	#N/A	#N/A	#N/A	#N/A	#N/A	#N/A	#N/A	#N/A	#N/A	#N/A	#N/A	#N/A	#N/A	#N/A	#N/A	#N/A
CNVR551	37195298	37270121	chr17	37195298	37270121	74823	#N/A	#N/A	#N/A	loss	#N/A	#N/A	#N/A	#N/A	#N/A	#N/A	#N/A	#N/A	#N/A	#N/A	#N/A	#N/A	#N/A	#N/A
CNVR552	39427256	39541102	chr17	39427256	39541102	113846	loss	#N/A	#N/A	#N/A	#N/A	#N/A	#N/A	#N/A	#N/A	#N/A	#N/A	#N/A	#N/A	#N/A	#N/A	#N/A	#N/A	#N/A
CNVR553	39723338	39890962	chr17	39723338	39821145	97807	gain	#N/A	#N/A	#N/A	#N/A	#N/A	#N/A	#N/A	#N/A	#N/A	#N/A	#N/A	#N/A	#N/A	#N/A	#N/A	#N/A	#N/A
			chr17	39821145	39890962	69817	gain	#N/A	#N/A	#N/A	#N/A	#N/A	#N/A	#N/A	#N/A	#N/A	#N/A	#N/A	#N/A	#N/A	#N/A	#N/A	#N/A	#N/A
CNVR554	42130999	42270757	chr17	42130999	42270757	139758	loss	#N/A	#N/A	#N/A	#N/A	#N/A	#N/A	#N/A	#N/A	#N/A	#N/A	#N/A	#N/A	#N/A	#N/A	#N/A	#N/A	#N/A
CNVR555	55266286	55420280	chr17	55266286	55420280	153994	gain	#N/A	#N/A	#N/A	#N/A	#N/A	#N/A	#N/A	#N/A	#N/A	#N/A	#N/A	#N/A	#N/A	#N/A	#N/A	#N/A	#N/A
CNVR556	61918740	62154426	chr17	61918740	62029593	110853	loss	#N/A	#N/A	#N/A	#N/A	#N/A	#N/A	#N/A	#N/A	#N/A	#N/A	#N/A	#N/A	#N/A	#N/A	#N/A	#N/A	#N/A
			chr17	61978820	62050089	71269	loss	#N/A	#N/A	#N/A	#N/A	#N/A	#N/A	#N/A	#N/A	#N/A	#N/A	#N/A	#N/A	#N/A	#N/A	#N/A	#N/A	#N/A
			chr17	61978820	62154426	175606	loss	#N/A	#N/A	#N/A	#N/A	#N/A	#N/A	#N/A	#N/A	#N/A	#N/A	#N/A	#N/A	#N/A	#N/A	#N/A	#N/A	#N/A
CNVR557	62460256	62582882	chr17	62460256	62556386	96130	loss	#N/A	#N/A	#N/A	#N/A	#N/A	#N/A	#N/A	#N/A	#N/A	#N/A	#N/A	#N/A	#N/A	#N/A	#N/A	#N/A	#N/A
			chr17	62503507	62556386	52879	loss	#N/A	loss	#N/A	#N/A	#N/A	#N/A	#N/A	#N/A	loss	#N/A	loss	loss	#N/A	loss	#N/A	loss	loss
			chr17	62503507	62582882	79375	#N/A	#N/A	#N/A	#N/A	loss	#N/A	#N/A	#N/A	#N/A	#N/A	#N/A	#N/A	#N/A	#N/A	#N/A	loss	#N/A	#N/A
CNVR558	3142699	3289940	chr18	3142699	3289940	147241	#N/A	#N/A	#N/A	#N/A	#N/A	#N/A	#N/A	#N/A	#N/A	#N/A	#N/A	#N/A	#N/A	loss	#N/A	#N/A	#N/A	#N/A
CNVR559	3346636	3457161	chr18	3346636	3457161	110525	gain	#N/A	#N/A	#N/A	#N/A	#N/A	#N/A	#N/A	#N/A	#N/A	#N/A	#N/A	#N/A	#N/A	#N/A	#N/A	#N/A	#N/A
CNVR560	11682038	11891293	chr18	11682038	11891293	209255	#N/A	#N/A	#N/A	#N/A	#N/A	#N/A	#N/A	#N/A	#N/A	#N/A	#N/A	#N/A	#N/A	#N/A	gain	#N/A	#N/A	#N/A
CNVR561	27001689	32149496	chr18	27001689	32149496	5147807	#N/A	#N/A	#N/A	loss	#N/A	#N/A	#N/A	#N/A	#N/A	#N/A	#N/A	#N/A	#N/A	#N/A	#N/A	#N/A	#N/A	#N/A
			chr18	28020704	28121767	101063	loss	#N/A	#N/A	#N/A	#N/A	#N/A	#N/A	#N/A	#N/A	#N/A	#N/A	#N/A	#N/A	#N/A	#N/A	#N/A	#N/A	#N/A
CNVR562	37613752	38135940	chr18	37613752	37898987	285235	loss	#N/A	#N/A	#N/A	#N/A	#N/A	#N/A	#N/A	#N/A	#N/A	#N/A	#N/A	#N/A	#N/A	#N/A	#N/A	#N/A	#N/A
			chr18	37825612	37898987	73375	loss	loss	loss	#N/A	#N/A	loss	loss	loss	loss	loss	loss	#N/A	loss	loss	loss	loss	loss	loss
			chr18	37825612	37942900	117288	#N/A	loss	loss	#N/A	loss	#N/A	#N/A	#N/A	#N/A	#N/A	#N/A	#N/A	loss	#N/A	loss	#N/A	#N/A	loss
			chr18	37825612	38135940	310328	#N/A	#N/A	#N/A	#N/A	#N/A	#N/A	#N/A	#N/A	#N/A	loss	#N/A	#N/A	#N/A	#N/A	#N/A	#N/A	#N/A	#N/A
CNVR563	41863317	42030856	chr18	41863317	42030856	167539	#N/A	#N/A	gain	#N/A	#N/A	#N/A	#N/A	#N/A	#N/A	#N/A	#N/A	#N/A	#N/A	#N/A	#N/A	#N/A	#N/A	#N/A
CNVR564	52593486	52652875	chr18	52593486	52652875	59389	#N/A	#N/A	#N/A	#N/A	#N/A	#N/A	#N/A	#N/A	#N/A	#N/A	#N/A	#N/A	loss	#N/A	#N/A	#N/A	#N/A	#N/A
CNVR565	53821231	54075324	chr18	53821231	54010221	188990	#N/A	#N/A	#N/A	#N/A	#N/A	#N/A	#N/A	#N/A	#N/A	#N/A	#N/A	#N/A	#N/A	#N/A	#N/A	#N/A	loss	#N/A
			chr18	53852045	54010221	158176	#N/A	#N/A	#N/A	loss	#N/A	#N/A	#N/A	#N/A	#N/A	#N/A	#N/A	#N/A	#N/A	#N/A	#N/A	#N/A	#N/A	#N/A
			chr18	53956586	54010221	53635	#N/A	#N/A	loss	loss	#N/A	#N/A	#N/A	#N/A	#N/A	loss	#N/A	loss	loss	#N/A	#N/A	#N/A	loss	#N/A
			chr18	53956586	54075324	118738	loss	#N/A	#N/A	#N/A	#N/A	#N/A	#N/A	#N/A	#N/A	#N/A	#N/A	#N/A	#N/A	#N/A	#N/A	#N/A	#N/A	#N/A
