# Supplementary material for: A comprehensive survey of copy number variation in 18 diverse pig populations and identification of candidate copy number variable genes associated with complex traits
Source: BMC Genomics. 2012 Dec 27;13:733. doi: 10.1186/1471-2164-13-733 (PMC3543711; doi:10.1186/1471-2164-13-733)
Supplement: Additional file 5 — Table S4. 1,055 well annotated genes located within the identified CNV regions. The 634 genes marked by * are also the copy number variable genes in human. [file 1471-2164-13-733-S5.xls]

## Sheet: Table S4
Table S4 well annotated genes located within the identified CNV regions
ID	CNVR region	gene
CNVR1	chr1: 3189426-3282730	FGFR1OP*						总基因1062
CNVR2	chr1: 7288741-7436591	PARK2						634
CNVR3	chr1: 9569872-9622704
CNVR4	chr1: 11181248-11261185	SNX9*,SYNJ2
CNVR5	chr1: 20463826-20867366	SAMD5*
CNVR6	chr1: 25730080-25822112	NMBR
CNVR7	chr1: 34437536-34735325	RPS12,SLC18B1,STX7,TAAR1,TAAR2*,TAAR5*,TAAR6*,TAAR8,VNN1,VNN2*,VNN3
CNVR8	chr1: 40645077-40795695	TRMT11,HINT3
CNVR9	chr1: 46028574-46197863
CNVR10	chr1: 48913544-48997120	SLC35F1*
CNVR11	chr1: 51671808-52093058
CNVR12	chr1: 52884774-52958755
CNVR13	chr1: 57421664-57625861
CNVR14	chr1: 59244511-59789227	KCNQ5*,KHDC1,RP11-257K9.7,KHDC1L,DPPA5,C6orf221,OOEP,MRAP2*,KIAA19
CNVR15	chr1: 66263343-66548538
CNVR16	chr1: 67334294-67458584
CNVR17	chr1: 69223005-70243865
CNVR18	chr1: 77798848-78061517
CNVR19	chr1: 82273833-82335564
CNVR20	chr1: 84007856-84360641	FOXO3*,ARMC2,SESN1
CNVR21	chr1: 92347854-100449909	FAM26D,RWDD1
CNVR22	chr1: 102125744-102290540
CNVR23	chr1: 109280791-109597972	MYO5B*,CCDC11,MBD1
CNVR24	chr1: 117404197-117678551	FECH*,MTFMT,NARS*,SPG21
CNVR25	chr1: 138456206-138510729
CNVR26	chr1: 158674631-158809805	CHRNA7*
CNVR27	chr1: 162976215-163064944	GALR1*
CNVR28	chr1: 172101967-172748312
CNVR29	chr1: 175226043-175320914	SERPINB8*
CNVR30	chr1: 192734647-192978414
CNVR31	chr1: 193873995-194258004
CNVR32	chr1: 202186717-202238343	PTGDR*
CNVR33	chr1: 206038795-206265866	PELI2*
CNVR34	chr1: 219857954-219966680
CNVR35	chr1: 241074745-241169954	GLDC*
CNVR36	chr1: 249789892-250350357	KLF9,MAMDC2*,SMC5*,TRPM3*
CNVR37	chr1: 252313042-252728896	TMC1*
CNVR38	chr1: 257779227-257848098	CEP78,PSAT1
CNVR39	chr1: 261612459-261879538	TLE1*
CNVR40	chr1: 264047505-264198063	C9ORF1,CA9,CCDC17,CD72,CREB3*,FAM166B,GBA2,RGP1,RUSC2*,SIT1,TESK1,TLN1*,TPM2
CNVR41	chr1: 267977629-268124492	ANP32B*,CORO2A,NANS,TRIM14
CNVR42	chr1: 272760898-273060114
CNVR43	chr1: 275263478-275354296	OR13C8,OR13F1
CNVR44	chr1: 278639334-278768504	ZNF462*
CNVR45	chr1: 281690882-281777220	PALM2*
CNVR46	chr1: 283508465-283864264	SUSD1*,ROD1*
CNVR47	chr1: 284386253-284552738	PAM16*,ZFP37*
CNVR48	chr1: 285891436-286007661	AKNA*,COL27A1*,ORM1*,ORM2*
CNVR49	chr1: 293812537-293991451
CNVR50	chr1: 294821198-295462741	OR1J4,OR1L8
CNVR51	chr1: 295676469-297172866	IFITM1*,IFITM2*,IFITM3*,OR1J1,OR1J2,OR1J4,OR1L3*,OR1L4*,OR1L6*,OR1L8,OR5C1
CNVR52	chr1: 301616746-301911374	GARNL3*,LRSAM1*,RALGPS1*,SLC2A8,ZNF79*
CNVR53	chr1: 302114766-302368593	AK1*,CDK9*,DPM2,ENG,FAM12A,FPGS,PIP5KL1,SH2D3C*,SIAT7B,ST6GALNAC6*
CNVR54	chr1: 303916695-304359610	AL354898.1,FNBP1*,NCS1,USP20*
CNVR55	chr1: 307216272-307629453	BRD3*,SARDH*,VAV2*,WDR5*
CNVR56	chr1: 308247592-308436938	OLFM1*
CNVR57	chr1: 311929352-312025143
CNVR58	chr1: 312227906-312829468	OR5F1*,OR5M,OR5M8,OR5R1,OR5T2,OR8H1,OR8H2,OR8H3,OR8I2*,OR8J1*,OR8J3,OR8K3,OR8K5
CNVR59	chr1: 313111618-313205232
CNVR60	chr1: 315136569-315294865	OR1N1,OR1N2*
CNVR61	chr2: 5766853-6201646	CAPN1,CDC42EP2,DPF2*,EHBP1L1,FRMD8,KCNK7,LTBP3,MRPL49,PCNXL3,POLA2,SCYL1,SIPA1,SLC25A45,SSSCA1,SYVN1,TIGD3
CNVR62	chr2: 8244738-8884302	AC008038.1,AHNAK*,ASRGL1*,B3GAT3*,BSCL2*,C11orf83*,EEF1G*,EML3*,GANAB*,HNRNPUL2,INCENP*,INTS5*,METTL12*,MIR3654,MTA2*,NXF1*,POLR2G*,ROM1*,RP11-831H9.11,RP11-831H9.16,SCGB1A1,SCGB1D1,SCGB1D2,SCGB1D4*,SCGB2A1,SLC3A2*,STX5*,TAF6L*,TMEM223*,TTC9C,TUT1*,UBXN1*,WDR74*,ZBTB3*
CNVR63	chr2: 9733580-9833961	DDB1*,PGA3*,PGA4*,PGA5*,VWCE*
CNVR64	chr2: 11607296-11671716	OR5AN1
CNVR65	chr2: 12456588-12532027
CNVR66	chr2: 13743143-14105818	OR9G1*,OR9G4
CNVR67	chr2: 15119720-15583828	OR4C16*,OR4S1*,OR4X1,OR4X2
CNVR68	chr2: 16171247-16592765	ACP2,C1QTNF4*,CELF1*,CELF5*,DDB2,FAM18B*,KBTBD4*,MADD,MTCH2*,MYBPC3,NDUFS3*,NR1H3,PSMC3*,PTPMT1*,RAPSN,SLC39A13*,SPI1*
CNVR69	chr2: 18091227-18175338
CNVR70	chr2: 20130547-20263226	HSD17B12*
CNVR71	chr2: 21225522-21409980
CNVR72	chr2: 22230468-22436674
CNVR73	chr2: 25457790-25735920
CNVR74	chr2: 30699776-30768496	CCDC73*,EIF3M
CNVR75	chr2: 32124159-32434203	DCDC5
CNVR76	chr2: 37724222-37785204	LUZP2*
CNVR77	chr2: 38882603-39227865
CNVR78	chr2: 45986058-47166445	INSC*,SOX6*
CNVR79	chr2: 56784798-57021596	OR14A16*
CNVR80	chr2: 68396199-68486415	OR7D4
CNVR81	chr2: 88859718-90070448	ARSB*,BHMT*,BHMT2,DMGDH,HOMER1,JMY,LHFPL2*
CNVR82	chr2: 93353856-93629545	TMEM167A,XRCC4*
CNVR83	chr2: 107975061-108078869
CNVR84	chr2: 111482948-111578926
CNVR85	chr2: 113782065-113924972
CNVR86	chr2: 130371168-130448340
CNVR87	chr2: 134591805-134644602
CNVR88	chr2: 135067152-135150969	LMNB1*
CNVR89	chr2: 135438019-135552272	MEGF10
CNVR90	chr2: 138715235-138808957
CNVR91	chr2: 139525787-139865658	ACSL6*,CSF2*,IL3*,P4HA2
CNVR92	chr2: 143423036-143480924	CXCL14
CNVR93	chr2: 144474777-144806694
CNVR94	chr2: 149012060-149184709	AC005754.1,PCDHB11*,PCDHB12*,PCDHB15,PCDHGA1*,PCDHGA2*,PCDHGA3*,TAF7
CNVR95	chr2: 149214534-149340081	PCDHGA10*,PCDHGA12*,PCDHGA6*,PCDHGA7*,PCDHGA9*,PCDHGB4*,PCDHGB6*,PCDHGB7*
CNVR96	chr2: 150603568-150657842	ARHGAP26*
CNVR97	chr2: 160802237-160889162
CNVR98	chr3: 2882816-3029529
CNVR99	chr3: 4001915-4108882
CNVR100	chr3: 5713062-5780597	NPTX2
CNVR101	chr3: 9157999-9548495	CUX1*,PRKRIP1*,SH2B2*
CNVR102	chr3: 11745371-12173098	GATS*,GATSL1*,GATSL2*
CNVR103	chr3: 15271927-15359797
CNVR104	chr3: 16792664-16920601
CNVR105	chr3: 17349049-17509970	ARMC5,BCKDK,COX6A2,ITGAD*,KAT8
CNVR106	chr3: 24895227-25029824
CNVR107	chr3: 26392557-26517625
CNVR108	chr3: 27912117-28226320
CNVR109	chr3: 47675208-47915429	SEPT10
CNVR110	chr3: 48500096-48603844	ADRA2B
CNVR111	chr3: 53282731-53366162
CNVR112	chr3: 55631951-55778196	TBC1D8*
CNVR113	chr3: 60254948-60322525
CNVR114	chr3: 64636494-65138723	CYB5R4,DDX43
CNVR115	chr3: 66384152-66442291
CNVR116	chr3: 68404896-68603892
CNVR117	chr3: 68872452-68984089
CNVR118	chr3: 71406187-71524438	HK2*
CNVR119	chr3: 81359225-81525061
CNVR120	chr3: 94706101-94910712
CNVR121	chr3: 100396701-100536654	PRKCE*
CNVR122	chr3: 103518298-103708934
CNVR123	chr3: 106353987-106573802
CNVR124	chr3: 111512674-111626632
CNVR125	chr3: 111723853-112051649
CNVR126	chr3: 113941940-113993246	BIRC6*
CNVR127	chr3: 119339715-119819676
CNVR128	chr3: 120293272-120344603	C2orf7*,CCDC164,CIB4*,EPT1*,FAM59B*,GPR113*,HADHA*,HADHB*
CNVR129	chr3: 122082651-122369183	ATAD2B*,KLHL29*
CNVR130	chr3: 129847043-130133580
CNVR131	chr3: 131701981-131810076
CNVR132	chr3: 139185514-139271021
CNVR133	chr3: 144353522-144740773	PSMB5
CNVR134	chr4: 365406-445237	ARHGAP39*,C8orf82*,CYHR1*,FOXH1*,GPT*,KIFC2*,LRRC14*,LRRC24*,MFSD3*,PPP1R16A*,TONSL
CNVR135	chr4: 1667139-1846790
CNVR136	chr4: 4582015-4638347
CNVR137	chr4: 6094937-6172315	KHDRBS3*
CNVR138	chr4: 19775001-20189129	COL14A1,DEPTOR,DSCC1
CNVR139	chr4: 26165289-26324825
CNVR140	chr4: 27041022-27502346
CNVR141	chr4: 28830257-28935985
CNVR142	chr4: 34338016-34504124	ZFPM2*
CNVR143	chr4: 37963505-38015849	NCALD*
CNVR144	chr4: 41709444-41867894	C8orf47,HRSP12,POP1*,RPL30
CNVR145	chr4: 54194466-54270731
CNVR146	chr4: 95719612-95799742	UAP1*
CNVR147	chr4: 105222446-105327717
CNVR148	chr4: 110253648-110460210	NBPF1*,NBPF11*,NBPF12,NBPF14*,NBPF15*,NBPF16*,NBPF2,NBPF24*,NBPF3*,NBPF4*,NBPF6*,NBPF9*,RP3-377D14.1,WI2-3658N16.1
CNVR149	chr4: 118600728-118669009
CNVR150	chr4: 123734056-123819209
CNVR151	chr4: 127271258-127354633	COL11A1*
CNVR152	chr4: 133976248-134029125	BCKDHB*,DOPEY1,ELOVL4*,FAM46A,HMGN3,HTR1B*,IBTK*,IRAK1BP1,LCA5,LGSN*,ME1*,PGM3,PHIP,PRSS35,RIPPLY2,RWDD2A,SH3BGRL2*,SNAP91,TPBG*,TTK,UBE3D
CNVR153	chr4: 134095051-134159362	ALG14*
CNVR154	chr4: 139599066-139666819	GBP1*,GBP2*,GBP3*,GBP4,GBP7
CNVR155	chr4: 141076482-141168172
CNVR156	chr5: 189721-444834
CNVR157	chr5: 1864156-2209406	PPARA*,TBC1D22A*
CNVR158	chr5: 3225607-3454190	ARFGAP3,PACSIN2,TTLL1*,TTLL12*
CNVR159	chr5: 11262998-11709337
CNVR160	chr5: 13119379-13200721	CRY1*
CNVR161	chr5: 21238084-22568532	OR6C1*,OR6C2*,OR6C4*,OR6C6*,OR6C65,OR6C68*,OR6C75,OR6C76
CNVR162	chr5: 27258927-27391528
CNVR163	chr5: 27892051-27970414
CNVR164	chr5: 28124798-28393068
CNVR165	chr5: 39105695-39176750	TRHDE*
CNVR166	chr5: 39588852-39851609
CNVR167	chr5: 59715533-59854673	SLC15A5*
CNVR168	chr5: 63974180-64057971	TAS2R9
CNVR169	chr5: 65533763-65810346	AICDA,APOBEC1*,GDF3,MFAP5,SLC2A14*,SLC2A3*
CNVR170	chr5: 66355133-66429637	C12orf53,COPS7A,LAG3,MLF2
CNVR171	chr5: 72528496-72934486	CPNE8,USP18*,USP441
CNVR172	chr5: 76567897-76781248
CNVR173	chr5: 77904763-77961118
CNVR174	chr5: 79209484-79283385	ANO6*
CNVR175	chr5: 79366287-79473382
CNVR176	chr5: 81043360-81133615
CNVR177	chr5: 84240368-84405613	NT5DC3*,STAB28
CNVR178	chr5: 85035347-85234765	PAH
CNVR179	chr5: 88318935-88600430	ANKS1B*
CNVR180	chr5: 92886063-92957318
CNVR181	chr5: 94716543-94786562
CNVR182	chr5: 98033433-98238681
CNVR183	chr5: 100262523-100334409
CNVR184	chr5: 100752235-100881229	MGAT4C*
CNVR185	chr5: 102979194-103157290
CNVR186	chr5: 104455559-104693932
CNVR187	chr5: 106881250-106979109	SYT1*
CNVR188	chr6: 3110815-3441810
CNVR189	chr6: 3814021-4169571	KIAA0513
CNVR190	chr6: 5476010-5629545
CNVR191	chr6: 10012272-10075550	VAT1L*
CNVR192	chr6: 12765377-12980787	FA2H*,GLG1*,MLKL,RFWD3
CNVR193	chr6: 13679250-13812780	AC19135.1,AL36154.1,HYDIN*
CNVR194	chr6: 20641134-20705341
CNVR195	chr6: 35530406-35666943
CNVR196	chr6: 36106926-36165212
CNVR197	chr6: 45508033-45617812	CIC*,ERF,GSK3A,PAFAH1B3,PRR19,TMEM145
CNVR198	chr6: 46893592-47321053	APOC2,APOC4,APOE,BCAM,BCL3,CBLC,CEACAM16*,CEACAM19*,CLPTM1,IGSF23,PVR*,PVRL2
CNVR199	chr6: 49802217-50638891	AKT1S1*,ALDH16A1*,AP2A1*,BAX*,BCAT2*,BCL2L12*,C19orf76*,CCDC155*,CGB*,CGB1,CGB2*,CGB5,CGB7*,CPT1C*,DHDH*,FCGRT*,FGF21*,FLT3LG*,FUT1*,FUZ*,GYS1*,HRC*,HSD17B14*,IL4I1*,IRF3*,IZUMO1,KCNA7*,LHB*,LIN7B*,MAMSTR,MED25*,NOSIP*,NTF4*,NUCB1*,PIH1D1*,PLEKHA4*,PNKP*,PPFIA3*,PPP1R15A*,PRMT1*,PRRG2*,PTH2*,PTOV1RASIP1,RCN3*,RPS11*,RRAS*,RUVBL2,SCAF1*,SLC17A7*,SNRNP70,TBC1D17*,TRPM4*,TSKS*,TULP2*
CNVR200	chr6: 57685509-58094994	ACAP3*,AGRN*,B3GALT6*,C1orf159*,CPSF3L*,FAM132A*,HES4*,NOC2L*,PLEKHN1*,PUSL1*,RPS5*,SDF4*,TNFRSF18*,TNFRSF4*,TTLL1*,UBE2J2*,ZNF132*,ZNF584*
CNVR201	chr6: 75365266-75435624	CNR2*,FUCA1,GALE,HMGCL,LYPLA2,PITHD1
CNVR202	chr6: 81530709-81785630	SERINC2*,SNRNP4*,ZCCHC17*
CNVR203	chr6: 86276694-86558700
CNVR204	chr6: 90560363-90806162	CIDEA*,GNAL*,IMPA2*,MPPE1*,SPIRE1*
CNVR205	chr6: 91183206-91261800
CNVR206	chr6: 93163271-93287207
CNVR207	chr6: 94624455-94972910	EPB41L3
CNVR208	chr6: 109789591-109870440	ASXL3
CNVR209	chr6: 119614722-119723888	CTBS
CNVR210	chr6: 125599706-125686795	FAM73A,NEXN
CNVR211	chr6: 125803062-125959704	ZZZ3
CNVR212	chr6: 128989993-129202570
CNVR213	chr6: 134444944-134502839	C1orf141
CNVR214	chr6: 138401742-138646379
CNVR215	chr6: 139535744-140080043	C1orf87,CYP2J2
CNVR216	chr6: 140365032-140649286	FGGY*
CNVR217	chr6: 141025042-141094271
CNVR218	chr6: 141759588-141940557
CNVR219	chr6: 143194905-143263519	C8B,C8A
CNVR220	chr6: 143932163-144807148
CNVR221	chr6: 145421170-145742078	BSND,C1orf177*,DHCR24,HEATR8,PARS2,PCSK9*,TMEM61,TTC22,TTC4,USP24*
CNVR222	chr6: 153443734-153749532	ZSWIM5*
CNVR223	chr6: 155201518-155463113	SZT2,TIE1,CDC20,ELOVL1,MED8,C1orf210,TMEM125,WDR65*
CNVR224	chr6: 156612041-156664538
CNVR225	chr7: 1611710-1780404
CNVR226	chr7: 3154424-3224311	MYLK4*,WRNIP1
CNVR227	chr7: 3929970-4064048	F13A1*
CNVR228	chr7: 5278628-5331127	BMP6*
CNVR229	chr7: 7049418-7141492	OFCC1
CNVR230	chr7: 9922060-10031634	TBC1D7
CNVR231	chr7: 12641640-12710295
CNVR232	chr7: 14380504-14431562
CNVR233	chr7: 15842505-16088981
CNVR234	chr7: 20159272-20439045	DCDC2*,MRS2,NRSN1
CNVR235	chr7: 24703970-24777963	SLA-9,SLA-P1,AFP
CNVR236	chr7: 25171813-26269643	GABBR1*,MOG*,OR12D2*,OR12D3,OR2B3,OR2H1,OR2H2*,OR2J1,OR2J2*,OR2J3,OR5V1,UBD*,ZFP57*
CNVR237	chr7: 45173179-45305380	AARS2
CNVR238	chr7: 58981610-59092787
CNVR239	chr7: 59301838-59758209	ACAN*,HAPLN3*,MFGE8*,ABHD2
CNVR240	chr7: 62954233-63015573	COMMD4,NEIL1
CNVR241	chr7: 80866152-81035442	BCL2L2,BCL2L2-PABPN1,C14orf164,CMTM5,EFS,HOMEZ,IL25,PABPN1,PPP1R3E,RP11-124D2.6,SLC22A17,THTPA
CNVR242	chr7: 82147895-82456371	TRAV19,TRAV21,TRAV22,TRAV23DV6,TRAV24,TRAV25,TRAV26-1,TRDV1
CNVR243	chr7: 83877848-84567848	OR4F15*,OR4F6*,OR4K1*,OR4K14*,OR4K15*,OR4K2*,OR4M1*,OR4M2*,OR4N5*
CNVR244	chr7: 95923867-96022766	FUTB
CNVR245	chr7: 98604384-98671730
CNVR246	chr7: 100129337-100195980	COX16
CNVR247	chr7: 103866076-104108293	YLPM1*,PROX2*, ACYP1*,DLST*,EIF2B2,MLH3*,PGF,PROX2*,RPS6KL1
CNVR248	chr7: 106067880-106219423	IRF2BPL,KIAA1737*,RP11-463C8.4*
CNVR249	chr7: 109307501-109444813	DIO2
CNVR250	chr7: 111308562-111876616
CNVR251	chr7: 118979653-119107637	TTC7B*
CNVR252	chr7: 120751772-120856560
CNVR253	chr7: 122108807-122169441	GOLGA5,RIN3*
CNVR254	chr7: 123030372-123350175	SERPINA3,GSC
CNVR255	chr7: 133400943-133768886	OR11H1*,OR11H12*,OR4K1*,OR4K15*,OR4K2*,OR4K5*,OR4M1*,OR4M2*,OR4N2*,OR4Q3*
CNVR256	chr8: 424993-924576	C4orf48*,HAUS3,MXD4*,NAT8L*,POLN*,RNF4,WHSC1*,WHSC2*,ZFYVE28*
CNVR257	chr8: 2467999-2660140	C4orf50
CNVR258	chr8: 4952997-5065847	STK32B*
CNVR259	chr8: 5586768-5748214	DRD5*,OTOP1*,STX18
CNVR260	chr8: 17889049-18169869
CNVR261	chr8: 20573269-20845249	CCKAR,SHMT2,TBC1D19
CNVR262	chr8: 23033602-23096394
CNVR263	chr8: 23147683-23234622
CNVR264	chr8: 23836218-23935848
CNVR265	chr8: 25646079-26012508
CNVR266	chr8: 35526849-35774390	GRXCR1*
CNVR267	chr8: 37294943-37392092
CNVR268	chr8: 43425758-43955459	KDR,KIT
CNVR269	chr8: 50726353-50863927
CNVR270	chr8: 51464536-51580681
CNVR271	chr8: 65548795-66132957
CNVR272	chr8: 66847097-67167251
CNVR273	chr8: 79116366-79187782	PLRG1
CNVR274	chr8: 90767365-91033467	IL15,INPP4B*
CNVR275	chr8: 96557136-96651246
CNVR276	chr8: 100629167-100706635
CNVR277	chr8: 108840104-108900479	ADAD1,KIAA1109
CNVR278	chr8: 110985246-111104427
CNVR279	chr8: 114376195-114671101
CNVR280	chr8: 122249328-122365670	CYP2U1,HADH*,SGMS2*
CNVR281	chr8: 128703259-128966268	PPP3CA
CNVR282	chr8: 130585411-130653806	EIF4E*
CNVR283	chr8: 131607526-131837615
CNVR284	chr8: 133098927-133456311
CNVR285	chr8: 133830721-133950496	BMPR1B*,UNC5C*
CNVR286	chr8: 136506304-136942252
CNVR287	chr8: 137438833-137544921
CNVR288	chr8: 140966269-141101888	AFF1*
CNVR289	chr8: 141980614-142117695	MAPK10*
CNVR290	chr9: 3598721-3721967
CNVR291	chr9: 5186145-5532623	OR52D1*,OR52W1
CNVR292	chr9: 5757660-5851208	OR51A2*,OR51A4*,OR51G1*,OR51L1*,OR52J3*
CNVR293	chr9: 7178792-7278963	ART1*,ART5*,CHRNA10*,NUP98*
CNVR294	chr9: 11043193-11133568	MAP6,MOGAT2*
CNVR295	chr9: 11519204-11595423	WNT11
CNVR296	chr9: 12401337-12830636	GDPD4,MYO7A*
CNVR297	chr9: 21456861-21918234	CCDC89*,CREBZF*,TMEM126A*,TMEM126B*
CNVR298	chr9: 28305490-28414446	FAT3
CNVR299	chr9: 32670608-33331814
CNVR300	chr9: 45011963-45265083
CNVR301	chr9: 54704039-54765313
CNVR302	chr9: 62083176-62147077	ARHGAP32*
CNVR303	chr9: 64649980-64773963
CNVR304	chr9: 73652335-73743623	DYRK3,MAPKAPK2*
CNVR305	chr9: 85547743-85644823	MIOS*
CNVR306	chr9: 99803398-100035391	DNAH11*
CNVR307	chr9: 114306266-114426064	RELN*
CNVR308	chr9: 118767400-119174341	NRCAM*,PNPLA8,TXNDC3*
CNVR309	chr9: 139686763-140017900	C1orf27,PRG4,TPR*
CNVR310	chr9: 140073822-140242929
CNVR311	chr9: 148148688-148799183	ABCA13*,CD34,PLXNA2*
CNVR312	chr9: 148985546-149052611
CNVR313	chr9: 150429155-150643062	COBL*
CNVR314	chr10: 664729-1116045
CNVR315	chr10: 1542312-1758720
CNVR316	chr10: 4757722-5084435	FAM5C*
CNVR317	chr10: 5836223-6116151
CNVR318	chr10: 7002238-7112139
CNVR319	chr10: 9755633-10127523	GPATCH2*,SPATA17*
CNVR320	chr10: 10226360-10444127	RRP15,TGFB2
CNVR321	chr10: 11654673-11840159	BPNT1,EPRS,IARS2,RAB3GAP2*
CNVR322	chr10: 13693769-13854281	FAM177B
CNVR323	chr10: 17334796-17556278	AHCTF1*,SCCPDH*
CNVR324	chr10: 19613497-19774783	C1orf100*,PPPDE1
CNVR325	chr10: 24753519-24984526
CNVR326	chr10: 26120414-26317199	PTPRC*
CNVR327	chr10: 30930425-31381667	C9orf3,FANCC*
CNVR328	chr10: 35677320-35912867	FRMD3*
CNVR329	chr10: 48418252-48611202	PTPLA
CNVR330	chr10: 49018537-49121399	SLC39A12
CNVR331	chr10: 51128127-51237002	FAM171A1*
CNVR332	chr10: 51505929-51570192	DCLRE1C*,MEIG1*
CNVR333	chr10: 53962494-54186189	MASTL*,YME1L1*
CNVR334	chr10: 64535089-64711238
CNVR335	chr10: 69899496-70158066	SFMBT2*
CNVR336	chr10: 73167205-73286224
CNVR337	chr11: 3450801-3539390	CDK8,RNF6*
CNVR338	chr11: 4584102-4932317	GSX1,POLR1D
CNVR339	chr11: 8253141-8372688	RXFP2
CNVR340	chr11: 10497125-10555706
CNVR341	chr11: 11870573-12031063
CNVR342	chr11: 20495264-20602827
CNVR343	chr11: 21681862-21804561	CPB2*,LCP1*,ZC3H13*
CNVR344	chr11: 26534774-26591544	KBTBD7*,MTRF1*
CNVR345	chr11: 27293298-27433171
CNVR346	chr11: 27718673-27954931
CNVR347	chr11: 29125223-29212417
CNVR348	chr11: 29592086-29994790
CNVR349	chr11: 32581919-32878292
CNVR350	chr11: 35866787-36037488
CNVR351	chr11: 39815374-40013884
CNVR352	chr11: 40927966-40982195
CNVR353	chr11: 43582814-44113334
CNVR354	chr11: 45003730-45537697
CNVR355	chr11: 45857201-45927843
CNVR356	chr11: 46459624-46616903	KLHL1*
CNVR357	chr11: 49681894-49765012	PIBF1*
CNVR358	chr11: 51114485-51188421
CNVR359	chr11: 53365157-53614036
CNVR360	chr11: 60976002-61052892
CNVR361	chr11: 62443488-63662140	COX5B*,SLITRK5
CNVR362	chr11: 64534485-64629699
CNVR363	chr11: 67256698-67548214
CNVR364	chr11: 69644086-69710091	DCT*
CNVR365	chr11: 70508069-71882063	ABCC4*
CNVR366	chr11: 74712101-74765904	STK24*
CNVR367	chr11: 75908532-76088355	CLYBL*,ZIC5*
CNVR368	chr11: 76377968-76483089
CNVR369	chr11: 76943269-77070947	NALCN*
CNVR370	chr11: 83473618-83550410	MYO16*
CNVR371	chr12: 5078288-5154794	FAM1B*,QRICH2*,RNF157*
CNVR372	chr12: 7402572-7651064
CNVR373	chr12: 9877780-10017988
CNVR374	chr12: 16019344-16298385	EFCAB3*,METTL2A,METTL2B*,TLK2*
CNVR375	chr12: 17351240-17403368	SPPL2C
CNVR376	chr12: 17879819-18699257	AC103810.1,ARHGAP27*,LYZL6,PLEKHM1*,RPRML*,ACBD4*,C1QL1,DCAKD*,FMNL1*,HEXIM2*,KIF18B,MAP3K14,NMT1,PLCD3,TEX34
CNVR377	chr12: 19447395-19735966	C17orf15*,CD3LG,DUSP3,MEOX1*,MPP2,MPP3,PPY*,SOST
CNVR378	chr12: 20266930-20565887	BECN1,WNK4*,CCDC56,CNTNAP1*,EZH1,RAMP2,TUBG2,PLEKHH3,CCR10*,TUBG1,FAM134C,PSMC3IP,MLX,COASY,HSD17B1*,HSD17B1P1,NAGLU*,ATP6V0A1*
CNVR379	chr12: 30823563-31335320
CNVR380	chr12: 39538432-39729413	CA4*,GGNBP2*,MYO19*,ZNHIT3*
CNVR381	chr12: 44971304-45304676	RAB11FIP4*
CNVR382	chr12: 47628529-47729442	ABHD15*,GIT1,TAOK1*,TP53I13*
CNVR383	chr12: 50854966-50930355	OR1D2,OR1D5,RAP1GAP2*
CNVR384	chr12: 53095817-53322741	WSCD1*
CNVR385	chr12: 55801721-55864166	HES7*,PER1*,VAMP2*
CNVR386	chr12: 56000017-56111732	KRBA2,NDEL1*,ODF4*,RNF222,RPL26
CNVR387	chr12: 61253099-61310149	COX10*
CNVR388	chr12: 61949270-62003215
CNVR389	chr12: 62262840-62421422	CENPV*,PIGL,TRPV2
CNVR390	chr13: 3271618-3528614	GALNTL2*
CNVR391	chr13: 8908034-9084150
CNVR392	chr13: 11720192-11778021	UBE2E2*
CNVR393	chr13: 12316674-12422724	GLRX,THRB*
CNVR394	chr13: 14196420-14367209	NGLY1,OXSM
CNVR395	chr13: 15658474-15785723
CNVR396	chr13: 19683797-19750520	STT3B*
CNVR397	chr13: 27103555-27228257	ZNF621*,ZNF619*,RPL14
CNVR398	chr13: 27302274-27360104
CNVR399	chr13: 31366160-31423614
CNVR400	chr13: 35888107-36096052	C3orf45*,CACNA2D2*,CYB561D2*,GNAI2*,HYAL1*,HYAL2*,HYAL3*,IFRD2*,NAT6*,NPRL2*,RASSF1*,TMEM115*,TUSC2*,ZMYND1*
CNVR401	chr13: 44553736-44609177	C3ORF67*
CNVR402	chr13: 59941517-60165976	GXYLT2
CNVR403	chr13: 60647697-60744903
CNVR404	chr13: 64777517-65326283
CNVR405	chr13: 68045456-68128761	EDEM1
CNVR406	chr13: 92062196-92262954	SLC9A9*
CNVR407	chr13: 92650317-92939983
CNVR408	chr13: 103033108-103194490	MME
CNVR409	chr13: 124460320-124569396
CNVR410	chr13: 132139207-132329454	VPS8*
CNVR411	chr13: 142131038-142572873
CNVR412	chr13: 144065180-144299267	BDH1*,DLG1*
CNVR413	chr13: 150558312-150625248	IGSF11*
CNVR414	chr13: 158967851-159463409	DPPA2,DPPA4,PLCXD2
CNVR415	chr13: 161870403-161931711
CNVR416	chr13: 162145114-162369780
CNVR417	chr13: 167366505-167436360
CNVR418	chr13: 168481409-168571937	C3orf26
CNVR419	chr13: 170944031-171115291
CNVR420	chr13: 171333765-173078781	AC110491.1,ARL6,CRYBG3,OR5H1,OR5H14,OR5H15*,OR5H2,OR5H6,OR5K3,OR5K4
CNVR421	chr13: 174498904-174630020
CNVR422	chr13: 180783037-180877890	CADM2*
CNVR423	chr13: 188406762-188906506
CNVR424	chr13: 190490787-190742109
CNVR425	chr13: 197265635-197373950
CNVR426	chr13: 198288173-198378920
CNVR427	chr13: 199102591-199308789	JAM2,ATP5J,APP*
CNVR428	chr13: 200623145-200836718
CNVR429	chr13: 206260602-206424312	C21orf62,GCFC1,SYNJ1
CNVR430	chr13: 209155239-210371170	SETD4,CBR1*,CBR3*,DOPEY2*,MORC3*,CHAF1B*,CLDN14*
CNVR431	chr13: 213446014-213545042	IGSF5
CNVR432	chr13: 214051182-214145454
CNVR433	chr13: 214321039-214441381
CNVR434	chr13: 214555116-215188154	BACE2*,FAM3B,MX2,TMPRSS2*
CNVR435	chr13: 215695832-215936425	ABCG1*,UMODL1*
CNVR436	chr14: 570328-873585
CNVR437	chr14: 2742319-2865914	DIRAS2
CNVR438	chr14: 3287652-3557219
CNVR439	chr14: 4117715-4225563
CNVR440	chr14: 5594172-5697285
CNVR441	chr14: 6606811-6747693	DOK2*,NPM2*,XPO7*
CNVR442	chr14: 7363912-7418622	BIN3*
CNVR443	chr14: 8613934-8709543	NKX2-6,NKX3-1,SLC25A37*
CNVR444	chr14: 9598057-9714684
CNVR445	chr14: 11989764-12229929	STMN4,TRIM35
CNVR446	chr14: 14829391-14922687	MSRA*
CNVR447	chr14: 17250219-17374883
CNVR448	chr14: 18052581-18116518
CNVR449	chr14: 19336577-19467538
CNVR450	chr14: 20698075-20820863
CNVR451	chr14: 21157940-21214238
CNVR452	chr14: 41977281-42057436	C12orf51*,TRAFD1*
CNVR453	chr14: 46263109-46409010	ADRBK2*,MYO18B*
CNVR454	chr14: 46900923-46954938	ASPHD2,HPS4,SRRD
CNVR455	chr14: 47196197-47801982
CNVR456	chr14: 48731419-48962616
CNVR457	chr14: 50282254-50440156	CCDC157*,GATSL3*,OSM*,RNF215*,RP1-13H16.18,SF3A1*,TBC1D1A*
CNVR458	chr14: 52390327-52507834	IGLC1,IGLC2,IGLC3,IGLC7,IGLL1*,IGLL5*
CNVR459	chr14: 53021844-53100973	C22orf13*,FAM211B,GGT1*,GGT2,GGT5*,GGTLC1*,GGTLC2*,GGTLC3,SNRPD3*
CNVR460	chr14: 54680715-55103517	ARVCF*,C22orf25*,CDC45*,CLDN5*,COMT*,GNB1L*,SEPT5*,TXNRD2*,UFD1L*
CNVR461	chr14: 57335272-57425367
CNVR462	chr14: 60260097-60447769
CNVR463	chr14: 71727282-71780726
CNVR464	chr14: 81099062-81222592	ANAPC16,ASCC1*,DNAJB12
CNVR465	chr14: 89402153-89494786
CNVR466	chr14: 92596732-92846405
CNVR467	chr14: 99757737-99814376
CNVR468	chr14: 101770612-102244897
CNVR469	chr14: 102629597-102728645
CNVR470	chr14: 103086988-103663341
CNVR471	chr14: 106744337-107218916	CSTF2T
CNVR472	chr14: 108155183-108220063
CNVR473	chr14: 110488052-110541284	KIF2B
CNVR474	chr14: 113074497-113136615	BTAF1
CNVR475	chr14: 115670478-115742329
CNVR476	chr14: 136868271-137021586	ATRNL1*
CNVR477	chr14: 137870875-138031007	PNLIP,PNLIPRP3*
CNVR478	chr14: 138936993-138987380
CNVR479	chr14: 140051310-140258303	C10orf46,PRLHR
CNVR480	chr14: 144588446-144909224	GPR26,CPXM2*
CNVR481	chr14: 146232609-146301674
CNVR482	chr14:149521868-149682553
CNVR483	chr14: 150074467-150409861
CNVR484	chr14: 151979117-152519743	BNIP3*,DPYSL4*,JAKMIP3*,LRRC27*,PPP2R2C*,PWWP2B*,STK32C*,TCERG1L*
CNVR485	chr15: 955995-1047733	RND3
CNVR486	chr15: 9256776-9315063	ARHGAP15*
CNVR487	chr15: 13011787-13090159	LRP1B*
CNVR488	chr15: 13727587-13800772
CNVR489	chr15: 13833344-14063398
CNVR490	chr15: 15115750-15336530	NXPH2,SPOPL
CNVR491	chr15: 17767215-17819850
CNVR492	chr15: 18321962-18570351	DARS,LCT*,UBXN4*
CNVR493	chr15: 18898353-19122717	ZRANB3*
CNVR494	chr15: 24082367-24182701
CNVR495	chr15: 24623255-24804276
CNVR496	chr15: 26551247-26636494
CNVR497	chr15: 26776090-26975496	CCDC93*,DDX18
CNVR498	chr15: 31248853-31670677	CNTNAP5*
CNVR499	chr15: 32273088-32344245
CNVR500	chr15: 37557147-37678374	DLGAP2*
CNVR501	chr15: 38053141-38140836	MYOM2*
CNVR502	chr15: 73494751-73987697	BAZ2B*,CD32,MARCH7
CNVR503	chr15: 77418445-77668806
CNVR504	chr15: 100549307-100681987
CNVR505	chr15: 109196356-109474833
CNVR506	chr15: 114904751-114987540
CNVR507	chr15: 117243429-117434181	BMPR2*,NOP58
CNVR508	chr15: 120085758-120257203	PARD3B*
CNVR509	chr15: 126713626-127082018
CNVR510	chr15: 130955234-131160221	MREG
CNVR511	chr15: 131870059-131996123
CNVR512	chr15: 134334621-134397712	DNAJB2,PTPRN
CNVR513	chr15: 139144003-139253731	MRPL44,SERPINE2*
CNVR514	chr15: 143675001-143775146
CNVR515	chr15: 145437903-145525519	C2orf72,PSMD1*
CNVR516	chr15: 151968517-152024615	RP11-526L8.1,UBE2F*
CNVR517	chr16: 1761311-2366658
CNVR518	chr16: 2586955-3167796
CNVR519	chr16: 3710908-3770806
CNVR520	chr16: 7028854-7109987
CNVR521	chr16: 7555642-7700720
CNVR522	chr16: 15245636-15519203
CNVR523	chr16: 15711247-16006121
CNVR524	chr16: 20940967-21011283
CNVR525	chr16: 41100070-41257150
CNVR526	chr16: 41790806-42082484
CNVR527	chr16: 44362264-44429692
CNVR528	chr16: 47536798-47650300	NLN*,SGTB*
CNVR529	chr16: 55691446-55879762
CNVR530	chr16: 60183758-60234820	ODZ2*
CNVR531	chr16: 65078151-65804465	CCNG1*,HMMR*,MAT2B*,NUDCD2*
CNVR532	chr16: 71265863-71347260
CNVR533	chr16: 71439338-71895853	ADAM19*,CYFIP2*,FNDC9,LSM11*,NIPAL4,SOX3*,THG1L*
CNVR534	chr16: 72978205-73071316
CNVR535	chr16: 74145099-74197529
CNVR536	chr16: 79310320-79601155
CNVR537	chr17: 15175-6079617	CLDN23,C8orf48*,CNOT7,DLC1*,EFHA2*,FGF20*,FGL1*,KIAA1456,LONRF1*,MSR1*,MTMR7*,PDGFRL*,PRAGMIN,SGCZ*,SLC7A2*,TUSC3*,VPS37A,ZDHHC2
CNVR538	chr17: 6267307-6420022	AL592183.1,ASAH1,FRG1*,FRG1B*,PCM1
CNVR539	chr17: 7070964-7170537
CNVR540	chr17: 8246800-8378945	ZFP42*
CNVR541	chr17: 8838964-9137676
CNVR542	chr17: 9863762-9921867
CNVR543	chr17: 10087010-10276748	CSGALNACT1*
CNVR544	chr17: 14437528-14689234	PRND*,PRNP,RASSF2
CNVR545	chr17: 16688125-16929710
CNVR546	chr17: 21951279-22183010	C20orf94,JAG1
CNVR547	chr17: 24173210-24272318
CNVR548	chr17: 33090432-33305459	NKX2-2,NKX2-4,XRN2*
CNVR549	chr17: 34032332-34098244	FOXA2
CNVR550	chr17: 34611338-34725793	SYNDIG1
CNVR551	chr17: 37195298-37270121	CPXM1,EBF4*,FAM113A*,TMEM239,VPS16*
CNVR552	chr17: 39427256-39541102	CSNK2A1*,TRIB3*
CNVR553	chr17: 39723338-39890962	DEFB115*,DEFB123,DEFB125*,DEFB128*,DEFB129*,REM1
CNVR554	chr17: 42130999-42270757	CHMP4B,PXMP4*,ZNF341*
CNVR555	chr17: 55266286-55420280	ZMYND8*
CNVR556	chr17: 61918740-62154426	PFDN4
CNVR557	chr17: 62460256-62582882	DOK5*
CNVR558	chr18: 3142699-3289940	DPP6*,HTR5A*,PAXIP1*
CNVR559	chr18: 3346636-3457161	DPP6*
CNVR560	chr18: 11682038-11891293
CNVR561	chr18: 27001689-32149496	ANKRD7,ASZ1,C7orf58*,CAPZA2,CAV1,CAV2,CFTR,CTTNBP2*,FAM3C*
CNVR562	chr18: 37613752-38135940
CNVR563	chr18: 41863317-42030856	SEPT7
CNVR564	chr18: 52593486-52652875	MPP6*
CNVR565	chr18: 53821231-54075324	TNS3*
									OR52D1*		OR52D1
									OR52J3*		OR52J3
									OR52W1		OR52W1
									OR5AN1		OR5AN1
									OR5C1		OR5C1
									OR5F1*		OR5F1
									OR5H1		OR5H1
									OR5H14		OR5H14
									OR5H15*		OR5H15
									OR5H2		OR5H2
									OR5H6		OR5H6
									OR5K3		OR5K3
									OR5K4		OR5K4
									OR5M		OR5M
									OR5M8		OR5M8
									OR5R1		OR5R1
									OR5T2		OR5T2
									OR5V1		OR5V1
									OR6C1*		OR6C1
									OR6C2*		OR6C2
									OR6C4*		OR6C4
									OR6C6*		OR6C6
									OR6C65		OR6C65
									OR6C68*		OR6C68
									OR6C75		OR6C75
									OR6C76		OR6C76
									OR7D4		OR7D4
									OR8H1		OR8H1
									OR8H2		OR8H2
									OR8H3		OR8H3
									OR8I2*		OR8I2
									OR8J1*		OR8J1
									OR8J3		OR8J3
									OR8K3		OR8K3
									OR8K5		OR8K5
									OR9G1*		OR9G1
									OR9G4		OR9G4
									OSM*		OSM
									OTOP1*		OTOP1
									OXSM		OXSM
									P4HA2		P4HA2
									PABPN1		PABPN1
									PACSIN2		PACSIN2
									PAFAH1B3		PAFAH1B3
									PALM2*		PALM2
									PAM16*		PAM16
									PARD3B*		PARD3B
									PARK2		PARK2
									PARS2		PARS2
									PAXIP1*		PAXIP1
									PCDHB11*		PCDHB11
									PCDHB12*		PCDHB12
									PCDHB15		PCDHB15
									PCDHGA1*		PCDHGA1
									PCDHGA2*		PCDHGA2
									PCDHGA3*		PCDHGA3
									PCM1		PCM1
									PCNXL3		PCNXL3
									PCSK9*		PCSK9
									PDGFRL*		PDGFRL
									PELI2*		PELI2
									PER1*		PER1
									PFDN4		PFDN4
									PGA3*		PGA3
									PGA4*		PGA4
									PGA5*		PGA5
									PGF		PGF
									PIBF1*		PIBF1
									PIGL		PIGL
									PIH1D1*		PIH1D1
									PIP5KL1		PIP5KL1
									PITHD1		PITHD1
									PLCXD2		PLCXD2
									PLEKHA4*		PLEKHA4
									PLEKHM1*		PLEKHM1
									PLEKHN1*		PLEKHN1
									PLRG1		PLRG1
									PLXNA2*		PLXNA2
									PNKP*		PNKP
									PNLIP		PNLIP
									PNLIPRP3*		PNLIPRP3
									PNPLA8		PNPLA8
									POLA2		POLA2
									POLN*		POLN
									POLR2G*		POLR2G
									POP1*		POP1
									PPARA*		PPARA
									PPFIA3*		PPFIA3
									PPP1R15A*		PPP1R15A
									PPP1R16A*		PPP1R16A
									PPP1R3E		PPP1R3E
									PPP2R2C*		PPP2R2C
									PPPDE1		PPPDE1
									PPY*		PPY
									PRAGMIN		PRAGMIN
									PRKCE*		PRKCE
									PRKRIP1*		PRKRIP1
									PRMT1*		PRMT1
									PRND*		PRND
									PRNP		PRNP
									PROX2*		PROX2
									PRR19		PRR19
									PRRG2*		PRRG2
									PSAT1		PSAT1
									PSMB5		PSMB5
									PSMC3*		PSMC3
									PSMD1*		PSMD1
									PTGDR*		PTGDR
									PTH2*		PTH2
									PTOV1RASIP1		PTOV1RASIP1
									PTPLA		PTPLA
									PTPMT1*		PTPMT1
									PTPRC*		PTPRC
									PTPRN		PTPRN
									PUSL1*		PUSL1
									PVR*		PVR
									PVRL2		PVRL2
									PWWP2B*		PWWP2B
									PXMP4*		PXMP4
									QRICH2*		QRICH2
									RAB3GAP2*		RAB3GAP2
									RALGPS1*		RALGPS1
									RAP1GAP2*		RAP1GAP2
									RAPSN		RAPSN
									RASSF1*		RASSF1
									RASSF2		RASSF2
									RCN3*		RCN3
									RELN*		RELN
									REM1		REM1
									RFWD3		RFWD3
									RGP1		RGP1
									RIN3*		RIN3
									RND3		RND3
									RNF157*		RNF157
									RNF215*		RNF215
									RNF222		RNF222
									RNF4		RNF4
									RNF6*		RNF6
									ROD1*		ROD1
									ROM1*		ROM1
									RP11-124D2.6		RP11-124D2.6
									RP11-257K9.7		RP11-257K9.7
									RP1-13H16.18		RP1-13H16.18
									RP11-463C8.4*		RP11-463C8.4
									RP11-526L8.1		RP11-526L8.1
									RP11-831H9.11		RP11-831H9.11
									RP11-831H9.16		RP11-831H9.16
									RP3-377D14.1		RP3-377D14.1
									RPL26		RPL26
									RPL3		RPL3
									RPRML*		RPRML
									RPS11*		RPS11
									RPS12		RPS12
									RPS5*		RPS5
									RPS6KL1		RPS6KL1
									RRAS*		RRAS
									RRP15		RRP15
									RUSC2*		RUSC2
									RUVBL2		RUVBL2
									RWDD1		RWDD1
									RXFP2		RXFP2
									SAMD5*		SAMD5
									SARDH*		SARDH
									SCAF1*		SCAF1
									SCCPDH*		SCCPDH
									SCGB1A1		SCGB1A1
									SCGB1D1		SCGB1D1
									SCGB1D2		SCGB1D2
									SCGB1D4*		SCGB1D4
									SCGB2A1		SCGB2A1
									SCGB2A2*		SCGB2A2
									SCYL1		SCYL1
									SDF4*		SDF4
									SERINC2*		SERINC2
									SERPINA3		SERPINA3
									SERPINB8*		SERPINB8
									SERPINE2*		SERPINE2
									SESN1		SESN1
									SF3A1*		SF3A1
									SFMBT2*		SFMBT2
									SGCZ*		SGCZ
									SGMS2*		SGMS2
									SGTB*		SGTB
									SH2B2*		SH2B2
									SH2D3C*		SH2D3C
									SHMT2		SHMT2
									SIAT7B		SIAT7B
									SIPA1		SIPA1
									SIT1		SIT1
									SLC15A5*		SLC15A5
									SLC17A7*		SLC17A7
									SLC18B1		SLC18B1
									SLC22A17		SLC22A17
									SLC25A45		SLC25A45
									SLC2A14*		SLC2A14
									SLC2A3*		SLC2A3
									SLC2A8		SLC2A8
									SLC35F1*		SLC35F1
									SLC39A12		SLC39A12
									SLC39A13*		SLC39A13
									SLC7A2*		SLC7A2
									SLC9A9*		SLC9A9
									SLITRK5		SLITRK5
									SMC5*		SMC5
									SNRNP4*		SNRNP4
									SNRNP70		SNRNP70
									SNRPD3*		SNRPD3
									SNX9*		SNX9
									SOST		SOST
									SOX3*		SOX3
									SOX6*		SOX6
									SPATA17*		SPATA17
									SPG21		SPG21
									SPI1*		SPI1
									SPIRE1*		SPIRE1
									SPOPL		SPOPL
									SPPL2C		SPPL2C
									SRRD		SRRD
									SSSCA1		SSSCA1
									ST6GALNAC6*		ST6GALNAC6
									STAB28		STAB28
									STK24*		STK24
									STK32B*		STK32B
									STK32C*		STK32C
									STMN4		STMN4
									STT3B*		STT3B
									STX18		STX18
									STX5*		STX5
									STX7		STX7
									SUSD1*		SUSD1
									SYNDIG1		SYNDIG1
									SYNJ1		SYNJ1
									SYNJ2		SYNJ2
									SYT1*		SYT1
									SYVN1		SYVN1
									TAAR1		TAAR1
									TAAR2*		TAAR2
									TAAR5*		TAAR5
									TAAR6*		TAAR6
									TAAR8		TAAR8
									TAF6L*		TAF6L
									TAF7		TAF7
									TAOK1*		TAOK1
									TAS2R9		TAS2R9
									TBC1D17*		TBC1D17
									TBC1D19		TBC1D19
									TBC1D1A*		TBC1D1A
									TBC1D22A*		TBC1D22A
									TBC1D7		TBC1D7
									TBC1D8*		TBC1D8
									TCERG1L*		TCERG1L
									TESK1		TESK1
									TGFB2		TGFB2
									THG1L*		THG1L
									THRB*		THRB
									THTPA		THTPA
									TIGD3		TIGD3
									TLE1*		TLE1
									TLK2*		TLK2
									TLN1*		TLN1
									TMC1*		TMC1
									TMEM115*		TMEM115
									TMEM126A*		TMEM126A
									TMEM126B*		TMEM126B
									TMEM145		TMEM145
									TMEM167A		TMEM167A
									TMEM223*		TMEM223
									TMEM239		TMEM239
									TMEM61		TMEM61
									TMPRSS2*		TMPRSS2
									TNFRSF18*		TNFRSF18
									TNFRSF4*		TNFRSF4
									TNS3*		TNS3
									TONSL		TONSL
									TP53I13*		TP53I13
									TPM2		TPM2
									TRAV19		TRAV19
									TRAV21		TRAV21
									TRAV22		TRAV22
									TRAV23DV6		TRAV23DV6
									TRAV24		TRAV24
									TRAV25		TRAV25
									TRAV26-1		TRAV26-1
									TRDV1		TRDV1
									TRHDE*		TRHDE
									TRIB3*		TRIB3
									TRIM14		TRIM14
									TRIM35		TRIM35
									TRMT11		TRMT11
									TRPM3*		TRPM3
									TRPM4*		TRPM4
									TRPV2		TRPV2
									TSKS*		TSKS
									TTC22		TTC22
									TTC4		TTC4
									TTC7B*		TTC7B
									TTC9C		TTC9C
									TTLL1*		TTLL1
									TTLL12*		TTLL12
									TULP2*		TULP2
									TUSC2*		TUSC2
									TUSC3*		TUSC3
									TUT1*		TUT1
									TXNDC3*		TXNDC3
									TXNRD2*		TXNRD2
									UAP1*		UAP1
									UBD*		UBD
									UBE2E2*		UBE2E2
									UBE2F*		UBE2F
									UBE2J2*		UBE2J2
									UBXN1*		UBXN1
									UBXN4*		UBXN4
									UFD1L*		UFD1L
									UMODL1*		UMODL1
									UNC5C*		UNC5C
									USP18*		USP18
									USP20*		USP20
									USP24*		USP24
									USP441		USP441
									VAMP2*		VAMP2
									VAT1L*		VAT1L
									VAV2*		VAV2
									VNN1		VNN1
									VNN2*		VNN2
									VNN3		VNN3
									VPS16*		VPS16
									VPS37A		VPS37A
									VPS8*		VPS8
									VWCE*		VWCE
									WDR5*		WDR5
									WDR74*		WDR74
									WHSC1*		WHSC1
									WHSC2*		WHSC2
									WI2-3658N16.1		WI2-3658N16.1
									WNT11		WNT11
									WRNIP1		WRNIP1
									WSCD1*		WSCD1
									XPO7*		XPO7
									XRCC4*		XRCC4
									XRN2*		XRN2
									YME1L1*		YME1L1
									ZBTB3*		ZBTB3
									ZC3H13*		ZC3H13
									ZCCHC17*		ZCCHC17
									ZDHHC2		ZDHHC2
									ZFP37*		ZFP37
									ZFP42*		ZFP42
									ZFP57*		ZFP57
									ZFPM2*		ZFPM2
									ZFYVE28*		ZFYVE28
									ZIC5*		ZIC5
									ZMYND1*		ZMYND1
									ZMYND8*		ZMYND8
									ZNF132*		ZNF132
									ZNF341*		ZNF341
									ZNF462*		ZNF462
									ZNF584*		ZNF584
									ZNF79*		ZNF79
									ZNHIT3*		ZNHIT3
									ZRANB3*		ZRANB3
									ZSWIM5*		ZSWIM5
									ZZZ3		ZZZ3
									CYB5R4		CYB5R4
									DDX43		DDX43
									POLR1D		POLR1D
									ACBD4*		ACBD4
									C1QL1		C1QL1
									DCAKD*		DCAKD
									FMNL1*		FMNL1
									HEXIM2*		HEXIM2
									KIF18B		KIF18B
									MAP3K14		MAP3K14
									NMT1		NMT1
									PLCD3		PLCD3
									TEX34		TEX34
									RAB11FIP4*		RAB11FIP4
									CPXM2*		CPXM2
									GATS*		GATS
									GATSL1*		GATSL1
									GATSL2*		GATSL2
									AKNA*		AKNA
									COL27A1*		COL27A1
									ORM1*		ORM1
									ORM2*		ORM2
									SLC3A2*		SLC3A2
									OR4S1OR4X2		OR4S1OR4X2
									CXCL14		CXCL14
									PCDHGA10*		PCDHGA10
									PCDHGA12*		PCDHGA12
									PCDHGA6*		PCDHGA6
									PCDHGA7*		PCDHGA7
									PCDHGA9*		PCDHGA9
									PCDHGB4*		PCDHGB4
									PCDHGB6*		PCDHGB6
									PCDHGB7*		PCDHGB7
									ADRA2B		ADRA2B
									NCALD*		NCALD
									BCKDHB*		BCKDHB
									DOPEY1		DOPEY1
									ELOVL4*		ELOVL4
									FAM46A		FAM46A
									HMGN3		HMGN3
									HTR1B*		HTR1B
									IBTK*		IBTK
									IRAK1BP1		IRAK1BP1
									LCA5		LCA5
									LGSN*		LGSN
									ME1*		ME1
									PGM3		PGM3
									PHIP		PHIP
									PRSS35		PRSS35
									RIPPLY2		RIPPLY2
									RWDD2A		RWDD2A
									SH3BGRL2*		SH3BGRL2
									SNAP91		SNAP91
									TPBG*		TPBG
									TTK		TTK
									UBE3D		UBE3D
									PAH		PAH
									C8B		C8B
									C8A		C8A
									SZT2		SZT2
									TIE1		TIE1
									CDC20		CDC20
									ELOVL1		ELOVL1
									MED8		MED8
									C1orf210		C1orf210
									TMEM125		TMEM125
									WDR65*		WDR65
									HAPLN3*		HAPLN3
									MFGE8*		MFGE8
									ABHD2		ABHD2
									YLPM1*		YLPM1
									PPP3CA*		PPP3CA
									FAM177B		FAM177B
									BECN1		BECN1
									WNK4*		WNK4
									CCDC56		CCDC56
									CNTNAP1*		CNTNAP1
									EZH1		EZH1
									RAMP2		RAMP2
									TUBG2		TUBG2
									PLEKHH3		PLEKHH3
									CCR10*		CCR10
									TUBG1		TUBG1
									FAM134C		FAM134C
									PSMC3IP		PSMC3IP
									MLX		MLX
									COASY		COASY
									HSD17B1*		HSD17B1
									HSD17B1P1		HSD17B1P1
									NAGLU*		NAGLU
									ATP6V0A1*		ATP6V0A1
									COX10*		COX10
									ZNF621		ZNF621
									ZNF619*		ZNF619
									RPL14*		RPL14
									GXYLT2		GXYLT2
									C3orf26*		C3orf26
									JAM2		JAM2
									ATP5J		ATP5J
									APP*		APP
									SETD4		SETD4
									CBR1*		CBR1
									CBR3*		CBR3
									DOPEY2*		DOPEY2
									MORC3*		MORC3
									CHAF1B*		CHAF1B
									CLDN14*		CLDN14
									NKX2-6		NKX2-6
									NKX3-1		NKX3-1
									SLC25A37*		SLC25A37
									C12orf51*		C12orf51
									TRAFD1*		TRAFD1
									ADRBK2*		ADRBK2
									MYO18B*		MYO18B
									C10orf46		C10orf46
									PRLHR		PRLHR						3
									CCDC93*		CCDC93
									DDX18		DDX18
									ODZ2*		ODZ2
									CLDN23		CLDN23
									MPP6*		MPP6
									OR13C8		OR13C8
									OR13F1		OR13F1
									EFHA2		EFHA2
									FGF20		FGF20
									FGL1		FGL1
									MSR1		MSR1
									MTMR7		MTMR7
									SLC7A2		SLC7A2
									TUSC3		TUSC3
